# Supplementary material for: m7GDisAI: N7-methylguanosine (m7G) sites and diseases associations inference based on heterogeneous network
Source: BMC Bioinformatics. 2021 Mar 24;22:152. doi: 10.1186/s12859-021-04007-9 (PMC7992861; doi:10.1186/s12859-021-04007-9)
Supplement: Supplementary file 1 — Additional file 1. Table S1: m7G-variant dataset. [file 12859_2021_4007_MOESM1_ESM.xlsx]

## Sheet: Sheet1
Table S1. m7G-variant dataset.
m7G_Order	m7G_ID	seqnames	start	end	width	strand	Ref_base	Alt_base	rs_ID	m7G_site_position	m7G_site_strand	Reference_Sequence	Alterative_Sequence	Confidence_Level	m7G_status	Gene_Symbol	Ensembl_Gene_ID	Gene_Region	Gene_Type
0	m7G_ID_30	chr1	183522541	183522541	1	+	G	T	rs138257997	183522541	+	TTGTGTGTCTGTATGTTTGTGTACACACACGTGCCCATCTG	TTGTGTGTCTGTATGTTTGTTTACACACACGTGCCCATCTG	Variant Locates On G Site	Functional Loss	SMG7	ENSG00000116698	UTR3	protein_coding
1	m7G_ID_65	chr4	129012267	129012267	1	+	G	A	rs143377506	129012267	+	TCGAGGAAGAGGCCGAGGACGGGGAAGAGGACGAGGCAGAG	TCGAGGAAGAGGCCGAGGACAGGGAAGAGGACGAGGCAGAG	Variant Locates On G Site	Functional Loss	LARP1B	ENSG00000138709	CDS	protein_coding
2	m7G_ID_67	chr5	251469	251469	1	+	G	A	rs1139449	251469	+	CCAGGAATGGTCTGGAACACGGACCTGGTGGAGACCCTGGA	CCAGGAATGGTCTGGAACACAGACCTGGTGGAGACCCTGGA	Variant Locates On G Site	Functional Loss	SDHA	ENSG00000073578	CDS	protein_coding
3	m7G_ID_71	chr5	60241142	60241142	1	+	G	A	rs158921	60241142	+	TCGCTGTCAAGGGAAGTGAAGGAGCACGTGGGCACGGACCA	TCGCTGTCAAGGGAAGTGAAAGAGCACGTGGGCACGGACCA	Variant Locates On G Site	Functional Loss	NDUFAF2	ENSG00000164182	CDS	protein_coding
4	m7G_ID_232	chr15	40453431	40453431	1	+	G	A	rs147549987	40453431	+	AGGAATGCAGGATGGCGGCGGTGAAGAAGGAAGGGGGTGCT	AGGAATGCAGGATGGCGGCGATGAAGAAGGAAGGGGGTGCT	Variant Locates On G Site	Functional Loss	BUB1B	ENSG00000156970	CDS	protein_coding
5	m7G_ID_338	chrX	153009797	153009797	1	+	G	A	rs73640819	153009797	+	AATGCAGGCCCCGCCCCCTCGGCCCCTCACCACCTCTTTCT	AATGCAGGCCCCGCCCCCTCAGCCCCTCACCACCTCTTTCT	Variant Locates On G Site	Functional Loss	ABCD1	ENSG00000232725	ncRNA_intronic	antisense
6	m7G_ID_426	chr4	2927796	2927796	1	+	G	T	.	2927796	+	AGTCCTCCAGACCAGCCTGCGGTCCCCCACCCGCCTCCCAG	AGTCCTCCAGACCAGCCTGCTGTCCCCCACCCGCCTCCCAG	Variant Locates On G Site	Functional Loss	ADD1	ENSG00000087274	CDS	protein_coding
7	m7G_ID_445	chr20	57484421	57484421	1	+	G	A	rs121913495	57484421	+	TCAGGACCTGCTTCGCTGCCGTGTCCTGACTTCTGGAATCT	TCAGGACCTGCTTCGCTGCCATGTCCTGACTTCTGGAATCT	Variant Locates On G Site	Functional Loss	GNAS	ENSG00000087460	CDS	protein_coding
8	m7G_ID_481	chr2	201281136	201281136	1	+	G	C	.	201281136	+	GTTCTAAAAGAATGGAATATGACAGGAAAAAAGAAGGTAAG	GTTCTAAAAGAATGGAATATCACAGGAAAAAAGAAGGTAAG	Variant Locates On G Site	Functional Loss	SPATS2L	ENSG00000196141	CDS	protein_coding
9	m7G_ID_535	chr4	17581474	17581474	1	+	G	A	.	17581474	+	TTTTAGGAATCTATTCCAAAGAAAAAGAAGATGATGTGCCA	TTTTAGGAATCTATTCCAAAAAAAAAGAAGATGATGTGCCA	Variant Locates On G Site	Functional Loss	LAP3	ENSG00000002549	CDS	protein_coding
10	m7G_ID_554	chr5	251146	251146	1	+	G	A	rs371056571	251146	+	CCGTGTTCCGTGTGGGAAGCGTGTTGCAAGAAGGTTGTGGG	CCGTGTTCCGTGTGGGAAGCATGTTGCAAGAAGGTTGTGGG	Variant Locates On G Site	Functional Loss	SDHA	ENSG00000073578	CDS	protein_coding
11	m7G_ID_628	chr5	226053	226053	1	+	G	A	rs587782076	226053	+	AGATGGGAAGATTTATCAGCGTGCATTTGGTGGACAGAGCC	AGATGGGAAGATTTATCAGCATGCATTTGGTGGACAGAGCC	Variant Locates On G Site	Functional Loss	SDHA	ENSG00000073578	CDS	protein_coding
12	m7G_ID_744	chr1	222832101	222832101	1	+	G	C	.	222832101	+	AGTATGAACGGCAAGAAAGAGAGCACAGGCTGTCAGCTGCA	AGTATGAACGGCAAGAAAGACAGCACAGGCTGTCAGCTGCA	Variant Locates On G Site	Functional Loss	MIA3	ENSG00000154305	CDS	protein_coding
13	m7G_ID_895	chr13	111077109	111077109	1	+	G	T	.	111077109	+	TGGGCCAGTGGGCCCCCAGGGGTACAATGGGCCACCAGGAT	TGGGCCAGTGGGCCCCCAGGTGTACAATGGGCCACCAGGAT	Variant Locates On G Site	Functional Loss	COL4A2	ENSG00000134871	CDS	protein_coding
14	m7G_ID_899	chr16	89756996	89756996	1	+	G	A	rs748526308	89756996	+	CCCAGACAGATGAGATTGTCGCACTGAAGAAGGTGCGGATG	CCCAGACAGATGAGATTGTCACACTGAAGAAGGTGCGGATG	Variant Locates On G Site	Functional Loss	CDK10	ENSG00000185324	CDS	protein_coding
15	m7G_ID_1022	chr2	102460764	102460764	1	+	G	T	.	102460764	+	CAGAAAGAACAGAGGCGACGGCTAGAAGAGGTAGCAAAAGG	CAGAAAGAACAGAGGCGACGTCTAGAAGAGGTAGCAAAAGG	Variant Locates On G Site	Functional Loss	MAP4K4	ENSG00000071054	CDS	protein_coding
16	m7G_ID_1074	chr6	7581754	7581754	1	+	G	A	.	7581754	+	AATGATTTACAGAGAGAGAGGGAAAATTTGAGACAGGAAAT	AATGATTTACAGAGAGAGAGAGAAAATTTGAGACAGGAAAT	Variant Locates On G Site	Functional Loss	DSP	ENSG00000096696	CDS	protein_coding
17	m7G_ID_1550	chr11	111959626	111959626	1	+	G	A	rs202198133	111959626	+	CATCTCTCCACTGGACTAGCGAGAGGGTTGTCAGTGTTTTG	CATCTCTCCACTGGACTAGCAAGAGGGTTGTCAGTGTTTTG	Variant Locates On G Site	Functional Loss	SDHD	ENSG00000204370;ENSG00000255292	CDS	other
18	m7G_ID_1853	chr1	54564656	54564656	1	+	A	T	rs6676818	54564661	+	GGAGAGTAGCTGGAGATGAGGCAGGAGAGGAAGGCAAGGAC	GGAGAGTAGCTGGAGTTGAGGCAGGAGAGGAAGGCAAGGAC	Variant Locates Close To G Site	Functional Loss	TCEANC2	ENSG00000116205	UTR3	protein_coding
19	m7G_ID_1940	chr1	154245917	154245917	1	+	T	C	rs13796	154245899	+	GGGGGCTCATGGGGCCGTGGGAACCCAAGGTTCCATAGTCC	GGGGGCTCATGGGGCCGTGGGAACCCAAGGTTCCATAGCCC	Variant Locates Close To G Site	Functional Loss	HAX1	ENSG00000143575	CDS	protein_coding
20	m7G_ID_1941	chr1	154245917	154245917	1	+	T	C	rs13796	154245908	+	TGGGGCCGTGGGAACCCAAGGTTCCATAGTCCTCAGCACCC	TGGGGCCGTGGGAACCCAAGGTTCCATAGCCCTCAGCACCC	Variant Locates Close To G Site	Functional Loss	HAX1	ENSG00000143575	CDS	protein_coding
21	m7G_ID_1955	chr1	156106999	156106999	1	+	G	A	rs80356812	156107019	+	GGCTCTCATCAACTCCACTGGGGAAGTAAGTAGGCCTGGGC	AGCTCTCATCAACTCCACTGGGGAAGTAAGTAGGCCTGGGC	Variant Locates Close To G Site	Functional Loss	LMNA	ENSG00000160789	CDS	protein_coding
22	m7G_ID_1956	chr1	156108341	156108341	1	+	G	A	rs80356813	156108347	+	TCGCGCACCGTGCTGTGCGGGACCTGCGGGCAGCCTGCCGA	TCGCGCACCGTGCTATGCGGGACCTGCGGGCAGCCTGCCGA	Variant Locates Close To G Site	Functional Loss	LMNA	ENSG00000160789	CDS	protein_coding
23	m7G_ID_2001	chr1	183522541	183522541	1	+	G	T	rs138257997	183522527	+	GGGAGGTCTCTCCTTTGTGTGTCTGTATGTTTGTGTACACA	GGGAGGTCTCTCCTTTGTGTGTCTGTATGTTTGTTTACACA	Variant Locates Close To G Site	Functional Loss	SMG7	ENSG00000116698	UTR3	protein_coding
24	m7G_ID_2002	chr1	183522541	183522541	1	+	G	T	rs138257997	183522523	+	TTCTGGGAGGTCTCTCCTTTGTGTGTCTGTATGTTTGTGTA	TTCTGGGAGGTCTCTCCTTTGTGTGTCTGTATGTTTGTTTA	Variant Locates Close To G Site	Functional Loss	SMG7	ENSG00000116698	UTR3	protein_coding
25	m7G_ID_2047	chr1	224380630	224380630	1	+	C	T	rs112243303	224380614	+	AAAAATGCAAAAATTAGCCGGGCGTGGCGGCACATGCCTGT	AAAAATGCAAAAATTAGCCGGGCGTGGCGGCACATGTCTGT	Variant Locates Close To G Site	Functional Loss	DEGS1	ENSG00000143753	UTR3	protein_coding
26	m7G_ID_2048	chr1	224380630	224380630	1	+	C	T	rs112243303	224380613	+	TAAAAATGCAAAAATTAGCCGGGCGTGGCGGCACATGCCTG	TAAAAATGCAAAAATTAGCCGGGCGTGGCGGCACATGTCTG	Variant Locates Close To G Site	Functional Loss	DEGS1	ENSG00000143753	UTR3	protein_coding
27	m7G_ID_2049	chr1	224544659	224544659	1	+	C	G	rs141928208	224544664	+	CGTCTTCTCTCTCCTCGATTGTTGCGCGCTCATCTTCCTCT	CGTCTTCTCTCTCCTGGATTGTTGCGCGCTCATCTTCCTCT	Variant Locates Close To G Site	Functional Loss	CNIH4	ENSG00000143771	CDS	protein_coding
28	m7G_ID_2050	chr1	224544659	224544659	1	+	C	G	rs141928208	224544645	+	GGATGGAGGCGGTGGTGTTCGTCTTCTCTCTCCTCGATTGT	GGATGGAGGCGGTGGTGTTCGTCTTCTCTCTCCTGGATTGT	Variant Locates Close To G Site	Functional Loss	CNIH4	ENSG00000143771	CDS	protein_coding
29	m7G_ID_2051	chr1	224544661	224544661	1	+	A	G	rs141888425	224544664	+	CGTCTTCTCTCTCCTCGATTGTTGCGCGCTCATCTTCCTCT	CGTCTTCTCTCTCCTCGGTTGTTGCGCGCTCATCTTCCTCT	Variant Locates Close To G Site	Functional Loss	CNIH4	ENSG00000143771	CDS	protein_coding
30	m7G_ID_2052	chr1	224544661	224544661	1	+	A	G	rs141888425	224544645	+	GGATGGAGGCGGTGGTGTTCGTCTTCTCTCTCCTCGATTGT	GGATGGAGGCGGTGGTGTTCGTCTTCTCTCTCCTCGGTTGT	Variant Locates Close To G Site	Functional Loss	CNIH4	ENSG00000143771	CDS	protein_coding
31	m7G_ID_2053	chr1	224544665	224544665	1	+	T	C	rs114855926	224544645	+	GGATGGAGGCGGTGGTGTTCGTCTTCTCTCTCCTCGATTGT	GGATGGAGGCGGTGGTGTTCGTCTTCTCTCTCCTCGATTGC	Variant Locates Close To G Site	Functional Loss	CNIH4	ENSG00000143771	CDS	protein_coding
32	m7G_ID_2172	chr2	85808982	85808982	1	+	T	C	rs1010	85808983	+	TCCCGAGGCCCTGCTGCCATGTTGTATGCCCCAGAAGGTAC	TCCCGAGGCCCTGCTGCCACGTTGTATGCCCCAGAAGGTAC	Variant Locates Close To G Site	Functional Loss	VAMP8	ENSG00000118640	UTR3	protein_coding
33	m7G_ID_2249	chr2	209221291	209221291	1	+	T	G	rs6725527	209221305	+	GGAGAATTGTTTGAACCTGGGAGGCGGAGGCTGCAGTGAGC	GGAGAAGTGTTTGAACCTGGGAGGCGGAGGCTGCAGTGAGC	Variant Locates Close To G Site	Functional Loss	PIK3CA	ENSG00000115020	UTR3	protein_coding
34	m7G_ID_2306	chr2	233546564	233546564	1	+	G	A	rs3738905	233546552	+	GCATCTCCATCCACCACCCCGTGCCAGCTCCCGTGCCAGCC	GCATCTCCATCCACCACCCCGTGCCAGCTCCCATGCCAGCC	Variant Locates Close To G Site	Functional Loss	EFHD1	ENSG00000115468	UTR3	protein_coding
35	m7G_ID_2413	chr3	87276571	87276571	1	+	C	A	.	87276586	+	CGCTCCGCCACCCCGAACCCGCCAAGGTCCTGTCCTTTTCC	CGCTCAGCCACCCCGAACCCGCCAAGGTCCTGTCCTTTTCC	Variant Locates Close To G Site	Functional Loss	CHMP2B	ENSG00000083937	UTR5	protein_coding
36	m7G_ID_2521	chr4	2927761	2927761	1	+	G	A	rs140746314	2927749	+	GCTTCTCTGCAGAGAATCTGGACGAGGCTAGAGAACAGAAA	GCTTCTCTGCAGAGAATCTGGACGAGGCTAGAAAACAGAAA	Variant Locates Close To G Site	Functional Loss	ADD1	ENSG00000087274	CDS	protein_coding
37	m7G_ID_2523	chr4	5815049	5815049	1	+	C	G	rs145479436	5815064	+	TCAGCCTCCCCAGTAGCTGGGACTACAGACGTGTGCCACCA	TCAGCGTCCCCAGTAGCTGGGACTACAGACGTGTGCCACCA	Variant Locates Close To G Site	Functional Loss	EVC	ENSG00000072840	UTR3	protein_coding
38	m7G_ID_2551	chr4	56212613	56212613	1	+	C	T	rs199975696	56212628	+	GCCGCCCGGCCTGCTCCCGGGCTGCGCGATCTTCCAGGACC	GCCGCTCGGCCTGCTCCCGGGCTGCGCGATCTTCCAGGACC	Variant Locates Close To G Site	Functional Loss	SRD5A3	ENSG00000128039	CDS	protein_coding
39	m7G_ID_2594	chr5	251469	251469	1	+	G	A	rs1139449	251458	+	TTTTTGTGTCCCCAGGAATGGTCTGGAACACGGACCTGGTG	TTTTTGTGTCCCCAGGAATGGTCTGGAACACAGACCTGGTG	Variant Locates Close To G Site	Functional Loss	SDHA	ENSG00000073578	CDS	protein_coding
40	m7G_ID_2849	chr6	30545879	30545879	1	+	A	G	rs113473909	30545885	+	CGAGATACCCGAAAAGGCAGGCGGAAGAAGGATGTGGATGA	CGAGATACCCGAAAGGGCAGGCGGAAGAAGGATGTGGATGA	Variant Locates Close To G Site	Functional Loss	ABCF1	ENSG00000204574	CDS	protein_coding
41	m7G_ID_2860	chr6	30867527	30867527	1	+	G	A	rs1049633	30867525	+	GCTGAGAATCTGGGGGTGAGGAGGACAAGAAGGAGAGGAAA	GCTGAGAATCTGGGGGTGAGGAAGACAAGAAGGAGAGGAAA	Variant Locates Close To G Site	Functional Loss	DDR1	ENSG00000204580	UTR3	protein_coding
42	m7G_ID_2964	chr6	81054247	81054247	1	+	A	G	rs147544283	81054255	+	TATATTTTTAGTAGAGACGGGGTTTCACCATGTTGGCCAGG	TATATTTTTAGTGGAGACGGGGTTTCACCATGTTGGCCAGG	Variant Locates Close To G Site	Functional Loss	BCKDHB	ENSG00000083123	UTR3	protein_coding
43	m7G_ID_2967	chr6	81054326	81054326	1	+	T	C	rs4706839	81054340	+	CCAAAGTGCTGGAATTACAGGCATGAGCCACCGCGCCTGGC	CCAAAGCGCTGGAATTACAGGCATGAGCCACCGCGCCTGGC	Variant Locates Close To G Site	Functional Loss	BCKDHB	ENSG00000083123	UTR3	protein_coding
44	m7G_ID_2968	chr6	81054353	81054353	1	+	C	T	rs60566469	81054340	+	CCAAAGTGCTGGAATTACAGGCATGAGCCACCGCGCCTGGC	CCAAAGTGCTGGAATTACAGGCATGAGCCACCGTGCCTGGC	Variant Locates Close To G Site	Functional Loss	BCKDHB	ENSG00000083123	UTR3	protein_coding
45	m7G_ID_3084	chr7	73536478	73536478	1	+	C	T	rs573967711	73536476	+	CATCTCAGAGCCCCTTCCCGGGCCTCTCCCCCAAGGCTCCC	CATCTCAGAGCCCCTTCCCGGGTCTCTCCCCCAAGGCTCCC	Variant Locates Close To G Site	Functional Loss	LIMK1	ENSG00000106683	UTR3	protein_coding
46	m7G_ID_3230	chr8	19824235	19824235	1	+	C	T	rs192714638	19824254	+	TCCTGATGTGCCAGAACTTCGACCCTTTCTCTGAGAGAGAT	TTCTGATGTGCCAGAACTTCGACCCTTTCTCTGAGAGAGAT	Variant Locates Close To G Site	Functional Loss	LPL	ENSG00000175445	UTR3	protein_coding
47	m7G_ID_3610	chr10	90694952	90694952	1	+	T	A	rs143005546	90694971	+	CTAGAGACAGAGAGGAGCAGGAAAGTGTTTTAGAAGCATTT	CAAGAGACAGAGAGGAGCAGGAAAGTGTTTTAGAAGCATTT	Variant Locates Close To G Site	Functional Loss	ACTA2-AS1	ENSG00000180139	ncRNA_exonic	antisense
48	m7G_ID_3989	chr12	6979725	6979725	1	+	G	A	rs144171030	6979715	+	TATATCTTCACCCTGTAATGGTTGGGACCAGGCCAATCCCT	TATATCTTCACCCTGTAATGGTTGGGACCAAGCCAATCCCT	Variant Locates Close To G Site	Functional Loss	TPI1	ENSG00000111669	UTR3	protein_coding
49	m7G_ID_4082	chr12	57488567	57488567	1	+	T	A	rs186164467	57488578	+	CCCCCACGCTCTCCATCCCCGGAATCTAGTCACAACCCTGG	CCCCCACGCACTCCATCCCCGGAATCTAGTCACAACCCTGG	Variant Locates Close To G Site	Functional Loss	NAB2	ENSG00000166886	UTR3	protein_coding
50	m7G_ID_4130	chr12	75895619	75895619	1	+	T	C	rs2306391	75895631	+	AAAAAATATATCAGTTAAATGTATTTATAGTTAAATAATTC	AAAAAATACATCAGTTAAATGTATTTATAGTTAAATAATTC	Variant Locates Close To G Site	Functional Loss	GLIPR1	ENSG00000139278	UTR3	protein_coding
51	m7G_ID_4169	chr12	110719585	110719585	1	+	C	G	rs201929640	110719598	+	GCCGGGCCCCCGAAGCCATGGAGAACGCGCACACCAAGACG	GCCGGGCGCCCGAAGCCATGGAGAACGCGCACACCAAGACG	Variant Locates Close To G Site	Functional Loss	ATP2A2	ENSG00000174437	CDS	protein_coding
52	m7G_ID_4170	chr12	112460375	112460375	1	+	C	T	rs185294277	112460385	+	AGATGAGTGACGGGAAGAAGGAGGAGCTCCAGAAGAGCTTA	AGATGAGTGATGGGAAGAAGGAGGAGCTCCAGAAGAGCTTA	Variant Locates Close To G Site	Functional Loss	ERP29	ENSG00000089248	CDS	protein_coding
53	m7G_ID_4221	chr12	123741932	123741932	1	+	G	A	rs11057214	123741940	+	AGGCATGGTGGCGGGCACCTGTAATCCCAGCTACTCGGGAG	AGGCATGGTGGCAGGCACCTGTAATCCCAGCTACTCGGGAG	Variant Locates Close To G Site	Functional Loss	C12orf65	ENSG00000235423	ncRNA_intronic	antisense
54	m7G_ID_4222	chr12	123741932	123741932	1	+	G	A	rs11057214	123741927	+	CAAAAAATTAGCCAGGCATGGTGGCGGGCACCTGTAATCCC	CAAAAAATTAGCCAGGCATGGTGGCAGGCACCTGTAATCCC	Variant Locates Close To G Site	Functional Loss	C12orf65	ENSG00000235423	ncRNA_intronic	antisense
55	m7G_ID_4223	chr12	123742032	123742032	1	+	A	C	rs76029248	123742014	+	CGGAGGTTGCAGTGAGCTGAGATCGCGCCACTGCACTCAAG	CGGAGGTTGCAGTGAGCTGAGATCGCGCCACTGCACTCCAG	Variant Locates Close To G Site	Functional Loss	C12orf65	ENSG00000235423	ncRNA_intronic	antisense
56	m7G_ID_4226	chr12	124192728	124192728	1	+	C	T	rs7398298	124192721	+	CATGCCTGGCTGTATTTTTGGTAAAGACGGGGTTTCGCCTT	CATGCCTGGCTGTATTTTTGGTAAAGATGGGGTTTCGCCTT	Variant Locates Close To G Site	Functional Loss	TCTN2	ENSG00000255839	ncRNA_intronic	lincRNA
57	m7G_ID_4270	chr13	52603679	52603679	1	+	A	G	rs144970453	52603683	+	AAAAGAGAAGAAAATCAAAAGTAAAAAGTATCACAAAGTCG	AAAAGAGAAGAAAATCGAAAGTAAAAAGTATCACAAAGTCG	Variant Locates Close To G Site	Functional Loss	UTP14C	ENSG00000253797	CDS	protein_coding
58	m7G_ID_4279	chr13	100638251	100638251	1	+	T	A	rs72656056	100638245	+	CTGCTAATCTCCATGCCCACGTTCTTTCCCACCCTGTTCCC	CTGCTAATCTCCATGCCCACGTTCTTACCCACCCTGTTCCC	Variant Locates Close To G Site	Functional Loss	ZIC2	ENSG00000043355	UTR3	protein_coding
59	m7G_ID_4355	chr14	64491695	64491695	1	+	T	C	rs4902264	64491709	+	AAGGAATGGAAGAACCAGGGGAGAAAACTGAGCTGTTCTGC	AAGGAACGGAAGAACCAGGGGAGAAAACTGAGCTGTTCTGC	Variant Locates Close To G Site	Functional Loss	SYNE2	ENSG00000054654	CDS	protein_coding
60	m7G_ID_4356	chr14	64518672	64518672	1	+	G	A	rs150946074	64518683	+	GGATTTTCTGTTTTAAAGGGGCAAGCTGAACTTCAGATGAA	GGATTTTCTATTTTAAAGGGGCAAGCTGAACTTCAGATGAA	Variant Locates Close To G Site	Functional Loss	SYNE2	ENSG00000054654	CDS	protein_coding
61	m7G_ID_4429	chr15	40488857	40488857	1	+	G	C	rs1017842	40488851	+	GTTCAGAGCCATCAGCAAGCGTCTGAGGAGAAGAAAGAGAA	GTTCAGAGCCATCAGCAAGCGTCTGACGAGAAGAAAGAGAA	Variant Locates Close To G Site	Functional Loss	BUB1B	ENSG00000156970	CDS	protein_coding
62	m7G_ID_4430	chr15	40488917	40488917	1	+	C	T	rs61733369	40488906	+	AGGAGAAGATTTATGCAGGAGTAGGGGAATTCTCCTTTGAA	AGGAGAAGATTTATGCAGGAGTAGGGGAATTTTCCTTTGAA	Variant Locates Close To G Site	Functional Loss	BUB1B	ENSG00000156970	CDS	protein_coding
63	m7G_ID_4462	chr15	45899836	45899836	1	+	G	T	rs111954968	45899844	+	AGCTGGGTGTGGGGGCGTGCGCCTGTAGTCCCAGCTACTTG	AGCTGGGTGTGGTGGCGTGCGCCTGTAGTCCCAGCTACTTG	Variant Locates Close To G Site	Functional Loss	BLOC1S6	ENSG00000104164	UTR3	protein_coding
64	m7G_ID_4483	chr15	67358470	67358470	1	+	C	T	rs36221703	67358460	+	CGAGCCCAGCCCCGCCGGGGGCGCTCCTCGCCGCCCGCGCG	CGAGCCCAGCCCCGCCGGGGGCGCTCCTCGTCGCCCGCGCG	Variant Locates Close To G Site	Functional Loss	SMAD3	ENSG00000166949	UTR5	protein_coding
65	m7G_ID_4484	chr15	67358470	67358470	1	+	C	T	rs36221703	67358458	+	GTCGAGCCCAGCCCCGCCGGGGGCGCTCCTCGCCGCCCGCG	GTCGAGCCCAGCCCCGCCGGGGGCGCTCCTCGTCGCCCGCG	Variant Locates Close To G Site	Functional Loss	SMAD3	ENSG00000166949	UTR5	protein_coding
66	m7G_ID_4495	chr15	73029964	73029964	1	+	G	A	rs376830638	73029955	+	AATGAATGACCCCAAAATAGGGTTTTCTTGGGCGAGGATGT	AATGAATGACCCCAAAATAGGGTTTTCTTAGGCGAGGATGT	Variant Locates Close To G Site	Functional Loss	BBS4	ENSG00000140463	UTR3	protein_coding
67	m7G_ID_4497	chr15	73029971	73029971	1	+	G	T	rs144706746	73029955	+	AATGAATGACCCCAAAATAGGGTTTTCTTGGGCGAGGATGT	AATGAATGACCCCAAAATAGGGTTTTCTTGGGCGAGTATGT	Variant Locates Close To G Site	Functional Loss	BBS4	ENSG00000140463	UTR3	protein_coding
68	m7G_ID_4498	chr15	74888826	74888826	1	+	G	A	rs189889354	74888827	+	CCTGGCACCTGCTTCACACGGACCATTCTCTGACCGCCCCC	CCTGGCACCTGCTTCACACAGACCATTCTCTGACCGCCCCC	Variant Locates Close To G Site	Functional Loss	ARID3B	ENSG00000179361	UTR3	protein_coding
69	m7G_ID_4590	chr16	1751952	1751952	1	+	C	T	rs191084488	1751936	+	GCCTGTAGTCCCAGCTACTCGGGAGGCTGAGTGAGGCAGGA	GCCTGTAGTCCCAGCTACTCGGGAGGCTGAGTGAGGTAGGA	Variant Locates Close To G Site	Functional Loss	JPT2	ENSG00000206053	UTR3	protein_coding
70	m7G_ID_4591	chr16	1751952	1751952	1	+	C	T	rs191084488	1751951	+	TACTCGGGAGGCTGAGTGAGGCAGGAGGATCACTTGAGACC	TACTCGGGAGGCTGAGTGAGGTAGGAGGATCACTTGAGACC	Variant Locates Close To G Site	Functional Loss	JPT2	ENSG00000206053	UTR3	protein_coding
71	m7G_ID_4730	chr16	29999504	29999504	1	+	G	A	rs116715318	29999491	+	TGGAGTCCAGCAGTCACTCTGTGTTCTCCTGGCGCTCCTCC	TGGAGTCCAGCAGTCACTCTGTGTTCTCCTGGCACTCCTCC	Variant Locates Close To G Site	Functional Loss	TAOK2	ENSG00000149930	UTR3	protein_coding
72	m7G_ID_4735	chr16	30681734	30681734	1	+	C	A	rs72793365	30681715	+	GGTTCCCCCAACATGTTCCCGTTCACTCTGCCCCCACCCCC	GGTTCCCCCAACATGTTCCCGTTCACTCTGCCCCCACCCAC	Variant Locates Close To G Site	Functional Loss	FBRS	ENSG00000156860	UTR3	protein_coding
73	m7G_ID_4747	chr16	46731976	46731976	1	+	G	A	rs533502054	46731969	+	CGTGGGAGGCAGAGGTTGCAGTGAGCCGAGATTGCACCACC	CGTGGGAGGCAGAGGTTGCAGTGAGCCAAGATTGCACCACC	Variant Locates Close To G Site	Functional Loss	ORC6	ENSG00000091651	UTR3	protein_coding
74	m7G_ID_4748	chr16	46732079	46732079	1	+	A	C	rs570114406	46732092	+	TATAGATAGATAGATAGATAGATGGATAGATAGATAGATAG	TATAGATCGATAGATAGATAGATGGATAGATAGATAGATAG	Variant Locates Close To G Site	Functional Loss	ORC6	ENSG00000091651	UTR3	protein_coding
75	m7G_ID_4749	chr16	46732091	46732091	1	+	A	G	rs191163536	46732092	+	TATAGATAGATAGATAGATAGATGGATAGATAGATAGATAG	TATAGATAGATAGATAGATGGATGGATAGATAGATAGATAG	Variant Locates Close To G Site	Functional Loss	ORC6	ENSG00000091651	UTR3	protein_coding
76	m7G_ID_4782	chr16	72130815	72130815	1	+	C	A	rs1050362	72130814	+	CGGCAGAGAGAGCGGGAGCGGCGGGAACATGGTGTCTATGC	CGGCAGAGAGAGCGGGAGCGGAGGGAACATGGTGTCTATGC	Variant Locates Close To G Site	Functional Loss	DHX38	ENSG00000140829	CDS	protein_coding
77	m7G_ID_4783	chr16	72130815	72130815	1	+	C	A	rs1050362	72130825	+	GCGGGAGCGGCGGGAACATGGTGTCTATGCCTCGTCCAAAG	GCGGGAGCGGAGGGAACATGGTGTCTATGCCTCGTCCAAAG	Variant Locates Close To G Site	Functional Loss	DHX38	ENSG00000140829	CDS	protein_coding
78	m7G_ID_4792	chr16	84779169	84779169	1	+	A	C	rs149973363	84779155	+	AAGCCCTCTTCCTCCTCGCCGGTGGCCTATGTGGAAACTAA	AAGCCCTCTTCCTCCTCGCCGGTGGCCTATGTGGCAACTAA	Variant Locates Close To G Site	Functional Loss	USP10	ENSG00000103194	CDS	protein_coding
79	m7G_ID_4807	chr16	88781733	88781733	1	+	C	G	rs74033360	88781747	-	TTTATACAAATGGACAATCAGAGGCCAGTCCCCCGTCCTTG	TTTATACAAATGGACAATCAGAGGCCAGTCCCCCCTCCTTG	Variant Locates Close To G Site	Functional Loss	PIEZO1	ENSG00000174177	UTR3	protein_coding
80	m7G_ID_4973	chr17	38445837	38445837	1	+	C	T	rs142289528	38445845	+	GCCTCTCAGCCCCAGGAAACGTCTGGGTAAACCATCCATTA	GCCTCTCAGCCCTAGGAAACGTCTGGGTAAACCATCCATTA	Variant Locates Close To G Site	Functional Loss	CDC6	ENSG00000094804	CDS	protein_coding
81	m7G_ID_5231	chr19	1395500	1395500	1	+	C	A	rs11551663	1395495	+	GTACCGCAGGTAGCGCCGCCGCCGCCGCCGCCGGAGCCTGT	GTACCGCAGGTAGCGCCGCCGCCGCAGCCGCCGGAGCCTGT	Variant Locates Close To G Site	Functional Loss	NDUFS7	ENSG00000248015	ncRNA_exonic	antisense
82	m7G_ID_5274	chr19	10764989	10764989	1	+	G	T	rs554704576	10764983	+	CGTGTTCCCGCACCTCCCCGGCGCGCGCCTGCCCGCCCGCC	CGTGTTCCCGCACCTCCCCGGCGCGCTCCTGCCCGCCCGCC	Variant Locates Close To G Site	Functional Loss	ILF3	ENSG00000129351	UTR5	protein_coding
83	m7G_ID_5284	chr19	11170839	11170839	1	+	T	C	rs7275	11170828	+	GGTCCCGAGCCAAGCCGGTCGTGAGTGACGATGACAGTGAG	GGTCCCGAGCCAAGCCGGTCGTGAGTGACGACGACAGTGAG	Variant Locates Close To G Site	Functional Loss	SMARCA4	ENSG00000127616	CDS	protein_coding
84	m7G_ID_5287	chr19	11559801	11559801	1	+	T	C	rs139144555	11559785	+	GCAGAAACCCAAACTCGGGGGCTCTCCCACCAGCCTTGGGT	GCAGAAACCCAAACTCGGGGGCTCTCCCACCAGCCTCGGGT	Variant Locates Close To G Site	Functional Loss	PRKCSH	ENSG00000130175	CDS	protein_coding
85	m7G_ID_5288	chr19	11559801	11559801	1	+	T	C	rs139144555	11559784	+	CGCAGAAACCCAAACTCGGGGGCTCTCCCACCAGCCTTGGG	CGCAGAAACCCAAACTCGGGGGCTCTCCCACCAGCCTCGGG	Variant Locates Close To G Site	Functional Loss	PRKCSH	ENSG00000130175	CDS	protein_coding
86	m7G_ID_5485	chr19	47112979	47112979	1	+	G	A	rs531320877	47112963	+	TCCAGAAGGACTGAGGGGGCGTTGAGGAATTGTGGCGTTGA	TCCAGAAGGACTGAGGGGGCGTTGAGGAATTGTGGCATTGA	Variant Locates Close To G Site	Functional Loss	CALM3	ENSG00000269292	ncRNA_intronic	antisense
87	m7G_ID_5486	chr19	47112979	47112979	1	+	G	A	rs531320877	47112959	+	GCATTCCAGAAGGACTGAGGGGGCGTTGAGGAATTGTGGCG	GCATTCCAGAAGGACTGAGGGGGCGTTGAGGAATTGTGGCA	Variant Locates Close To G Site	Functional Loss	CALM3	ENSG00000269292	ncRNA_intronic	antisense
88	m7G_ID_5487	chr19	47112979	47112979	1	+	G	A	rs531320877	47112993	+	TGTGGCGTTGACTGGATGTGGCCCAGGAGGGGGTCGAGGGG	TGTGGCATTGACTGGATGTGGCCCAGGAGGGGGTCGAGGGG	Variant Locates Close To G Site	Functional Loss	CALM3	ENSG00000269292	ncRNA_intronic	antisense
89	m7G_ID_5541	chr19	49468644	49468644	1	+	C	T	rs11553228	49468648	+	GGGACTCTCTTCCAGCCTCCGACCGCCCTCCGATTTCCTCT	GGGACTCTCTTCCAGCTTCCGACCGCCCTCCGATTTCCTCT	Variant Locates Close To G Site	Functional Loss	FTL	ENSG00000087086	UTR5	protein_coding
90	m7G_ID_5558	chr19	50161872	50161872	1	+	A	G	rs8112147	50161857	+	AGTGCCCCTCCCTTCTGTTTGTGCCCCTCTCCCCAATTTCA	AGTGCCCCTCCCTTCTGTTTGTGCCCCTCTCCCCAGTTTCA	Variant Locates Close To G Site	Functional Loss	SCAF1	ENSG00000126461	UTR3	protein_coding
91	m7G_ID_5559	chr19	50161872	50161872	1	+	A	G	rs8112147	50161883	+	CTCTCCCCAATTTCATTAAAGATTTCATGAAACATTACCCC	CTCTCCCCAGTTTCATTAAAGATTTCATGAAACATTACCCC	Variant Locates Close To G Site	Functional Loss	SCAF1	ENSG00000126461	UTR3	protein_coding
92	m7G_ID_5564	chr19	50168841	50168841	1	+	C	T	rs148729350	50168850	+	CTTTCCCGCTCCTCGCTCTCGGACGCCACCAACGCTCTCCC	CTTTCCCGCTCTTCGCTCTCGGACGCCACCAACGCTCTCCC	Variant Locates Close To G Site	Functional Loss	BCL2L12	ENSG00000126453;ENSG00000126456	UTR5	other
93	m7G_ID_5565	chr19	50168841	50168841	1	+	C	T	rs148729350	50168851	+	TTTCCCGCTCCTCGCTCTCGGACGCCACCAACGCTCTCCCG	TTTCCCGCTCTTCGCTCTCGGACGCCACCAACGCTCTCCCG	Variant Locates Close To G Site	Functional Loss	BCL2L12	ENSG00000126453;ENSG00000126456	UTR5	other
94	m7G_ID_5566	chr19	50168871	50168871	1	+	G	A	rs2304206	50168851	+	TTTCCCGCTCCTCGCTCTCGGACGCCACCAACGCTCTCCCG	TTTCCCGCTCCTCGCTCTCGGACGCCACCAACGCTCTCCCA	Variant Locates Close To G Site	Functional Loss	BCL2L12	ENSG00000126453;ENSG00000126456	UTR5	other
95	m7G_ID_5843	chr22	18570851	18570851	1	+	C	T	rs117472525	18570834	+	CCTCTACCAGCTCCGCATCCGTGACTGAGGGTCCCTGCGCA	CCTCTACCAGCTCCGCATCCGTGACTGAGGGTCCCTGTGCA	Variant Locates Close To G Site	Functional Loss	PEX26	ENSG00000215193	CDS	protein_coding
96	m7G_ID_5845	chr22	18572700	18572700	1	+	A	C	rs146739242	18572685	+	TCACTGTGTTAGCCGGGATGGTCTCGATCTCCTGAACTTGT	TCACTGTGTTAGCCGGGATGGTCTCGATCTCCTGACCTTGT	Variant Locates Close To G Site	Functional Loss	PEX26	ENSG00000215193	UTR3	protein_coding
97	m7G_ID_5898	chr22	29168711	29168711	1	+	G	A	rs527655228	29168695	+	ATGCCCCCGAGCGGCCTGAGGTGGAGGGTTCTAGAAGGCGT	ATGCCCCCGAGCGGCCTGAGGTGGAGGGTTCTAGAAAGCGT	Variant Locates Close To G Site	Functional Loss	CCDC117	ENSG00000159873	UTR5	protein_coding
98	m7G_ID_5911	chr22	30093639	30093639	1	+	T	C	rs575028212	30093625	+	GAGTGCAATGGCGTGATCTCGGCTCACCGCAACCTCCGCCT	GAGTGCAATGGCGTGATCTCGGCTCACCGCAACCCCCGCCT	Variant Locates Close To G Site	Functional Loss	NF2	ENSG00000186575	UTR3	protein_coding
99	m7G_ID_5912	chr22	30093639	30093639	1	+	T	C	rs575028212	30093649	+	CACCGCAACCTCCGCCTCCCGGATTCAAGCAATTCTCCTGC	CACCGCAACCCCCGCCTCCCGGATTCAAGCAATTCTCCTGC	Variant Locates Close To G Site	Functional Loss	NF2	ENSG00000186575	UTR3	protein_coding
100	m7G_ID_6067	chrX	48436410	48436410	1	+	A	G	rs7065384	48436404	+	GCTTGAACCCGGGAGGCGGAGGTTGCAGTGAGCTAAGATCG	GCTTGAACCCGGGAGGCGGAGGTTGCGGTGAGCTAAGATCG	Variant Locates Close To G Site	Functional Loss	RBM3	ENSG00000102317	UTR3	protein_coding
101	m7G_ID_6068	chrX	48436410	48436410	1	+	A	G	rs7065384	48436399	+	GAATCGCTTGAACCCGGGAGGCGGAGGTTGCAGTGAGCTAA	GAATCGCTTGAACCCGGGAGGCGGAGGTTGCGGTGAGCTAA	Variant Locates Close To G Site	Functional Loss	RBM3	ENSG00000102317	UTR3	protein_coding
102	m7G_ID_6069	chrX	48436410	48436410	1	+	A	G	rs7065384	48436396	+	GGAGAATCGCTTGAACCCGGGAGGCGGAGGTTGCAGTGAGC	GGAGAATCGCTTGAACCCGGGAGGCGGAGGTTGCGGTGAGC	Variant Locates Close To G Site	Functional Loss	RBM3	ENSG00000102317	UTR3	protein_coding
103	m7G_ID_6070	chrX	48436410	48436410	1	+	A	G	rs7065384	48436420	+	CGGAGGTTGCAGTGAGCTAAGATCGCGCCACTGTACTCCAG	CGGAGGTTGCGGTGAGCTAAGATCGCGCCACTGTACTCCAG	Variant Locates Close To G Site	Functional Loss	RBM3	ENSG00000102317	UTR3	protein_coding
104	m7G_ID_6071	chrX	48436426	48436426	1	+	G	A	rs3200611	48436420	+	CGGAGGTTGCAGTGAGCTAAGATCGCGCCACTGTACTCCAG	CGGAGGTTGCAGTGAGCTAAGATCGCACCACTGTACTCCAG	Variant Locates Close To G Site	Functional Loss	RBM3	ENSG00000102317	UTR3	protein_coding
105	m7G_ID_6156	chr20	57484420	57484420	1	+	C	T	rs11554273	57484421	+	TCAGGACCTGCTTCGCTGCCGTGTCCTGACTTCTGGAATCT	TCAGGACCTGCTTCGCTGCTGTGTCCTGACTTCTGGAATCT	Variant Locates Close To G Site	Functional Loss	GNAS	ENSG00000087460	CDS	protein_coding
106	m7G_ID_6743	chr7	45077884	45077884	1	+	C	T	.	45077901	+	ATTCCTAAAAGGTGAAAAGAGTAGAGATAAGAAAGCCCATG	ATTTCTAAAAGGTGAAAAGAGTAGAGATAAGAAAGCCCATG	Variant Locates Close To G Site	Functional Loss	CCM2	ENSG00000136280	CDS	protein_coding
107	m7G_ID_6835	chr16	72130772	72130772	1	+	C	T	rs139547116	72130776	+	ATCCGGGTGGTGTGAGCGAAGAGTTTTGGGAACGCAGTCGG	ATCCGGGTGGTGTGAGTGAAGAGTTTTGGGAACGCAGTCGG	Variant Locates Close To G Site	Functional Loss	DHX38	ENSG00000140829	CDS	protein_coding
108	m7G_ID_7043	chr19	56206640	56206640	1	+	C	G	.	56206632	+	GTCCCTGGAGCGCCACCCACGTACATCTCTCCCCTTGGCGG	GTCCCTGGAGCGCCACCCACGTACATCTGTCCCCTTGGCGG	Variant Locates Close To G Site	Functional Loss	EPN1	ENSG00000063245	CDS	protein_coding
109	m7G_ID_7044	chr19	56206640	56206640	1	+	C	G	.	56206651	+	CGTACATCTCTCCCCTTGGCGGGGGCCCTGGCCTGCCCCCC	CGTACATCTGTCCCCTTGGCGGGGGCCCTGGCCTGCCCCCC	Variant Locates Close To G Site	Functional Loss	EPN1	ENSG00000063245	CDS	protein_coding
110	m7G_ID_7048	chr12	49666957	49666957	1	+	G	C	.	49666972	+	ATTATGAGGAGGTTGGAGCAGATAGTGCTGACGGAGAGGAT	ATTATCAGGAGGTTGGAGCAGATAGTGCTGACGGAGAGGAT	Variant Locates Close To G Site	Functional Loss	TUBA1C	ENSG00000167553	CDS	protein_coding
111	m7G_ID_7077	chr18	48593411	48593411	1	+	C	T	rs80338964	48593427	+	TGTGCAGTTGGAATGTAAAGGTGAAGGTGATGTTTGGGTCA	TGTGTAGTTGGAATGTAAAGGTGAAGGTGATGTTTGGGTCA	Variant Locates Close To G Site	Functional Loss	SMAD4	ENSG00000141646	CDS	protein_coding
112	m7G_ID_7232	chr2	201281136	201281136	1	+	G	C	.	201281141	+	AAAAGAATGGAATATGACAGGAAAAAAGAAGGTAAGATTAA	AAAAGAATGGAATATCACAGGAAAAAAGAAGGTAAGATTAA	Variant Locates Close To G Site	Functional Loss	SPATS2L	ENSG00000196141	CDS	protein_coding
113	m7G_ID_7235	chr4	95496932	95496932	1	+	G	T	.	95496916	+	ACATCCATCCCATCACCATCGTCTGCCTTCACCCCAGCCCA	ACATCCATCCCATCACCATCGTCTGCCTTCACCCCATCCCA	Variant Locates Close To G Site	Functional Loss	PDLIM5	ENSG00000163110	CDS	protein_coding
114	m7G_ID_7252	chr10	112581069	112581069	1	+	G	C	.	112581067	+	GAGTGAAAGTGAGGCAGAGGGGGAGAGCTGGTATCCCACTA	GAGTGAAAGTGAGGCAGAGGGGCAGAGCTGGTATCCCACTA	Variant Locates Close To G Site	Functional Loss	RBM20	ENSG00000203867	CDS	protein_coding
115	m7G_ID_7253	chr10	112581069	112581069	1	+	G	C	.	112581068	+	AGTGAAAGTGAGGCAGAGGGGGAGAGCTGGTATCCCACTAA	AGTGAAAGTGAGGCAGAGGGGCAGAGCTGGTATCCCACTAA	Variant Locates Close To G Site	Functional Loss	RBM20	ENSG00000203867	CDS	protein_coding
116	m7G_ID_7615	chr16	72130813	72130813	1	+	G	A	rs753722533	72130814	+	CGGCAGAGAGAGCGGGAGCGGCGGGAACATGGTGTCTATGC	CGGCAGAGAGAGCGGGAGCAGCGGGAACATGGTGTCTATGC	Variant Locates Close To G Site	Functional Loss	DHX38	ENSG00000140829	CDS	protein_coding
117	m7G_ID_7872	chr5	251146	251146	1	+	G	A	rs371056571	251141	+	TGCTGCCGTGTTCCGTGTGGGAAGCGTGTTGCAAGAAGGTT	TGCTGCCGTGTTCCGTGTGGGAAGCATGTTGCAAGAAGGTT	Variant Locates Close To G Site	Functional Loss	SDHA	ENSG00000073578	CDS	protein_coding
118	m7G_ID_8001	chrX	154003527	154003527	1	+	C	T	rs143207180	154003519	+	AAGTGGTAAAAGCCCCGCAGGTAGTTGCCGAAGCAGCAAAA	AAGTGGTAAAAGCCCCGCAGGTAGTTGCTGAAGCAGCAAAA	Variant Locates Close To G Site	Functional Loss	DKC1	ENSG00000130826	CDS	protein_coding
119	m7G_ID_8049	chr13	103514731	103514731	1	+	C	T	rs2227872	103514748	+	AGACGGGAGGGCCAGGAGCAGAAGAAATGCGTATAAACAGC	AGATGGGAGGGCCAGGAGCAGAAGAAATGCGTATAAACAGC	Variant Locates Close To G Site	Functional Loss	BIVM-ERCC5;ERCC5	ENSG00000134899;ENSG00000270181	CDS	other
120	m7G_ID_8367	chr6	33422879	33422879	1	+	T	C	.	33422872	+	CAATTCTTGTCACCTTCGAGGAGGCCATGGAAACCCCAACA	CAATTCTTGTCACCTTCGAGGAGGCCACGGAAACCCCAACA	Variant Locates Close To G Site	Functional Loss	ZBTB9	ENSG00000213588	UTR5	protein_coding
121	m7G_ID_8532	chr22	20114575	20114575	1	+	A	C	.	20114579	+	CTGAGGAGAAGCAATAAATCGTCTTATTTTATTTTCTTTTC	CTGAGGAGAAGCAATACATCGTCTTATTTTATTTTCTTTTC	Variant Locates Close To G Site	Functional Loss	RANBP1	ENSG00000099901	UTR3	protein_coding
122	m7G_ID_8588	chr5	226053	226053	1	+	G	A	rs587782076	226038	+	GTTTAGCAGAACTGAAGATGGGAAGATTTATCAGCGTGCAT	GTTTAGCAGAACTGAAGATGGGAAGATTTATCAGCATGCAT	Variant Locates Close To G Site	Functional Loss	SDHA	ENSG00000073578	CDS	protein_coding
123	m7G_ID_8851	chr6	33422903	33422903	1	+	C	A	.	33422919	+	CCGCCTGTACCCGCCTCCCCGACCTGCAACCCAGCCCCACG	CCGCATGTACCCGCCTCCCCGACCTGCAACCCAGCCCCACG	Variant Locates Close To G Site	Functional Loss	ZBTB9	ENSG00000213588	CDS	protein_coding
124	m7G_ID_8852	chr6	33422903	33422903	1	+	C	A	.	33422911	+	CACCTTTGCCGCCTGTACCCGCCTCCCCGACCTGCAACCCA	CACCTTTGCCGCATGTACCCGCCTCCCCGACCTGCAACCCA	Variant Locates Close To G Site	Functional Loss	ZBTB9	ENSG00000213588	CDS	protein_coding
125	m7G_ID_9157	chr15	91181798	91181798	1	+	C	T	rs193921108	91181810	+	AGCAGCCCCGCGCCCCTGAGGCCCCTGCCCAGCAGCCCCAG	AGCAGCCCTGCGCCCCTGAGGCCCCTGCCCAGCAGCCCCAG	Variant Locates Close To G Site	Functional Loss	CRTC3	ENSG00000140577	CDS	protein_coding
126	m7G_ID_9238	chr7	102937969	102937969	1	+	C	T	.	102937950	+	GGTGTTGTCATCCGCGGCGCGGCGGCGGCTCTGGGGTTTCA	GGTGTTGTCATCCGCGGCGCGGCGGCGGCTCTGGGGTTTTA	Variant Locates Close To G Site	Functional Loss	PMPCB	ENSG00000105819	CDS	protein_coding
127	m7G_ID_9239	chr7	102937969	102937969	1	+	C	T	.	102937954	+	TTGTCATCCGCGGCGCGGCGGCGGCTCTGGGGTTTCAGCGA	TTGTCATCCGCGGCGCGGCGGCGGCTCTGGGGTTTTAGCGA	Variant Locates Close To G Site	Functional Loss	PMPCB	ENSG00000105819	CDS	protein_coding
128	m7G_ID_9313	chr1	222832101	222832101	1	+	G	C	.	222832109	+	CGGCAAGAAAGAGAGCACAGGCTGTCAGCTGCAGATGAAAA	CGGCAAGAAAGACAGCACAGGCTGTCAGCTGCAGATGAAAA	Variant Locates Close To G Site	Functional Loss	MIA3	ENSG00000154305	CDS	protein_coding
129	m7G_ID_9443	chr19	8550506	8550506	1	+	C	T	.	8550504	+	CAGGTGGAGGTGGAGGAAGCGTCCCTGGGATCGAGAGGATG	CAGGTGGAGGTGGAGGAAGCGTTCCTGGGATCGAGAGGATG	Variant Locates Close To G Site	Functional Loss	HNRNPM	ENSG00000099783	CDS	protein_coding
130	m7G_ID_9444	chr19	8550506	8550506	1	+	C	T	.	8550493	+	TGTCCCTGTTTCAGGTGGAGGTGGAGGAAGCGTCCCTGGGA	TGTCCCTGTTTCAGGTGGAGGTGGAGGAAGCGTTCCTGGGA	Variant Locates Close To G Site	Functional Loss	HNRNPM	ENSG00000099783	CDS	protein_coding
131	m7G_ID_10169	chr13	110960282	110960282	1	+	C	A	.	110960292	+	GTGGCCGGCCCTGCCCTACGGCGGTAAGCGACTTTCTGCCT	GTGGCCGGCCATGCCCTACGGCGGTAAGCGACTTTCTGCCT	Variant Locates Close To G Site	Functional Loss	COL4A2	ENSG00000134871	CDS	protein_coding
132	m7G_ID_10734	chr13	111077109	111077109	1	+	G	T	.	111077092	+	TTCCCACAGGGTCAGCCTGGGCCAGTGGGCCCCCAGGGGTA	TTCCCACAGGGTCAGCCTGGGCCAGTGGGCCCCCAGGTGTA	Variant Locates Close To G Site	Functional Loss	COL4A2	ENSG00000134871	CDS	protein_coding
133	m7G_ID_10769	chr3	185327041	185327041	1	+	C	T	.	185327036	+	CATGCTTTCTTTTATTTAGGGTGTTCAAAAAGAGGAAAGAG	CATGCTTTCTTTTATTTAGGGTGTTTAAAAAGAGGAAAGAG	Variant Locates Close To G Site	Functional Loss	SENP2	ENSG00000163904	CDS	protein_coding
134	m7G_ID_10927	chr1	43166659	43166659	1	+	C	T	rs371842681	43166650	+	GATCCACCAGCTGAGAATTCGTCCGCTCCCGAGGCTGAGCA	GATCCACCAGCTGAGAATTCGTCCGCTCCTGAGGCTGAGCA	Variant Locates Close To G Site	Functional Loss	YBX1	ENSG00000065978	CDS	protein_coding
135	m7G_ID_11147	chr21	33039573	33039573	1	+	A	G	rs121912458	33039587	+	TTAGGCATGTTGGAGACTTGGGCAATGTGACTGCTGACAAA	TTAGGCGTGTTGGAGACTTGGGCAATGTGACTGCTGACAAA	Variant Locates Close To G Site	Functional Loss	SOD1	ENSG00000142168	CDS	protein_coding
136	m7G_ID_11926	chr10	126515238	126515238	1	+	G	T	.	126515227	+	AGATGTCCTACAGAGAGCAGGTTCTTCACAAGCAGCTCACC	AGATGTCCTACAGAGAGCAGGTTCTTCACAATCAGCTCACC	Variant Locates Close To G Site	Functional Loss	ABRAXAS2	ENSG00000165660	CDS	protein_coding
137	m7G_ID_11999	chr2	201281130	201281130	1	+	G	T	.	201281116	+	ATCTAGGCAGTGCAATTCAAGTTCTAAAAGAATGGAATATG	ATCTAGGCAGTGCAATTCAAGTTCTAAAAGAATGTAATATG	Variant Locates Close To G Site	Functional Loss	SPATS2L	ENSG00000196141	CDS	protein_coding
138	m7G_ID_12099	chr3	87289879	87289879	1	+	G	A	rs770968398	87289882	+	ACAGAATCGAGAGTTACGAGGTACACAGAGGGCTATAATCA	ACAGAATCGAGAGTTACAAGGTACACAGAGGGCTATAATCA	Variant Locates Close To G Site	Functional Loss	CHMP2B	ENSG00000083937	CDS	protein_coding
139	m7G_ID_12127	chr6	32948438	32948438	1	+	C	T	.	32948433	+	GCGCTTCCAGCTCCAGCTCAGATTCCAGCTCCTCCTCTTCC	GCGCTTCCAGCTCCAGCTCAGATTCTAGCTCCTCCTCTTCC	Variant Locates Close To G Site	Functional Loss	BRD2	ENSG00000204256	CDS	protein_coding
140	m7G_ID_12439	chr6	7581755	7581755	1	+	G	A	.	7581754	+	AATGATTTACAGAGAGAGAGGGAAAATTTGAGACAGGAAAT	AATGATTTACAGAGAGAGAGGAAAAATTTGAGACAGGAAAT	Variant Locates Close To G Site	Functional Loss	DSP	ENSG00000096696	CDS	protein_coding
141	m7G_ID_12581	chr4	169633053	169633053	1	+	C	T	rs201034052	169633043	+	TCCTGCTTTCACCCACTAAGGAGCCACCACCTCTGCTTGCC	TCCTGCTTTCACCCACTAAGGAGCCACCACTTCTGCTTGCC	Variant Locates Close To G Site	Functional Loss	PALLD	ENSG00000129116	CDS	protein_coding
142	m7G_ID_12620	chr5	154393444	154393444	1	+	C	T	.	154393453	+	TGAAGGGAATTCCTGTAAGAGTGGCACTGCGTTGTCGCCCT	TGAAGGGAATTTCTGTAAGAGTGGCACTGCGTTGTCGCCCT	Variant Locates Close To G Site	Functional Loss	KIF4B	ENSG00000226650	CDS	protein_coding
143	m7G_ID_12621	chr5	154393444	154393444	1	+	C	T	.	154393432	+	ATAGGATCATGAAGGAAGAGGTGAAGGGAATTCCTGTAAGA	ATAGGATCATGAAGGAAGAGGTGAAGGGAATTTCTGTAAGA	Variant Locates Close To G Site	Functional Loss	KIF4B	ENSG00000226650	CDS	protein_coding
144	m7G_ID_12622	chr5	154393444	154393444	1	+	C	T	.	154393456	+	AGGGAATTCCTGTAAGAGTGGCACTGCGTTGTCGCCCTCTG	AGGGAATTTCTGTAAGAGTGGCACTGCGTTGTCGCCCTCTG	Variant Locates Close To G Site	Functional Loss	KIF4B	ENSG00000226650	CDS	protein_coding
145	m7G_ID_12700	chr6	38029439	38029439	1	+	C	T	rs768288619	38029453	+	GTTTTCCGAAGAGACCACCAGTGACAACAACAATACCTCGA	GTTTTCTGAAGAGACCACCAGTGACAACAACAATACCTCGA	Variant Locates Close To G Site	Functional Loss	ZFAND3	ENSG00000156639	CDS	protein_coding
146	m7G_ID_12788	chr3	51378783	51378783	1	+	C	T	.	51378775	+	CAGAGTGGCAGCGGAAGGAGGGACTGTGCCGGAAGATCATT	CAGAGTGGCAGCGGAAGGAGGGACTGTGTCGGAAGATCATT	Variant Locates Close To G Site	Functional Loss	DOCK3	ENSG00000088538	CDS	protein_coding
147	m7G_ID_13250	chr3	51378772	51378772	1	+	G	A	.	51378775	+	CAGAGTGGCAGCGGAAGGAGGGACTGTGCCGGAAGATCATT	CAGAGTGGCAGCGGAAGAAGGGACTGTGCCGGAAGATCATT	Variant Locates Close To G Site	Functional Loss	DOCK3	ENSG00000088538	CDS	protein_coding
148	m7G_ID_13523	chr1	156100449	156100449	1	+	G	T	rs60864230	156100463	+	AGGCTCGGCTGAAGGACCTGGAGGCTCTGCTGAACTCCAAG	AGGCTCTGCTGAAGGACCTGGAGGCTCTGCTGAACTCCAAG	Variant Locates Close To G Site	Functional Loss	LMNA	ENSG00000160789	CDS	protein_coding
149	m7G_ID_13897	chr17	65899998	65899998	1	+	G	A	rs546466065	65900004	+	ACGATGCAGCAAGCGACATGGGTAAAATACACATTTCCAGT	ACGATGCAGCAAGCAACATGGGTAAAATACACATTTCCAGT	Variant Locates Close To G Site	Functional Loss	BPTF	ENSG00000171634	CDS	protein_coding
150	m7G_ID_14426	chr19	8539092	8539092	1	+	C	T	.	8539072	+	AATGGAGGGGCCCTTTGGTGGTGGTATGGAAAACATGGGTC	AATGGAGGGGCCCTTTGGTGGTGGTATGGAAAACATGGGTT	Variant Locates Close To G Site	Functional Loss	HNRNPM	ENSG00000099783	CDS	protein_coding
151	m7G_ID_14688	chr1	222832138	222832138	1	+	C	T	rs750915810	222832152	+	CAGTTTCGGCTGCAGAGGAAGTAAAAACTTACAAGTAAGTT	CAGTTTTGGCTGCAGAGGAAGTAAAAACTTACAAGTAAGTT	Variant Locates Close To G Site	Functional Loss	MIA3	ENSG00000154305	CDS	protein_coding
152	m7G_ID_14689	chr1	222832138	222832138	1	+	C	T	rs750915810	222832146	+	AAAAGGCAGTTTCGGCTGCAGAGGAAGTAAAAACTTACAAG	AAAAGGCAGTTTTGGCTGCAGAGGAAGTAAAAACTTACAAG	Variant Locates Close To G Site	Functional Loss	MIA3	ENSG00000154305	CDS	protein_coding
153	m7G_ID_14690	chr1	222832138	222832138	1	+	C	T	rs750915810	222832149	+	AGGCAGTTTCGGCTGCAGAGGAAGTAAAAACTTACAAGTAA	AGGCAGTTTTGGCTGCAGAGGAAGTAAAAACTTACAAGTAA	Variant Locates Close To G Site	Functional Loss	MIA3	ENSG00000154305	CDS	protein_coding
154	m7G_ID_14800	chr1	19923557	19923557	1	+	C	T	.	19923570	+	CGGAGCTCGGCAGGAAGTGGGACCGGTGTCTGGCGGATGCG	CGGAGCTTGGCAGGAAGTGGGACCGGTGTCTGGCGGATGCG	Variant Locates Close To G Site	Functional Loss	MINOS1	ENSG00000173436;ENSG00000270136	CDS	other
155	m7G_ID_14801	chr1	19923557	19923557	1	+	C	T	.	19923575	+	CTCGGCAGGAAGTGGGACCGGTGTCTGGCGGATGCGGTCGT	CTTGGCAGGAAGTGGGACCGGTGTCTGGCGGATGCGGTCGT	Variant Locates Close To G Site	Functional Loss	MINOS1	ENSG00000173436;ENSG00000270136	CDS	other
156	m7G_ID_14836	chr17	27935930	27935930	1	+	C	T	.	27935923	+	CTACAAAGTGTGGAAGAGCGGCCAGAACCTGAGGGTAGACA	CTACAAAGTGTGGAAGAGCGGCCAGAATCTGAGGGTAGACA	Variant Locates Close To G Site	Functional Loss	ANKRD13B	ENSG00000198720	CDS	protein_coding
157	m7G_ID_14993	chr9	37126829	37126829	1	+	T	C	rs779544599	37126838	+	AGAGAGCACCATTTCAGAAGGTGATAATGTGGAAAGCTGGA	AGAGAGCACCACTTCAGAAGGTGATAATGTGGAAAGCTGGA	Variant Locates Close To G Site	Functional Loss	ZCCHC7	ENSG00000147905	CDS	protein_coding
158	m7G_ID_14994	chr9	37126829	37126829	1	+	T	C	rs779544599	37126813	+	TAGAGGTCAGTTCAAGTGAAGAGGAAGAGAGCACCATTTCA	TAGAGGTCAGTTCAAGTGAAGAGGAAGAGAGCACCACTTCA	Variant Locates Close To G Site	Functional Loss	ZCCHC7	ENSG00000147905	CDS	protein_coding
159	m7G_ID_14995	chr9	37126829	37126829	1	+	T	C	rs779544599	37126849	+	TTTCAGAAGGTGATAATGTGGAAAGCTGGATGCTACTGGGA	CTTCAGAAGGTGATAATGTGGAAAGCTGGATGCTACTGGGA	Variant Locates Close To G Site	Functional Loss	ZCCHC7	ENSG00000147905	CDS	protein_coding
160	m7G_ID_15777	chr17	78302192	78302192	1	+	G	A	.	78302186	+	GTGGAGGAAGCACTGGATTGGAGAAGGGAGGAACTGTTACT	GTGGAGGAAGCACTGGATTGGAGAAGAGAGGAACTGTTACT	Variant Locates Close To G Site	Functional Loss	RNF213	ENSG00000173821	CDS	protein_coding
161	m7G_ID_15778	chr17	78302192	78302192	1	+	G	A	.	78302196	+	CACTGGATTGGAGAAGGGAGGAACTGTTACTTCTAAAGAAA	CACTGGATTGGAGAAGAGAGGAACTGTTACTTCTAAAGAAA	Variant Locates Close To G Site	Functional Loss	RNF213	ENSG00000173821	CDS	protein_coding
162	m7G_ID_15882	chr5	176719045	176719045	1	+	C	T	rs587784190	176719028	+	GGGAAAGCGCAGGACCCAGGGTGAAATCACAAAGGAGCGAG	GGGAAAGCGCAGGACCCAGGGTGAAATCACAAAGGAGTGAG	Variant Locates Close To G Site	Functional Loss	NSD1	ENSG00000165671	CDS	protein_coding
163	m7G_ID_16201	chrX	47006896	47006896	1	+	C	T	.	47006878	+	GCCCCCGAAGGCCCTATCAGGACATGGAGTATGAAAGACGG	GCCCCCGAAGGCCCTATCAGGACATGGAGTATGAAAGATGG	Variant Locates Close To G Site	Functional Loss	RBM10	ENSG00000182872	UTR5	protein_coding
164	m7G_ID_16415	chr4	95496970	95496970	1	+	C	T	rs116148450	95496974	+	ATGCTTCCCCTTCACCCGTGGCTGCCGTCACTCCTCCCCTG	ATGCTTCCCCTTCACCTGTGGCTGCCGTCACTCCTCCCCTG	Variant Locates Close To G Site	Functional Loss	PDLIM5	ENSG00000163110	CDS	protein_coding
165	m7G_ID_16517	chr17	78302183	78302183	1	+	T	C	.	78302186	+	GTGGAGGAAGCACTGGATTGGAGAAGGGAGGAACTGTTACT	GTGGAGGAAGCACTGGACTGGAGAAGGGAGGAACTGTTACT	Variant Locates Close To G Site	Functional Loss	RNF213	ENSG00000173821	CDS	protein_coding
166	m7G_ID_16518	chr17	78302183	78302183	1	+	T	C	.	78302196	+	CACTGGATTGGAGAAGGGAGGAACTGTTACTTCTAAAGAAA	CACTGGACTGGAGAAGGGAGGAACTGTTACTTCTAAAGAAA	Variant Locates Close To G Site	Functional Loss	RNF213	ENSG00000173821	CDS	protein_coding
167	m7G_ID_16532	chr4	41648161	41648161	1	+	C	T	rs973929095	41648171	+	TTGGAAGAGTCGTAGAAGAAGTGTTTCTCAGGACTTAATCA	TTGGAAGAGTTGTAGAAGAAGTGTTTCTCAGGACTTAATCA	Variant Locates Close To G Site	Functional Loss	LIMCH1	ENSG00000064042	CDS	protein_coding
168	m7G_ID_16533	chr4	41648161	41648161	1	+	C	T	rs973929095	41648162	+	CCTGGCTCGTTGGAAGAGTCGTAGAAGAAGTGTTTCTCAGG	CCTGGCTCGTTGGAAGAGTTGTAGAAGAAGTGTTTCTCAGG	Variant Locates Close To G Site	Functional Loss	LIMCH1	ENSG00000064042	CDS	protein_coding
169	m7G_ID_16534	chr4	41648161	41648161	1	+	C	T	rs973929095	41648154	+	TGCCAGGACCTGGCTCGTTGGAAGAGTCGTAGAAGAAGTGT	TGCCAGGACCTGGCTCGTTGGAAGAGTTGTAGAAGAAGTGT	Variant Locates Close To G Site	Functional Loss	LIMCH1	ENSG00000064042	CDS	protein_coding
170	m7G_ID_16535	chr4	41648161	41648161	1	+	C	T	rs973929095	41648165	+	GGCTCGTTGGAAGAGTCGTAGAAGAAGTGTTTCTCAGGACT	GGCTCGTTGGAAGAGTTGTAGAAGAAGTGTTTCTCAGGACT	Variant Locates Close To G Site	Functional Loss	LIMCH1	ENSG00000064042	CDS	protein_coding
171	m7G_ID_16888	chr6	38029472	38029472	1	+	G	A	rs536960500	38029453	+	GTTTTCCGAAGAGACCACCAGTGACAACAACAATACCTCGA	GTTTTCCGAAGAGACCACCAGTGACAACAACAATACCTCAA	Variant Locates Close To G Site	Functional Loss	ZFAND3	ENSG00000156639	CDS	protein_coding
172	m7G_ID_16958	chr13	103528224	103528224	1	+	C	T	rs768302699	103528244	+	CGTGCGAGGGGAAGAAAAAGGAAAACCTAATTAAAAAATAT	TGTGCGAGGGGAAGAAAAAGGAAAACCTAATTAAAAAATAT	Variant Locates Close To G Site	Functional Loss	BIVM-ERCC5;ERCC5	ENSG00000134899	CDS	protein_coding
173	m7G_ID_16959	chr13	103528224	103528224	1	+	C	T	rs768302699	103528234	+	GAAACTAAGACGTGCGAGGGGAAGAAAAAGGAAAACCTAAT	GAAACTAAGATGTGCGAGGGGAAGAAAAAGGAAAACCTAAT	Variant Locates Close To G Site	Functional Loss	BIVM-ERCC5;ERCC5	ENSG00000134899	CDS	protein_coding
174	m7G_ID_16960	chr13	103528224	103528224	1	+	C	T	rs768302699	103528214	+	GTGTTTGGGAAGAAAAGAAGGAAACTAAGACGTGCGAGGGG	GTGTTTGGGAAGAAAAGAAGGAAACTAAGATGTGCGAGGGG	Variant Locates Close To G Site	Functional Loss	BIVM-ERCC5;ERCC5	ENSG00000134899	CDS	protein_coding
175	m7G_ID_17018	chr22	20114569	20114569	1	+	G	A	.	20114579	+	CTGAGGAGAAGCAATAAATCGTCTTATTTTATTTTCTTTTC	CTGAGGAGAAACAATAAATCGTCTTATTTTATTTTCTTTTC	Variant Locates Close To G Site	Functional Loss	RANBP1	ENSG00000099901	UTR3	protein_coding
176	m7G_ID_17072	chr12	133149188	133149188	1	+	C	T	.	133149171	+	CACCCTGCTCCCACACCCCGGCCCCTTCGGGTCCCTGCAGG	CACCCTGCTCCCACACCCCGGCCCCTTCGGGTCCCTGTAGG	Variant Locates Close To G Site	Functional Loss	FBRSL1	ENSG00000112787	CDS	protein_coding
177	m7G_ID_17819	chr1	11085451	11085451	1	+	G	A	rs566658679	11085451	+	AAAAGTACTTAAACTATTTGGCAAAGATTTGTTTTTAAAAA	AAAAGTACTTAAACTATTTGACAAAGATTTGTTTTTAAAAA	Variant Locates On G Site	Functional Loss	TARDBP	ENSG00000120948	intronic	protein_coding
178	m7G_ID_18140	chr1	24798780	24798780	1	+	G	A	rs140587873	24798780	+	TTGAGTAGTCAGGAAGCACAGTGGGTGTGGAGCCATCATCT	TTGAGTAGTCAGGAAGCACAATGGGTGTGGAGCCATCATCT	Variant Locates On G Site	Functional Loss	NIPAL3	ENSG00000001461	UTR3	protein_coding
179	m7G_ID_20012	chr1	231830538	231830538	1	+	G	A	rs77080351	231830538	+	GGACTGCCTGCTGAGAAACCGGAGGCAGATGGAGGTCAGTG	GGACTGCCTGCTGAGAAACCAGAGGCAGATGGAGGTCAGTG	Variant Locates On G Site	Functional Loss	DISC1	ENSG00000162946	CDS	protein_coding
180	m7G_ID_21489	chr2	220285586	220285586	1	+	G	A	rs34337334	220285586	+	AGGCAGCCAACAAGAACAACGACGCCCTGCGCCAGGCCAAG	AGGCAGCCAACAAGAACAACAACGCCCTGCGCCAGGCCAAG	Variant Locates On G Site	Functional Loss	DES	ENSG00000175084	CDS	protein_coding
181	m7G_ID_22842	chr3	180588302	180588302	1	+	G	A	rs549154991	180588302	+	TCTCTGCTCACCGCTCAGCCGCTTGTGTTGCTCTGCCAGCT	TCTCTGCTCACCGCTCAGCCACTTGTGTTGCTCTGCCAGCT	Variant Locates On G Site	Functional Loss	LOC101928882	ENSG00000114416;ENSG00000145075	intronic	other
182	m7G_ID_23462	chr4	55604940	55604940	1	+	G	A	rs17084733	55604940	+	TATATATTCCCAATAGCAACGTAGCTTCTACCATGAACAGA	TATATATTCCCAATAGCAACATAGCTTCTACCATGAACAGA	Variant Locates On G Site	Functional Loss	KIT	ENSG00000157404	UTR3	protein_coding
183	m7G_ID_23663	chr4	100504566	100504566	1	+	G	C	rs61733139	100504566	+	GTTGAAAATGTGAATCAGCAGAGAGGAGAGAAGAGCATCTT	GTTGAAAATGTGAATCAGCACAGAGGAGAGAAGAGCATCTT	Variant Locates On G Site	Functional Loss	MTTP	ENSG00000138823	CDS	protein_coding
184	m7G_ID_25322	chr6	12296572	12296572	1	+	G	A	rs553081608	12296572	+	AGAAACACACAGTCACATTCGAATTCGGGTGGCATCCTCCG	AGAAACACACAGTCACATTCAAATTCGGGTGGCATCCTCCG	Variant Locates On G Site	Functional Loss	EDN1	ENSG00000078401	UTR3	protein_coding
185	m7G_ID_26158	chr6	116937930	116937930	1	+	G	A	rs112350099	116937930	+	CCCTTGGAGGCGAAGCAGGGGCCAGAAACTGGACGCCAGTC	CCCTTGGAGGCGAAGCAGGGACCAGAAACTGGACGCCAGTC	Variant Locates On G Site	Functional Loss	RSPH4A	ENSG00000111834	CDS	protein_coding
186	m7G_ID_26678	chr7	5035157	5035157	1	+	G	A	rs376124044	5035157	+	AGAGTCTGTTTTCTACCCTCGAGGAGCTCAGAGAAAAGGAA	AGAGTCTGTTTTCTACCCTCAAGGAGCTCAGAGAAAAGGAA	Variant Locates On G Site	Functional Loss	RNF216P1	ENSG00000196204	ncRNA_exonic	transcribed_unprocessed_pseudogene
187	m7G_ID_26795	chr7	21934511	21934511	1	+	G	A	rs72658825	21934511	+	CTCCATGCAAGGGGGAATTGGCATTATCTCCTGCTGTGGAA	CTCCATGCAAGGGGGAATTGACATTATCTCCTGCTGTGGAA	Variant Locates On G Site	Functional Loss	DNAH11	ENSG00000105877	CDS	protein_coding
188	m7G_ID_28254	chr8	23104195	23104195	1	+	G	T	rs2294123	23104195	+	TTGTGTTCGCAGCCTTGCCGGGGCTGGGGTTCCGATGTGGT	TTGTGTTCGCAGCCTTGCCGTGGCTGGGGTTCCGATGTGGT	Variant Locates On G Site	Functional Loss	CHMP7	ENSG00000147457	UTR5	protein_coding
189	m7G_ID_29024	chr9	34649050	34649050	1	+	G	A	rs1055607	34649050	+	TATGACAACCTCTTTGAGACGTCCTTTCCCTACTCCATGGG	TATGACAACCTCTTTGAGACATCCTTTCCCTACTCCATGGG	Variant Locates On G Site	Functional Loss	GALT	ENSG00000213930	CDS	protein_coding
190	m7G_ID_29482	chr9	123555802	123555802	1	+	G	A	rs539363804	123555802	+	GCTGGAGGCCGGGAGTAGGGGTGGGGAGAAGAGCGTCCCGG	GCTGGAGGCCGGGAGTAGGGATGGGGAGAAGAGCGTCCCGG	Variant Locates On G Site	Functional Loss	LOC100288842	ENSG00000119402;ENSG00000214654	upstream	other
191	m7G_ID_29564	chr9	129460034	129460034	1	+	G	A	rs73596779	129460034	+	GAGATTCACCCTGCCCTGCTGTAGCTAAATCCCTGGGCCCC	GAGATTCACCCTGCCCTGCTATAGCTAAATCCCTGGGCCCC	Variant Locates On G Site	Functional Loss	LMX1B	ENSG00000136944	UTR3	protein_coding
192	m7G_ID_29854	chr9	139253314	139253314	1	+	G	A	rs140186188	139253314	+	CAGGGGCCTCGACAGGAGCCGGGCCTATCTCTAAAGCAGAG	CAGGGGCCTCGACAGGAGCCAGGCCTATCTCTAAAGCAGAG	Variant Locates On G Site	Functional Loss	GPSM1	ENSG00000160360	UTR3	protein_coding
193	m7G_ID_30150	chr10	18816565	18816565	1	+	G	A	rs76956014	18816565	+	ATCTCGCTTGCCAAACGCTCGGTATTAAACAATCCCAGTAA	ATCTCGCTTGCCAAACGCTCAGTATTAAACAATCCCAGTAA	Variant Locates On G Site	Functional Loss	CACNB2	ENSG00000165995	CDS	protein_coding
194	m7G_ID_31964	chr11	64701749	64701749	1	+	G	A	rs188478728	64701749	+	CCCAGCTCACCCTCTACACAGACACTGTCCTGGGTGCACAC	CCCAGCTCACCCTCTACACAAACACTGTCCTGGGTGCACAC	Variant Locates On G Site	Functional Loss	PPP2R5B	ENSG00000068971	UTR3	protein_coding
195	m7G_ID_32702	chr11	126143246	126143246	1	+	G	A	rs34542988	126143246	+	CACAGGAGTACCTGGCCGTAGTCGATGCTCCTCCCCTGGAC	CACAGGAGTACCTGGCCGTAATCGATGCTCCTCCCCTGGAC	Variant Locates On G Site	Functional Loss	FOXRED1	ENSG00000110074	CDS	protein_coding
196	m7G_ID_33802	chr12	121440263	121440263	1	+	G	A	rs41279096	121440263	+	AGCTTGTAGCCAGCCGGGGCGAGTGGCACGTTTATTTAACT	AGCTTGTAGCCAGCCGGGGCAAGTGGCACGTTTATTTAACT	Variant Locates On G Site	Functional Loss	C12orf43;HNF1A	ENSG00000135100;ENSG00000157895	UTR3	other
197	m7G_ID_34653	chr14	57857909	57857909	1	+	G	A	.	57857909	+	CTCCGCTGCCCTCAGCCGCCGCAGGAGCAGCAGCAGCTCAA	CTCCGCTGCCCTCAGCCGCCACAGGAGCAGCAGCAGCTCAA	Variant Locates On G Site	Functional Loss	NAA30	ENSG00000139977	CDS	protein_coding
198	m7G_ID_36662	chr16	21263020	21263020	1	+	G	A	rs139657409	21263020	+	TTTACAAGTAATGGAAATGCGTCTATAATACTCCTGCCTGA	TTTACAAGTAATGGAAATGCATCTATAATACTCCTGCCTGA	Variant Locates On G Site	Functional Loss	ANKS4B	ENSG00000175311	UTR3	protein_coding
199	m7G_ID_36842	chr16	31283290	31283290	1	+	G	A	rs41499844	31283290	+	CTGCTTGGGCGGACACACACGGCCACGGGCATCCGCAAAGT	CTGCTTGGGCGGACACACACAGCCACGGGCATCCGCAAAGT	Variant Locates On G Site	Functional Loss	ITGAM	ENSG00000169896	CDS	protein_coding
200	m7G_ID_37024	chr16	67197688	67197688	1	+	G	A	rs147591659	67197688	+	ATACCCTCAAGCTCACGCGCGAGCCGCATCCCTGGAGGCCT	ATACCCTCAAGCTCACGCGCAAGCCGCATCCCTGGAGGCCT	Variant Locates On G Site	Functional Loss	FBXL8	ENSG00000135722;ENSG00000265690	CDS	other
201	m7G_ID_38811	chr17	78014021	78014021	1	+	G	A	rs74000351	78014021	+	TCCCACGGAGTCTTAGGCCCGTCGGAGCAAATGGGCCAGGT	TCCCACGGAGTCTTAGGCCCATCGGAGCAAATGGGCCAGGT	Variant Locates On G Site	Functional Loss	CCDC40	ENSG00000141519	CDS	protein_coding
202	m7G_ID_39120	chr18	20602153	20602153	1	+	G	A	rs140196819	20602153	+	GGCTTCCTGCTCAAGACACCGATTCCGCTACATTCCACCCA	GGCTTCCTGCTCAAGACACCAATTCCGCTACATTCCACCCA	Variant Locates On G Site	Functional Loss	RBBP8	ENSG00000101773	CDS	protein_coding
203	m7G_ID_39157	chr18	29101128	29101128	1	+	G	A	rs372606274	29101128	+	CCTTAGAGCTACGCATTAAGGTTCTTGATATCAATGACAAC	CCTTAGAGCTACGCATTAAGATTCTTGATATCAATGACAAC	Variant Locates On G Site	Functional Loss	DSG2	ENSG00000046604	CDS	protein_coding
204	m7G_ID_39890	chr19	11240240	11240240	1	+	G	A	rs5928	11240240	+	CCTTCTATGGAAGAACTGGCGGCTTAAGAACATCAACAGCA	CCTTCTATGGAAGAACTGGCAGCTTAAGAACATCAACAGCA	Variant Locates On G Site	Functional Loss	LDLR	ENSG00000130164	CDS	protein_coding
205	m7G_ID_40735	chr19	49377424	49377424	1	+	G	A	rs11541192	49377424	+	AACCCAGTGATGAAGAGGAGGGTGAGGTCAAGGCTTTGGGG	AACCCAGTGATGAAGAGGAGAGTGAGGTCAAGGCTTTGGGG	Variant Locates On G Site	Functional Loss	PPP1R15A	ENSG00000087074	CDS	protein_coding
206	m7G_ID_41491	chr20	33464364	33464364	1	+	G	A	rs115698831	33464364	+	GGCCCCGCCCCTCTACGGAGGCCCCGCCTCTAGTTCGGCCT	GGCCCCGCCCCTCTACGGAGACCCCGCCTCTAGTTCGGCCT	Variant Locates On G Site	Functional Loss	ACSS2	ENSG00000131069	UTR5	protein_coding
207	m7G_ID_46632	chr19	11213450	11213450	1	+	G	A	rs144172724	11213450	+	ACTGCGACAACGGCTCAGACGAGCAAGGCTGTCGTAAGTGT	ACTGCGACAACGGCTCAGACAAGCAAGGCTGTCGTAAGTGT	Variant Locates On G Site	Functional Loss	LDLR	ENSG00000130164	CDS	protein_coding
208	m7G_ID_47516	chr7	99631037	99631037	1	+	G	A	.	99631037	+	TCCCAGAAAGAGTTTGGAGAGAAACGTGACCAGGAGGGCAA	TCCCAGAAAGAGTTTGGAGAAAAACGTGACCAGGAGGGCAA	Variant Locates On G Site	Functional Loss	ZKSCAN1	ENSG00000106261	CDS	protein_coding
209	m7G_ID_48118	chr6	108984779	108984779	1	+	G	A	.	108984779	+	GAAGAGCGGAAAAGCCCCCCGGCGGCGGGCTGTCTCCATGG	GAAGAGCGGAAAAGCCCCCCAGCGGCGGGCTGTCTCCATGG	Variant Locates On G Site	Functional Loss	FOXO3	ENSG00000118689	CDS	protein_coding
210	m7G_ID_48641	chr2	218947875	218947875	1	+	G	A	rs759543894	218947875	+	CTGCAGGCACAGCTGGAGCAGAAGCAACAGGAGGCTGAGAG	CTGCAGGCACAGCTGGAGCAAAAGCAACAGGAGGCTGAGAG	Variant Locates On G Site	Functional Loss	RUFY4	ENSG00000188282	CDS	protein_coding
211	m7G_ID_49186	chr1	196648903	196648903	1	+	G	A	rs140107330	196648903	+	ATGCACTGAATCTGGATGGCGTCCGTTGCCTTCATGTGAAG	ATGCACTGAATCTGGATGGCATCCGTTGCCTTCATGTGAAG	Variant Locates On G Site	Functional Loss	CFH	ENSG00000000971	CDS	protein_coding
212	m7G_ID_52259	chr4	5755658	5755658	1	+	G	A	rs146232611	5755658	+	CTGACCCGGAAAAGTTTCTCGAGGTGACTCACATCCCCAGC	CTGACCCGGAAAAGTTTCTCAAGGTGACTCACATCCCCAGC	Variant Locates On G Site	Functional Loss	EVC	ENSG00000072840	CDS	protein_coding
213	m7G_ID_52429	chr1	32713068	32713068	1	+	G	A	rs368102614	32713068	+	AGGCAGTGGGTGAAGAGGACGAGGAGGATGAGGAGGGGGAG	AGGCAGTGGGTGAAGAGGACAAGGAGGATGAGGAGGGGGAG	Variant Locates On G Site	Functional Loss	FAM167B	ENSG00000183615	CDS	protein_coding
214	m7G_ID_56719	chr21	37623528	37623528	1	+	G	A	rs61753639	37623528	+	CTTGGGGTTCAGTTGACAGCGGCTGTTGCGGCAGTGTGGAG	CTTGGGGTTCAGTTGACAGCAGCTGTTGCGGCAGTGTGGAG	Variant Locates On G Site	Functional Loss	DOPEY2	ENSG00000142197	CDS	protein_coding
215	m7G_ID_57165	chr19	11226820	11226820	1	+	G	T	rs28942081	11226820	+	CGCCAAGATCAAGAAAGGGGGCCTGAATGGTGTGGACATCT	CGCCAAGATCAAGAAAGGGGTCCTGAATGGTGTGGACATCT	Variant Locates On G Site	Functional Loss	LDLR	ENSG00000130164	CDS	protein_coding
216	m7G_ID_57222	chr10	73045165	73045165	1	+	G	A	rs202141876	73045165	+	CTCCTGCAGTGCCGCCCGCCGGAGGGGGTGCCTGTGGCCGA	CTCCTGCAGTGCCGCCCGCCAGAGGGGGTGCCTGTGGCCGA	Variant Locates On G Site	Functional Loss	UNC5B	ENSG00000107731	CDS	protein_coding
217	m7G_ID_57641	chr2	102476136	102476136	1	+	G	T	.	102476136	+	GCGGGAGATGGAGGAGCACCGGCAGGCAGAGAGGCTCCAGA	GCGGGAGATGGAGGAGCACCTGCAGGCAGAGAGGCTCCAGA	Variant Locates On G Site	Functional Loss	MAP4K4	ENSG00000071054	CDS	protein_coding
218	m7G_ID_60910	chr5	134331971	134331971	1	+	G	T	.	134331971	+	CTACCCCTGTAGTTCTCGGAGATCTTCTTTGTGTCCATCTG	CTACCCCTGTAGTTCTCGGATATCTTCTTTGTGTCCATCTG	Variant Locates On G Site	Functional Loss	CATSPER3	ENSG00000152705	CDS	protein_coding
219	m7G_ID_65574	chr5	127420118	127420118	1	+	G	C	.	127420118	+	CGGCTGAAGACAGCCTGTCAGATGCTGCCGGGGTCGGAGTC	CGGCTGAAGACAGCCTGTCACATGCTGCCGGGGTCGGAGTC	Variant Locates On G Site	Functional Loss	SLC12A2	ENSG00000064651	CDS	protein_coding
220	m7G_ID_65726	chr1	160091016	160091016	1	+	G	A	rs144106169	160091016	+	GTCCTTGGATGAGCTGGGCCGCAAATACCAAGTGGACCTGT	GTCCTTGGATGAGCTGGGCCACAAATACCAAGTGGACCTGT	Variant Locates On G Site	Functional Loss	ATP1A2	ENSG00000018625	CDS	protein_coding
221	m7G_ID_67173	chr2	37599902	37599902	1	+	G	A	.	37599902	+	ATGACAATGAAGAAAATTTGGATGAATCAACCATTGACAAT	ATGACAATGAAGAAAATTTGAATGAATCAACCATTGACAAT	Variant Locates On G Site	Functional Loss	QPCT	ENSG00000115828	CDS	protein_coding
222	m7G_ID_70296	chr7	94539503	94539503	1	+	G	A	.	94539503	+	AGGAATGCATATCGAACTGAGTTTCAGGCACTGAAAAGTAC	AGGAATGCATATCGAACTGAATTTCAGGCACTGAAAAGTAC	Variant Locates On G Site	Functional Loss	PPP1R9A	ENSG00000158528	CDS	protein_coding
223	m7G_ID_72548	chr3	89498398	89498398	1	+	G	T	.	89498398	+	GGGAAGATCCCAATCAGGTGGACATCACCAGAAGCTATAGC	GGGAAGATCCCAATCAGGTGTACATCACCAGAAGCTATAGC	Variant Locates On G Site	Functional Loss	EPHA3	ENSG00000044524	CDS	protein_coding
224	m7G_ID_73615	chr3	93845162	93845162	1	+	G	C	.	93845162	+	TGAAATTTTAAACTCCCACGGTAACATCATGCCTATGGACA	TGAAATTTTAAACTCCCACGCTAACATCATGCCTATGGACA	Variant Locates On G Site	Functional Loss	NSUN3	ENSG00000178694	CDS	protein_coding
225	m7G_ID_73733	chr10	76158301	76158301	1	+	G	A	.	76158301	+	CTTGATCTGGAGAAAAACTGGATGTTGGTAGAAAAAGCAAG	CTTGATCTGGAGAAAAACTGAATGTTGGTAGAAAAAGCAAG	Variant Locates On G Site	Functional Loss	ADK	ENSG00000156110	CDS	protein_coding
226	m7G_ID_75577	chr13	111164384	111164384	1	+	G	A	rs200192119	111164384	+	CATCGAATGCAATGGAGGCCGCGGCACCTGCCACTACTACG	CATCGAATGCAATGGAGGCCACGGCACCTGCCACTACTACG	Variant Locates On G Site	Functional Loss	COL4A2	ENSG00000134871	CDS	protein_coding
227	m7G_ID_78560	chr4	96052579	96052579	1	+	G	A	.	96052579	+	CAAACCAGCAATTGCCCATCGAGATCTGAAAAGTAAAAACA	CAAACCAGCAATTGCCCATCAAGATCTGAAAAGTAAAAACA	Variant Locates On G Site	Functional Loss	BMPR1B	ENSG00000138696	CDS	protein_coding
228	m7G_ID_79674	chr6	34804081	34804081	1	+	G	T	.	34804081	+	CTACCATCTGCTCATCTCCCGCCTGGACCTGCACATTTGTG	CTACCATCTGCTCATCTCCCTCCTGGACCTGCACATTTGTG	Variant Locates On G Site	Functional Loss	UHRF1BP1	ENSG00000065060	CDS	protein_coding
229	m7G_ID_80429	chr5	108436132	108436132	1	+	G	C	.	108436132	+	CCTTTCTGAGAAGGAAGAAGGATGAACTAAAACTCAAACAG	CCTTTCTGAGAAGGAAGAAGCATGAACTAAAACTCAAACAG	Variant Locates On G Site	Functional Loss	FER	ENSG00000151422	CDS	protein_coding
230	m7G_ID_88104	chrX	109246931	109246931	1	+	G	T	.	109246931	+	CCTTACATGGTCCACCACCCGGGCAACCCTCTGGGCTTGTG	CCTTACATGGTCCACCACCCTGGCAACCCTCTGGGCTTGTG	Variant Locates On G Site	Functional Loss	TMEM164	ENSG00000157600	UTR5	protein_coding
231	m7G_ID_91813	chr8	1624744	1624744	1	+	G	T	.	1624744	+	CGGAGAGCCGCGGTCTGCGGGAATACCACTCTGTCGGGGTG	CGGAGAGCCGCGGTCTGCGGTAATACCACTCTGTCGGGGTG	Variant Locates On G Site	Functional Loss	DLGAP2	ENSG00000198010	CDS	protein_coding
232	m7G_ID_104019	chr7	45078002	45078002	1	+	G	A	rs942924855	45078002	+	AGCCAGACAGACTGCTGAGCGACTATATTGAGAAGGAGGTA	AGCCAGACAGACTGCTGAGCAACTATATTGAGAAGGAGGTA	Variant Locates On G Site	Functional Loss	CCM2	ENSG00000136280	CDS	protein_coding
233	m7G_ID_105865	chr6	31910780	31910780	1	+	G	T	.	31910780	+	AGCTGGATGTGGACTGGAGAGAACTGAATGAGCTAGGGTCC	AGCTGGATGTGGACTGGAGATAACTGAATGAGCTAGGGTCC	Variant Locates On G Site	Functional Loss	C2	ENSG00000166278;ENSG00000243649;ENSG00000244255	CDS	other
234	m7G_ID_107865	chr17	5268524	5268524	1	+	G	A	rs779418271	5268524	+	AAGCAAAGCAGCGAAGATTCGAGTCACCAGGTAAGGGAGGG	AAGCAAAGCAGCGAAGATTCAAGTCACCAGGTAAGGGAGGG	Variant Locates On G Site	Functional Loss	RABEP1	ENSG00000029725	CDS	protein_coding
235	m7G_ID_108276	chr20	23017066	23017066	1	+	G	A	.	23017066	+	TTCTCTATGGCTTCCTCTCCGACAACTTCCGCCGATTCTTC	TTCTCTATGGCTTCCTCTCCAACAACTTCCGCCGATTCTTC	Variant Locates On G Site	Functional Loss	SSTR4	ENSG00000132671	CDS	protein_coding
236	m7G_ID_108294	chr1	20224075	20224075	1	+	G	A	.	20224075	+	GCGTGAGGGAGTTACACATCGCATATCGGTATGGAGAGCAC	GCGTGAGGGAGTTACACATCACATATCGGTATGGAGAGCAC	Variant Locates On G Site	Functional Loss	OTUD3	ENSG00000169914	CDS	protein_coding
237	m7G_ID_112132	chr5	76721644	76721644	1	+	G	A	rs771924329	76721644	+	GGTGATGCCAGTGTTTGACCGGAATACCTGTAGCATCCCCA	GGTGATGCCAGTGTTTGACCAGAATACCTGTAGCATCCCCA	Variant Locates On G Site	Functional Loss	PDE8B	ENSG00000113231	CDS	protein_coding
238	m7G_ID_112257	chr2	48028161	48028161	1	+	G	T	rs1060502920	48028161	+	TGGACCAAAACTATTGAAAAGAAGTTGGCTAATCTCATAAA	TGGACCAAAACTATTGAAAATAAGTTGGCTAATCTCATAAA	Variant Locates On G Site	Functional Loss	MSH6	ENSG00000116062	CDS	protein_coding
239	m7G_ID_112727	chr5	14713076	14713076	1	+	G	A	rs201295416	14713076	+	CCCACGCCCAGGGTCGCACCGTGCACCCTGCAGATGAGAAC	CCCACGCCCAGGGTCGCACCATGCACCCTGCAGATGAGAAC	Variant Locates On G Site	Functional Loss	ANKH	ENSG00000154122	CDS	protein_coding
240	m7G_ID_114400	chr16	48295360	48295360	1	+	G	T	.	48295360	+	AGCAATACGCCCTATTAGGAGAATTACACATATCTCAGGTA	AGCAATACGCCCTATTAGGATAATTACACATATCTCAGGTA	Variant Locates On G Site	Functional Loss	LONP2	ENSG00000102910	CDS	protein_coding
241	m7G_ID_120335	chr11	74329639	74329639	1	+	G	A	rs200071007	74329639	+	GCTCCTGCTGAATCCTCTTCGTCTTCCAAAAAGTTTGAGCA	GCTCCTGCTGAATCCTCTTCATCTTCCAAAAAGTTTGAGCA	Variant Locates On G Site	Functional Loss	POLD3	ENSG00000077514	CDS	protein_coding
242	m7G_ID_121954	chr5	6754919	6754919	1	+	G	A	.	6754919	+	TCACGGCCACACCCAAGGCGGCGGCTACAGCTCTGTGGGTA	TCACGGCCACACCCAAGGCGACGGCTACAGCTCTGTGGGTA	Variant Locates On G Site	Functional Loss	PAPD7	ENSG00000112941	CDS	protein_coding
243	m7G_ID_124284	chr2	135160677	135160677	1	+	G	A	.	135160677	+	CCATGGTATCCTCAGTGGACGGGACCTGCAGTTCCTTCTTC	CCATGGTATCCTCAGTGGACAGGACCTGCAGTTCCTTCTTC	Variant Locates On G Site	Functional Loss	MGAT5	ENSG00000152127	CDS	protein_coding
244	m7G_ID_126367	chr1	10440912	10440912	1	+	A	G	rs77474900	10440911	+	AGACCATGACTGTGTAGCAGGAATGTTTTAATTTGTGCTTC	AGACCATGACTGTGTAGCAGGGATGTTTTAATTTGTGCTTC	Variant Locates Close To G Site	Functional Loss	KIF1B	ENSG00000054523	UTR3	protein_coding
245	m7G_ID_126481	chr1	78409273	78409273	1	+	T	A	rs192101966	78409267	+	ATGTTATTTTTCAAACGTATGTAATATATATTAAATTTATA	ATGTTATTTTTCAAACGTATGTAATAAATATTAAATTTATA	Variant Locates Close To G Site	Functional Loss	NEXN	ENSG00000162614	UTR3	protein_coding
246	m7G_ID_126523	chr1	111702544	111702544	1	+	C	T	rs2783447	111702527	+	CATTCAGAATTATGTTAATGGACTTGGATTATAACTACGTC	CATTCAGAATTATGTTAATGGACTTGGATTATAACTATGTC	Variant Locates Close To G Site	Functional Loss	CEPT1	ENSG00000134255	intronic	protein_coding
247	m7G_ID_126578	chr1	164611095	164611095	1	+	T	C	rs16833497	164611100	+	CATGCTGAGGATGATTTTTGGTATTCAGCTAACACCCTTCC	CATGCTGAGGATGATCTTTGGTATTCAGCTAACACCCTTCC	Variant Locates Close To G Site	Functional Loss	PBX1	ENSG00000185630	intronic	protein_coding
248	m7G_ID_126617	chr1	186159947	186159947	1	+	A	G	rs41317509	186159952	+	ATGTATTCTATTTTTATGAAGTGTATATATATTACCTTAGT	ATGTATTCTATTTTTGTGAAGTGTATATATATTACCTTAGT	Variant Locates Close To G Site	Functional Loss	HMCN1	ENSG00000143341	UTR3	protein_coding
249	m7G_ID_126648	chr1	203764806	203764806	1	+	C	T	rs535118655	203764798	+	CTTTGACGCTGGCAGTCTTGGTTTTCTGCTAGTGCTGCTGC	CTTTGACGCTGGCAGTCTTGGTTTTCTGTTAGTGCTGCTGC	Variant Locates Close To G Site	Functional Loss	ZC3H11A	ENSG00000058673	UTR5	protein_coding
250	m7G_ID_126663	chr1	206907333	206907333	1	+	C	T	rs117368663	206907342	+	AGCTTCGGGGCCGGTGAGGGGAGGGGCCTCCCCCAGCACAG	AGCTTCGGGGCTGGTGAGGGGAGGGGCCTCCCCCAGCACAG	Variant Locates Close To G Site	Functional Loss	MAPKAPK2	ENSG00000162889	UTR3	protein_coding
251	m7G_ID_126695	chr1	228683482	228683482	1	+	C	G	rs148135511	228683465	+	TTATATATTTATGGGGCACAGTGTGATGTTTTGATATCTAT	TTATATATTTATGGGGCACAGTGTGATGTTTTGATATGTAT	Variant Locates Close To G Site	Functional Loss	RNF187	ENSG00000168159	UTR3	protein_coding
252	m7G_ID_126808	chr2	103014696	103014696	1	+	C	T	rs1568681	103014679	+	ATCTGCCTCTTTTGACGTTGGAAGACACATGTCTTACCCCC	ATCTGCCTCTTTTGACGTTGGAAGACACATGTCTTACTCCC	Variant Locates Close To G Site	Functional Loss	IL18R1	ENSG00000115604	UTR3	protein_coding
253	m7G_ID_126896	chr2	203429253	203429253	1	+	T	A	rs542632689	203429273	+	TAACTTTTAGATTATGAACTGTGCAAACTTTACCCAAAACT	AAACTTTTAGATTATGAACTGTGCAAACTTTACCCAAAACT	Variant Locates Close To G Site	Functional Loss	BMPR2	ENSG00000204217	UTR3	protein_coding
254	m7G_ID_127075	chr3	148890420	148890420	1	+	A	T	rs188137938	148890424	+	TGAAAGAATGTCACTAACTGGTCCAGAATTTTATCTTCTTG	TGAAAGAATGTCACTATCTGGTCCAGAATTTTATCTTCTTG	Variant Locates Close To G Site	Functional Loss	CP;HPS3	ENSG00000047457;ENSG00000163755	UTR3	other
255	m7G_ID_127096	chr3	172115639	172115639	1	+	C	A	rs529436513	172115632	+	TTAGTAATTTATATTCACCAGTCACTTCATATGTCTTGAAC	TTAGTAATTTATATTCACCAGTCACTTAATATGTCTTGAAC	Variant Locates Close To G Site	Functional Loss	FNDC3B	ENSG00000075420	UTR3	protein_coding
256	m7G_ID_127252	chr4	96079079	96079079	1	+	C	G	rs2162449	96079066	+	GCTGAGATTTTATTTACAGGGAATTCTTTGACACATTTCAA	GCTGAGATTTTATTTACAGGGAATTCTTTGACAGATTTCAA	Variant Locates Close To G Site	Functional Loss	BMPR1B	ENSG00000138696	UTR3	protein_coding
257	m7G_ID_127263	chr4	114278835	114278835	1	+	G	A	rs74348333	114278854	+	CGCTACAACAACAGTTGTTGGTGAACAAATAAGCAAAGTCA	CACTACAACAACAGTTGTTGGTGAACAAATAAGCAAAGTCA	Variant Locates Close To G Site	Functional Loss	ANK2	ENSG00000145362	CDS	protein_coding
258	m7G_ID_127273	chr4	124588856	124588856	1	+	A	G	rs576997506	124588860	+	TAAGTTGTAGTCACATATTGGACTTATACCATAAAATGACT	TAAGTTGTAGTCACATGTTGGACTTATACCATAAAATGACT	Variant Locates Close To G Site	Functional Loss	LINC01091	ENSG00000249464	ncRNA_intronic	lincRNA
259	m7G_ID_127282	chr4	140395583	140395583	1	+	C	T	rs4074940	140395576	+	GCCTTTACTAATTTCAAGCAGTGTATCCCATATGGTATCTC	GCCTTTACTAATTTCAAGCAGTGTATCTCATATGGTATCTC	Variant Locates Close To G Site	Functional Loss	RAB33B	ENSG00000172007	UTR3	protein_coding
260	m7G_ID_127398	chr5	110464008	110464008	1	+	T	C	rs1043828	110463992	+	TCCTCAAAAGGCATTTACCAGTGATATCTTTTAATATTCAT	TCCTCAAAAGGCATTTACCAGTGATATCTTTTAATACTCAT	Variant Locates Close To G Site	Functional Loss	WDR36	ENSG00000134987	UTR3	protein_coding
261	m7G_ID_127400	chr5	110465293	110465293	1	+	C	A	rs115749505	110465290	+	ATCTCATGGATTTGTTAGGAGTTCTCTTGTATTTTCTGTAT	ATCTCATGGATTTGTTAGGAGTTATCTTGTATTTTCTGTAT	Variant Locates Close To G Site	Functional Loss	WDR36	ENSG00000134987	UTR3	protein_coding
262	m7G_ID_127686	chr6	150725314	150725314	1	+	C	T	rs74756065	150725331	+	GCACCTCTGTTCCCTTATTGGGTAAATGATTTTCCAACTCT	GCATCTCTGTTCCCTTATTGGGTAAATGATTTTCCAACTCT	Variant Locates Close To G Site	Functional Loss	IYD	ENSG00000009765	UTR3	protein_coding
263	m7G_ID_127693	chr6	152421558	152421558	1	+	G	A	rs9341071	152421553	+	ATCCTCCCCCTTCCTCCCCCGCCCCGTTCCCTACCGCCTCC	ATCCTCCCCCTTCCTCCCCCGCCCCATTCCCTACCGCCTCC	Variant Locates Close To G Site	Functional Loss	ESR1	ENSG00000091831	UTR3	protein_coding
264	m7G_ID_127694	chr6	152421568	152421568	1	+	G	A	rs9341072	152421553	+	ATCCTCCCCCTTCCTCCCCCGCCCCGTTCCCTACCGCCTCC	ATCCTCCCCCTTCCTCCCCCGCCCCGTTCCCTACCACCTCC	Variant Locates Close To G Site	Functional Loss	ESR1	ENSG00000091831	UTR3	protein_coding
265	m7G_ID_127823	chr7	87257988	87257988	1	+	C	T	rs565909048	87257978	+	GGCGAGCCGTCAGTCCCCGGGTGCGAGTCCCTGCTGTCTTC	GGCGAGCCGTCAGTCCCCGGGTGCGAGTCCTTGCTGTCTTC	Variant Locates Close To G Site	Functional Loss	RUNDC3B	ENSG00000105784	UTR5	protein_coding
266	m7G_ID_127870	chr7	107259813	107259813	1	+	T	C	rs530320035	107259830	+	ATATGATTTCATTTGTTCCAGTGTTTAGACATGAAATCATC	ATACGATTTCATTTGTTCCAGTGTTTAGACATGAAATCATC	Variant Locates Close To G Site	Functional Loss	BCAP29	ENSG00000075790	UTR3	protein_coding
267	m7G_ID_127956	chr8	1953759	1953759	1	+	A	T	rs1043226	1953748	+	ACGGCTGATGCCCCAGGTAGGACCTTTTCCAATTCAAAGTG	ACGGCTGATGCCCCAGGTAGGACCTTTTCCATTTCAAAGTG	Variant Locates Close To G Site	Functional Loss	KBTBD11	ENSG00000176595	UTR3	protein_coding
268	m7G_ID_128126	chr9	71151234	71151234	1	+	G	T	rs265076	71151227	+	AGTCAAGATCTGTATCTTGAGACACAAGAAATTTCCTGTTA	AGTCAAGATCTGTATCTTGAGACACAATAAATTTCCTGTTA	Variant Locates Close To G Site	Functional Loss	TMEM252	ENSG00000181778	downstream	protein_coding
269	m7G_ID_128177	chr9	101916076	101916076	1	+	T	C	rs7850895	101916088	+	CAATATTATAGCGTGTTCGGGGAGTGCCCTCCTGTCTGCAG	CAATATTACAGCGTGTTCGGGGAGTGCCCTCCTGTCTGCAG	Variant Locates Close To G Site	Functional Loss	TGFBR1	ENSG00000106799	UTR3	protein_coding
270	m7G_ID_128178	chr9	101916080	101916080	1	+	G	A	rs41274644	101916088	+	CAATATTATAGCGTGTTCGGGGAGTGCCCTCCTGTCTGCAG	CAATATTATAGCATGTTCGGGGAGTGCCCTCCTGTCTGCAG	Variant Locates Close To G Site	Functional Loss	TGFBR1	ENSG00000106799	UTR3	protein_coding
271	m7G_ID_128179	chr9	101916086	101916086	1	+	G	A	rs79641064	101916088	+	CAATATTATAGCGTGTTCGGGGAGTGCCCTCCTGTCTGCAG	CAATATTATAGCGTGTTCAGGGAGTGCCCTCCTGTCTGCAG	Variant Locates Close To G Site	Functional Loss	TGFBR1	ENSG00000106799	UTR3	protein_coding
272	m7G_ID_128212	chr9	129458757	129458757	1	+	G	A	rs10115373	129458774	+	TTGGGCAGGGGCCTGGGGGGGACTGCCAGCCTCTGCGGCCA	TTGAGCAGGGGCCTGGGGGGGACTGCCAGCCTCTGCGGCCA	Variant Locates Close To G Site	Functional Loss	LMX1B	ENSG00000136944	UTR3	protein_coding
273	m7G_ID_128213	chr9	129458781	129458781	1	+	A	G	rs10121481	129458774	+	TTGGGCAGGGGCCTGGGGGGGACTGCCAGCCTCTGCGGCCA	TTGGGCAGGGGCCTGGGGGGGACTGCCGGCCTCTGCGGCCA	Variant Locates Close To G Site	Functional Loss	LMX1B	ENSG00000136944	UTR3	protein_coding
274	m7G_ID_128519	chr11	61514414	61514414	1	+	T	A	rs187338465	61514427	+	AAATATATCTGTATATAAAGGTTTCTGTATATTGTATAGAG	AAATATAACTGTATATAAAGGTTTCTGTATATTGTATAGAG	Variant Locates Close To G Site	Functional Loss	DAGLA	ENSG00000124915	ncRNA_exonic	lincRNA
275	m7G_ID_128736	chr12	50350609	50350609	1	+	T	C	rs376984675	50350610	+	GGAATCTCTGTTCCTTCTCTGTCTGCCTCTCCACAGCCCGT	GGAATCTCTGTTCCTTCTCCGTCTGCCTCTCCACAGCCCGT	Variant Locates Close To G Site	Functional Loss	LOC101927318	ENSG00000257588	ncRNA_intronic	antisense
276	m7G_ID_128817	chr12	112943925	112943925	1	+	T	C	rs576039073	112943943	+	GATTCAAATTCTAGTAATAGGCTTTTTTATTTTTATTTTTA	GACTCAAATTCTAGTAATAGGCTTTTTTATTTTTATTTTTA	Variant Locates Close To G Site	Functional Loss	PTPN11	ENSG00000179295	UTR3	protein_coding
277	m7G_ID_128899	chr13	95056768	95056768	1	+	C	G	rs1951797	95056770	+	AAGGGATTCCTCAGTGATCGGTGAGCACCAAGAATCAAGAA	AAGGGATTCCTCAGTGATGGGTGAGCACCAAGAATCAAGAA	Variant Locates Close To G Site	Functional Loss	GPC6	ENSG00000183098	UTR3	protein_coding
278	m7G_ID_129026	chr14	96559250	96559250	1	+	C	T	rs2181639	96559242	+	TCTCATGGGTGGAGGCCAGGGATGCCACCGAACATCCTACA	TCTCATGGGTGGAGGCCAGGGATGCCACTGAACATCCTACA	Variant Locates Close To G Site	Functional Loss	C14orf132	ENSG00000227051	UTR3	protein_coding
279	m7G_ID_129081	chr15	43012888	43012888	1	+	G	A	rs111607613	43012872	+	GATTCTCATCTTTAGTTCTGGTGCCCAAAATCTTTGGTAGA	GATTCTCATCTTTAGTTCTGGTGCCCAAAATCTTTGATAGA	Variant Locates Close To G Site	Functional Loss	STARD9	ENSG00000159433	UTR3	protein_coding
280	m7G_ID_129222	chr16	3214995	3214995	1	+	G	A	rs148893408	3215009	+	GGGCTCGAGCTCCATGTTGGGCGGAGCTTTTACCATTCTTG	GGGCTCAAGCTCCATGTTGGGCGGAGCTTTTACCATTCTTG	Variant Locates Close To G Site	Functional Loss	CASP16P;OR1F1	ENSG00000261889;ENSG00000262521	intergenic	other
281	m7G_ID_129295	chr16	50668729	50668729	1	+	G	T	rs189011714	50668720	+	CCCTGCTTGTCTCCTTTTGGGGCTGGACGGCTCTCAGATGC	CCCTGCTTGTCTCCTTTTGGGGCTGGACGTCTCTCAGATGC	Variant Locates Close To G Site	Functional Loss	NKD1	ENSG00000140807	UTR3	protein_coding
282	m7G_ID_129297	chr16	50819687	50819687	1	+	C	T	rs148021580	50819700	+	TAGCTGACTGGTTTTATTTGGTGCTGAAATCTCTGCTTTTC	TAGCTGATTGGTTTTATTTGGTGCTGAAATCTCTGCTTTTC	Variant Locates Close To G Site	Functional Loss	CYLD	ENSG00000260616	ncRNA_intronic	antisense
283	m7G_ID_129335	chr16	71675298	71675298	1	+	C	A	rs540160195	71675310	+	AAACCAGTCTGGCAAACATGGTGAAACCCCATCTCTACTAA	AAACCAGTATGGCAAACATGGTGAAACCCCATCTCTACTAA	Variant Locates Close To G Site	Functional Loss	MARVELD3	ENSG00000140832	UTR3	protein_coding
284	m7G_ID_129358	chr16	86326966	86326966	1	+	C	A	rs149396251	86326963	+	GAATTTTACCTCAATAAAAAGTGCCAGATTCTCTAGTAAAA	GAATTTTACCTCAATAAAAAGTGACAGATTCTCTAGTAAAA	Variant Locates Close To G Site	Functional Loss	LINC02135	ENSG00000268532	ncRNA_exonic	lincRNA
285	m7G_ID_129404	chr17	3629690	3629690	1	+	C	T	rs569979785	3629681	+	GACTGGTCTTGAAGCCTCTGGTGCTGTTTCAACCTCCATCC	GACTGGTCTTGAAGCCTCTGGTGCTGTTTTAACCTCCATCC	Variant Locates Close To G Site	Functional Loss	HASPIN	ENSG00000177602	UTR3	protein_coding
286	m7G_ID_129405	chr17	3629698	3629698	1	+	A	C	.	3629681	+	GACTGGTCTTGAAGCCTCTGGTGCTGTTTCAACCTCCATCC	GACTGGTCTTGAAGCCTCTGGTGCTGTTTCAACCTCCCTCC	Variant Locates Close To G Site	Functional Loss	HASPIN	ENSG00000177602	UTR3	protein_coding
287	m7G_ID_129479	chr17	32584018	32584018	1	+	G	A	rs186178409	32584024	+	GTTTATCTTTCATGGTACTAGTGTTTTTTAGATACAGAGAC	GTTTATCTTTCATGATACTAGTGTTTTTTAGATACAGAGAC	Variant Locates Close To G Site	Functional Loss	CCL2	ENSG00000108691	UTR3	protein_coding
288	m7G_ID_129492	chr17	39241099	39241099	1	+	C	G	rs146067231	39241096	+	GACTCTGTGAGAACATTCTGGTTCATTTTAAACTCCCTCCT	GACTCTGTGAGAACATTCTGGTTGATTTTAAACTCCCTCCT	Variant Locates Close To G Site	Functional Loss	KRTAP4-7	ENSG00000240871	UTR3	protein_coding
289	m7G_ID_129496	chr17	40177269	40177269	1	+	G	A	rs141328933	40177288	+	CGCTCTCATGGTGAAGGCTGGACAAGGTGCTCCTCTGGCCC	CACTCTCATGGTGAAGGCTGGACAAGGTGCTCCTCTGGCCC	Variant Locates Close To G Site	Functional Loss	NKIRAS2	ENSG00000168256	UTR3	protein_coding
290	m7G_ID_129507	chr17	42637488	42637488	1	+	C	T	rs4792948	42637498	+	GAAGATCTTTCTCCTGTCTGGCTTCTCTTCTTTTCAATTCG	GAAGATCTTTTTCCTGTCTGGCTTCTCTTCTTTTCAATTCG	Variant Locates Close To G Site	Functional Loss	FZD2	ENSG00000180340	downstream	protein_coding
291	m7G_ID_129510	chr17	43714673	43714673	1	+	A	G	.	43714655	+	GTGCAAAGAGGCTCAGATTGGAACTTTTCCCTGAAACTATA	GTGCAAAGAGGCTCAGATTGGAACTTTTCCCTGAAACTGTA	Variant Locates Close To G Site	Functional Loss	LINC02210	ENSG00000204650	ncRNA_exonic	transcribed_unitary_pseudogene
292	m7G_ID_129554	chr17	66528724	66528724	1	+	C	T	rs183453791	66528733	+	AGTCATTATTCCTGGGCTTGGTAAGTGAATTTATGAGATTT	AGTCATTATTCTTGGGCTTGGTAAGTGAATTTATGAGATTT	Variant Locates Close To G Site	Functional Loss	PRKAR1A	ENSG00000108946	UTR3	protein_coding
293	m7G_ID_129576	chr17	75557045	75557045	1	+	G	A	rs150603566	75557061	+	GCTCGGGAGCCAGCAAGTGCGTATGAAGCCCCTTCACATGG	GCTCAGGAGCCAGCAAGTGCGTATGAAGCCCCTTCACATGG	Variant Locates Close To G Site	Functional Loss	LOC100507351	ENSG00000267506	ncRNA_exonic	lincRNA
294	m7G_ID_129680	chr18	71815805	71815805	1	+	G	C	rs575993164	71815809	+	TGTGAATGTCAGCCCAGAAGGTGATCAGAGCCTGTTAATTA	TGTGAATGTCAGCCCACAAGGTGATCAGAGCCTGTTAATTA	Variant Locates Close To G Site	Functional Loss	TIMM21	ENSG00000075336	UTR5	protein_coding
295	m7G_ID_129844	chr19	48343625	48343625	1	+	A	C	rs3848537	48343642	+	ATAACTTAACTTTCCACGTGGACAGAATTTTTTTTTTTGTT	ATACCTTAACTTTCCACGTGGACAGAATTTTTTTTTTTGTT	Variant Locates Close To G Site	Functional Loss	CRX	ENSG00000105392	UTR3	protein_coding
296	m7G_ID_129846	chr19	48344895	48344895	1	+	G	A	rs550538685	48344907	+	GGCTTGAGGACATTTTCCTGGGGTGGCACCATTATTTCTTG	GGCTTGAGAACATTTTCCTGGGGTGGCACCATTATTTCTTG	Variant Locates Close To G Site	Functional Loss	CRX	ENSG00000105392	UTR3	protein_coding
297	m7G_ID_130098	chr21	45747056	45747056	1	+	C	T	rs560380994	45747050	+	CCTGGCTTTGGCGCCCCATGGGCCCTCAGCGTCTCCCCATG	CCTGGCTTTGGCGCCCCATGGGCCCTTAGCGTCTCCCCATG	Variant Locates Close To G Site	Functional Loss	PFKL	ENSG00000141959	UTR3	protein_coding
298	m7G_ID_130164	chr22	25907388	25907388	1	+	G	A	rs142710069	25907378	+	AGACCAGCCTGACCAACATGGAGAAACCCTGTCTCTACTAA	AGACCAGCCTGACCAACATGGAGAAACCCTATCTCTACTAA	Variant Locates Close To G Site	Functional Loss	CRYBB2P1;GRK3	ENSG00000100058	ncRNA_exonic	transcribed_unprocessed_pseudogene
299	m7G_ID_130165	chr22	25907394	25907394	1	+	A	C	rs150976716	25907378	+	AGACCAGCCTGACCAACATGGAGAAACCCTGTCTCTACTAA	AGACCAGCCTGACCAACATGGAGAAACCCTGTCTCTCCTAA	Variant Locates Close To G Site	Functional Loss	CRYBB2P1;GRK3	ENSG00000100058	ncRNA_exonic	transcribed_unprocessed_pseudogene
300	m7G_ID_130277	chrX	49845283	49845283	1	+	G	A	rs34800648	49845295	+	TATTTCATGTACGTCCTCTGGGCTCTCCTATTTGCCTTCCT	TATTTCATATACGTCCTCTGGGCTCTCCTATTTGCCTTCCT	Variant Locates Close To G Site	Functional Loss	CLCN5	ENSG00000171365	CDS	protein_coding
301	m7G_ID_130476	chr3	49662792	49662792	1	+	C	G	.	49662788	+	CAAGGTCTGCAACCAGTGTGGGTTCAACCCCAACCCTCATC	CAAGGTCTGCAACCAGTGTGGGTTGAACCCCAACCCTCATC	Variant Locates Close To G Site	Functional Loss	BSN	ENSG00000164061	CDS	protein_coding
302	m7G_ID_131032	chr4	55129918	55129918	1	+	G	A	rs1060501501	55129932	+	CTTGTCGCACAACTGATCCCGAGACTCCTGTAACCTTACAC	CTTGTCACACAACTGATCCCGAGACTCCTGTAACCTTACAC	Variant Locates Close To G Site	Functional Loss	PDGFRA	ENSG00000134853	CDS	protein_coding
303	m7G_ID_131463	chr20	62329662	62329662	1	+	G	A	rs754782569	62329651	+	AGGAGCTGAGGAGTGTGAGCGTGCCGTCATCGACTTTGTGG	AGGAGCTGAGGAGTGTGAGCGTGCCGTCATCAACTTTGTGG	Variant Locates Close To G Site	Functional Loss	TNFRSF6B	ENSG00000243509	CDS	protein_coding
304	m7G_ID_134173	chr5	76717790	76717790	1	+	A	G	.	76717786	+	CTGTGCATTGAATGGGCTGGGAGGATCTCTGAGGAGTATTT	CTGTGCATTGAATGGGCTGGGAGGGTCTCTGAGGAGTATTT	Variant Locates Close To G Site	Functional Loss	PDE8B	ENSG00000113231	CDS	protein_coding
305	m7G_ID_134676	chr3	93845156	93845156	1	+	C	T	.	93845162	+	TGAAATTTTAAACTCCCACGGTAACATCATGCCTATGGACA	TGAAATTTTAAACTTCCACGGTAACATCATGCCTATGGACA	Variant Locates Close To G Site	Functional Loss	NSUN3	ENSG00000178694	CDS	protein_coding
306	m7G_ID_135257	chr19	58772264	58772264	1	+	C	T	rs758463217	58772245	+	GCTACCCTTGAGGAGAATAGGTTGAATTCTGAAAAAGATCG	GCTACCCTTGAGGAGAATAGGTTGAATTCTGAAAAAGATTG	Variant Locates Close To G Site	Functional Loss	ZNF544	ENSG00000198131	CDS	protein_coding
307	m7G_ID_135959	chr1	9776575	9776575	1	+	A	G	rs2230735	9776590	+	GCCACAGTGTTCCGGCAGCCGCTGGTGGAGCAGCCGGAAGA	GCCACGGTGTTCCGGCAGCCGCTGGTGGAGCAGCCGGAAGA	Variant Locates Close To G Site	Functional Gain	PIK3CD	ENSG00000171608	CDS	protein_coding
308	m7G_ID_135974	chr1	10535052	10535052	1	+	C	A	rs12068754	10535035	+	CTCAGAAAGATGGCGTCCTCGGAGCAGGCAGAGCAGCCGAG	CTCAGAAAGATGGCGTCCTCGGAGCAGGCAGAGCAGCAGAG	Variant Locates Close To G Site	Functional Gain	PEX14	ENSG00000142655	CDS	protein_coding
309	m7G_ID_135975	chr1	10535052	10535052	1	+	C	A	rs12068754	10535053	+	TCGGAGCAGGCAGAGCAGCCGAGCCAGGTAAGGGGAGTGGG	TCGGAGCAGGCAGAGCAGCAGAGCCAGGTAAGGGGAGTGGG	Variant Locates Close To G Site	Functional Gain	PEX14	ENSG00000142655	CDS	protein_coding
310	m7G_ID_135979	chr1	11796240	11796240	1	+	C	T	rs6668392	11796241	+	GAGCCCCCCGCGGCTGCGGCGCAGGTGCCCTCGGCCTGAGT	GAGCCCCCCGCGGCTGCGGTGCAGGTGCCCTCGGCCTGAGT	Variant Locates Close To G Site	Functional Gain	AGTRAP	ENSG00000177674	UTR5	protein_coding
311	m7G_ID_136237	chr1	55527222	55527222	1	+	A	C	rs28362277	55527214	+	GTCAAGGAGCATGGAATCCCGGCCCCTCAGGAGCAGGTGAA	GTCAAGGAGCATGGAATCCCGGCCCCTCCGGAGCAGGTGAA	Variant Locates Close To G Site	Functional Gain	PCSK9	ENSG00000169174	CDS	protein_coding
312	m7G_ID_136252	chr1	78383874	78383874	1	+	G	A	rs35117963	78383857	+	TGGAGAAACAAAGACAAGAGGAACAAAGGAAGAGAACGGAG	TGGAGAAACAAAGACAAGAGGAACAAAGGAAGAGAACAGAG	Variant Locates Close To G Site	Functional Gain	NEXN	ENSG00000162614	CDS	protein_coding
313	m7G_ID_136253	chr1	78383874	78383874	1	+	G	A	rs35117963	78383870	+	ACAAGAGGAACAAAGGAAGAGAACGGAGGAGGAACGAAAAC	ACAAGAGGAACAAAGGAAGAGAACAGAGGAGGAACGAAAAC	Variant Locates Close To G Site	Functional Gain	NEXN	ENSG00000162614	CDS	protein_coding
314	m7G_ID_136265	chr1	93297620	93297620	1	+	C	G	rs143326916	93297638	+	CGCTGGGCCTGCAGGTCTCTGTCGAGCAGCGGACGCCGGTC	CGGTGGGCCTGCAGGTCTCTGTCGAGCAGCGGACGCCGGTC	Variant Locates Close To G Site	Functional Gain	RPL5	ENSG00000122406	UTR5	protein_coding
315	m7G_ID_136267	chr1	93297632	93297632	1	+	G	A	rs569209548	93297638	+	CGCTGGGCCTGCAGGTCTCTGTCGAGCAGCGGACGCCGGTC	CGCTGGGCCTGCAGATCTCTGTCGAGCAGCGGACGCCGGTC	Variant Locates Close To G Site	Functional Gain	RPL5	ENSG00000122406	UTR5	protein_coding
316	m7G_ID_136268	chr1	93303603	93303603	1	+	T	C	rs6604026	93303601	+	GATCACTGGGTCTGCGTGATGTTGTAGAAATGAGGGGAGCC	GATCACTGGGTCTGCGTGATGTCGTAGAAATGAGGGGAGCC	Variant Locates Close To G Site	Functional Gain	FAM69A;RPL5	ENSG00000251795	ncRNA_exonic	other
317	m7G_ID_136302	chr1	110950462	110950462	1	+	G	A	rs11102099	110950461	-	CAGGTGCAGGTCACCTCGACGGTCACCGCGCGGGGAGCCCA	CAGGTGCAGGTCACCTCGATGGTCACCGCGCGGGGAGCCCA	Variant Locates Close To G Site	Functional Gain	LAMTOR5	ENSG00000134248	CDS	protein_coding
318	m7G_ID_136319	chr1	114165588	114165588	1	+	C	T	rs143101501	114165573	+	TTCCTACAAGTGAAAAATGTGCTGAAAGATGGTCCCGCAGC	TTCCTACAAGTGAAAAATGTGCTGAAAGATGGTCCTGCAGC	Variant Locates Close To G Site	Functional Gain	MAGI3	ENSG00000081026	CDS	protein_coding
319	m7G_ID_136404	chr1	160093165	160093165	1	+	G	A	rs116711766	160093166	+	CCTCTGCTTCCTGGCCTACGGCATCCAGGCTGCCATGGAGG	CCTCTGCTTCCTGGCCTACAGCATCCAGGCTGCCATGGAGG	Variant Locates Close To G Site	Functional Gain	ATP1A2	ENSG00000018625	CDS	protein_coding
320	m7G_ID_136419	chr1	166810264	166810264	1	+	G	A	rs141874882	166810278	+	AGAGCCGGGAACTAGAGGACGGCCCGGCAGACATGCAGAAA	AGAGCCAGGAACTAGAGGACGGCCCGGCAGACATGCAGAAA	Variant Locates Close To G Site	Functional Gain	POGK	ENSG00000143157	CDS	protein_coding
321	m7G_ID_136423	chr1	168195298	168195298	1	+	C	G	rs149372218	168195315	+	GAGCTGGTGGGGACTGGGCCGCAATGGACAAGCTGAAGAAG	GAGGTGGTGGGGACTGGGCCGCAATGGACAAGCTGAAGAAG	Variant Locates Close To G Site	Functional Gain	SFT2D2	ENSG00000213064	UTR5	protein_coding
322	m7G_ID_136557	chr1	236908053	236908053	1	+	C	T	rs34827377	236908054	+	AGGACCGCGTGGAGCAGATCGCAGCCATCGCGCAGGAGCTC	AGGACCGCGTGGAGCAGATTGCAGCCATCGCGCAGGAGCTC	Variant Locates Close To G Site	Functional Gain	ACTN2	ENSG00000077522	CDS	protein_coding
323	m7G_ID_136561	chr1	243480113	243480113	1	+	C	T	rs35859404	243480114	+	AGGAGCAGCTTGGCAGATACGCAGCAAAGAGAAGCAAGTGC	AGGAGCAGCTTGGCAGATATGCAGCAAAGAGAAGCAAGTGC	Variant Locates Close To G Site	Functional Gain	SDCCAG8	ENSG00000054282	CDS	protein_coding
324	m7G_ID_136574	chr2	3622923	3622923	1	+	A	C	rs17552296	3622940	+	CCTAAGCCGGCGCTCGGCAAGGTAGGTTGGCGGCCTGCTCT	CCTCAGCCGGCGCTCGGCAAGGTAGGTTGGCGGCCTGCTCT	Variant Locates Close To G Site	Functional Gain	RPS7	ENSG00000171863	UTR5	protein_coding
325	m7G_ID_136589	chr2	10186419	10186419	1	+	A	G	rs35927125	10186413	+	TATGAGCTCCTGGGGTCAAAGATCCCAGAAAGGTGACCTGT	TATGAGCTCCTGGGGTCAAAGATCCCGGAAAGGTGACCTGT	Variant Locates Close To G Site	Functional Gain	KLF11	ENSG00000172059	CDS	protein_coding
326	m7G_ID_136606	chr2	23785189	23785189	1	+	C	T	rs187385643	23785169	+	GGACCACCAGCATCTGCAGTGTCACCTCGGGGGCCGGTGGC	GGACCACCAGCATCTGCAGTGTCACCTCGGGGGCCGGTGGT	Variant Locates Close To G Site	Functional Gain	KLHL29	ENSG00000119771	CDS	protein_coding
327	m7G_ID_136612	chr2	25360320	25360320	1	+	G	T	rs10153701	25360321	+	CCCTCATCAGCATCGAGCTGGCTAACGAGGAGGTGGTGGTG	CCCTCATCAGCATCGAGCTTGCTAACGAGGAGGTGGTGGTG	Variant Locates Close To G Site	Functional Gain	EFR3B	ENSG00000084710	CDS	protein_coding
328	m7G_ID_136615	chr2	26663349	26663349	1	+	C	T	rs143181834	26663336	+	TGCAGGTGCTGAAGAAGAGAGATGAAGAAAGCACAGTAATT	TGCAGGTGCTGAAGAAGAGAGATGAAGAAAGCATAGTAATT	Variant Locates Close To G Site	Functional Gain	DRC1	ENSG00000157856	CDS	protein_coding
329	m7G_ID_136617	chr2	26671654	26671654	1	+	C	G	rs143980408	26671666	+	TCCTGATGCTCCTGTGTGACGAGTCGGTGAGGCCAGGCGGG	TCCTGATGGTCCTGTGTGACGAGTCGGTGAGGCCAGGCGGG	Variant Locates Close To G Site	Functional Gain	DRC1	ENSG00000157856	CDS	protein_coding
330	m7G_ID_136618	chr2	26677571	26677571	1	+	C	T	rs79027679	26677572	+	CGTGACAACTCCAAGGACTCGGAGTACTGGCAGGCCCTGAC	CGTGACAACTCCAAGGACTTGGAGTACTGGCAGGCCCTGAC	Variant Locates Close To G Site	Functional Gain	DRC1	ENSG00000157856	CDS	protein_coding
331	m7G_ID_136619	chr2	26678032	26678032	1	+	G	A	rs200604106	26678033	+	AGAGGGCCAAGCTGCTGCTGGAAAACAGTTCTCTGGAGCAG	AGAGGGCCAAGCTGCTGCTAGAAAACAGTTCTCTGGAGCAG	Variant Locates Close To G Site	Functional Gain	DRC1	ENSG00000157856	CDS	protein_coding
332	m7G_ID_136658	chr2	44503091	44503091	1	+	C	T	rs150870922	44503092	+	ACAGTAACAAGGATGGGAACGGAGATCTGAAAGGTACATGC	ACAGTAACAAGGATGGGAATGGAGATCTGAAAGGTACATGC	Variant Locates Close To G Site	Functional Gain	SLC3A1	ENSG00000138079	CDS	protein_coding
333	m7G_ID_136793	chr2	135911422	135911422	1	+	T	C	rs17261772	135911441	+	TTGATGATACACGGGAAGCAGAAAAGGTAATTGAGGTTTGA	TCGATGATACACGGGAAGCAGAAAAGGTAATTGAGGTTTGA	Variant Locates Close To G Site	Functional Gain	RAB3GAP1	ENSG00000115839	CDS	protein_coding
334	m7G_ID_136887	chr2	220285666	220285666	1	+	G	C	rs12920	220285661	+	CCTACACCTGCGAGATTGACGCCCTGAAGGGCACTGTGAGT	CCTACACCTGCGAGATTGACGCCCTCAAGGGCACTGTGAGT	Variant Locates Close To G Site	Functional Gain	DES	ENSG00000175084	CDS	protein_coding
335	m7G_ID_136967	chr3	8775589	8775589	1	+	C	T	rs1974763	8775590	+	CAGAAGAGCACACAGATCTCGAGGCCCAGATCGTCAAGGAT	CAGAAGAGCACACAGATCTTGAGGCCCAGATCGTCAAGGAT	Variant Locates Close To G Site	Functional Gain	CAV3	ENSG00000182533	CDS	protein_coding
336	m7G_ID_136991	chr3	12845013	12845013	1	+	C	T	rs62620196	12845014	+	GCCACCAGCGACCTGATGTCGGAGTTGCAGAAGGACTCCAT	GCCACCAGCGACCTGATGTTGGAGTTGCAGAAGGACTCCAT	Variant Locates Close To G Site	Functional Gain	CAND2	ENSG00000144712	CDS	protein_coding
337	m7G_ID_137019	chr3	37089130	37089130	1	+	A	G	rs35001569	37089126	+	TACATTGTTGAGTTTCTGAAGAAGAAGGCTGAGATGCTTGC	TACATTGTTGAGTTTCTGAAGAAGGAGGCTGAGATGCTTGC	Variant Locates Close To G Site	Functional Gain	MLH1	ENSG00000076242	CDS	protein_coding
338	m7G_ID_137020	chr3	37089131	37089131	1	+	A	C	rs63750449	37089126	+	TACATTGTTGAGTTTCTGAAGAAGAAGGCTGAGATGCTTGC	TACATTGTTGAGTTTCTGAAGAAGACGGCTGAGATGCTTGC	Variant Locates Close To G Site	Functional Gain	MLH1	ENSG00000076242	CDS	protein_coding
339	m7G_ID_137071	chr3	50211666	50211666	1	+	C	T	rs139276622	50211667	+	CTTCCCTGTGGCCCCAGGGCGAGTGTGGGAACTTCGTCAGG	CTTCCCTGTGGCCCCAGGGTGAGTGTGGGAACTTCGTCAGG	Variant Locates Close To G Site	Functional Gain	SEMA3F	ENSG00000001617	CDS	protein_coding
340	m7G_ID_137152	chr3	119013714	119013714	1	+	C	A	rs72960626	119013708	+	TCTTACAGCGGTGCCAAGCAGAGGGGCGGCAGAGACGGAGG	TCTTACAGCGGTGCCAAGCAGAGGGGAGGCAGAGACGGAGG	Variant Locates Close To G Site	Functional Gain	ARHGAP31	ENSG00000031081	UTR5	protein_coding
341	m7G_ID_137374	chr4	129012267	129012267	1	+	G	A	rs143377506	129012261	+	TAGAGGTCGAGGAAGAGGCCGAGGACGGGGAAGAGGACGAG	TAGAGGTCGAGGAAGAGGCCGAGGACAGGGAAGAGGACGAG	Variant Locates Close To G Site	Functional Gain	LARP1B	ENSG00000138709	CDS	protein_coding
342	m7G_ID_137385	chr4	148944496	148944496	1	+	C	G	rs139150580	148944482	+	TCAGCATCACCCCCAAATGCGCCACCAAGGCAGTCGAAGAG	TCAGCATCACCCCCAAATGCGCCACCAAGGCAGTGGAAGAG	Variant Locates Close To G Site	Functional Gain	ARHGAP10	ENSG00000071205	CDS	protein_coding
343	m7G_ID_137426	chr5	218487	218487	1	+	G	A	rs187964306	218468	+	ACTGCGCGGCGGCAACAGCAGACATGTCGGGGGTCCGGGGC	ACTGCGCGGCGGCAACAGCAGACATGTCGGGGGTCCGGGAC	Variant Locates Close To G Site	Functional Gain	SDHA	ENSG00000073578	UTR5	protein_coding
344	m7G_ID_137427	chr5	233734	233734	1	+	C	G	rs1041949	233746	+	TCTCGGTCCATGACTCTGGAGATCCGAGAAGGAAGGTGCGT	TCTCGGTCGATGACTCTGGAGATCCGAGAAGGAAGGTGCGT	Variant Locates Close To G Site	Functional Gain	SDHA	ENSG00000073578	CDS	protein_coding
345	m7G_ID_137451	chr5	7878179	7878179	1	+	C	T	rs1532268	7878180	+	GTGGCATCACCTGCATCCTCGAGGACAGACCTTGTGAAGTC	GTGGCATCACCTGCATCCTTGAGGACAGACCTTGTGAAGTC	Variant Locates Close To G Site	Functional Gain	MTRR	ENSG00000124275	CDS	protein_coding
346	m7G_ID_137452	chr5	7885959	7885959	1	+	A	G	rs162036	7885952	+	TCCTTTTGAAAATAAAGGCAGACACAAAGAAGAAAGGTAAC	TCCTTTTGAAAATAAAGGCAGACACAAGGAAGAAAGGTAAC	Variant Locates Close To G Site	Functional Gain	MTRR	ENSG00000124275	CDS	protein_coding
347	m7G_ID_137502	chr5	60241142	60241142	1	+	G	A	rs158921	60241127	+	CGCGCCTTGTGGAGATCGCTGTCAAGGGAAGTGAAGGAGCA	CGCGCCTTGTGGAGATCGCTGTCAAGGGAAGTGAAAGAGCA	Variant Locates Close To G Site	Functional Gain	NDUFAF2	ENSG00000164182	CDS	protein_coding
348	m7G_ID_137824	chr6	83777488	83777488	1	+	G	A	rs184885202	83777469	+	GTGGTTGCCAGGAGAGCTGCGCCGGCGAGAAGCGGCCGAGC	GTGGTTGCCAGGAGAGCTGCGCCGGCGAGAAGCGGCCGAAC	Variant Locates Close To G Site	Functional Gain	DOPEY1	ENSG00000083097	UTR5	protein_coding
349	m7G_ID_137826	chr6	84563147	84563147	1	+	G	A	rs9353143	84563148	+	GCGGCGTCATGGAGAACGCGGGAGGCGCAGAGGGTACAGAG	GCGGCGTCATGGAGAACGCAGGAGGCGCAGAGGGTACAGAG	Variant Locates Close To G Site	Functional Gain	RIPPLY2	ENSG00000203877	CDS	protein_coding
350	m7G_ID_137922	chr7	794257	794257	1	+	C	T	rs77384933	794239	+	GTTCCAGAGCGCCGCCCTGTGCTGGGCTGCCGGGAGCTCGT	GTTCCAGAGCGCCGCCCTGTGCTGGGCTGCCGGGAGCTTGT	Variant Locates Close To G Site	Functional Gain	DNAAF5	ENSG00000164818	CDS	protein_coding
351	m7G_ID_137976	chr7	33384201	33384201	1	+	C	T	rs6964382	33384202	+	TGTGTTTACAGCAAGCGACCGATGTTGAGGTGGGAACTGAC	TGTGTTTACAGCAAGCGACTGATGTTGAGGTGGGAACTGAC	Variant Locates Close To G Site	Functional Gain	BBS9	ENSG00000122507	CDS	protein_coding
352	m7G_ID_138057	chr7	94055755	94055755	1	+	C	T	rs62001059	94055765	+	GCATTCGTGGCGATAAGGGAGAGCCCGGTGAAAAGGGGCCC	GCATTCGTGGTGATAAGGGAGAGCCCGGTGAAAAGGGGCCC	Variant Locates Close To G Site	Functional Gain	COL1A2	ENSG00000164692	CDS	protein_coding
353	m7G_ID_138121	chr7	117120033	117120033	1	+	C	T	rs563343413	117120050	+	TGACATCACAGCAGGTCAGAGAAAAAGGGTTGAGCGGCAGG	TGATATCACAGCAGGTCAGAGAAAAAGGGTTGAGCGGCAGG	Variant Locates Close To G Site	Functional Gain	CFTR	ENSG00000001626	UTR5	protein_coding
354	m7G_ID_138136	chr7	128423552	128423552	1	+	C	T	rs147868566	128423532	+	GGTCTAGGGGTATGATTCTCGCTTAGGGTGCGAGAGGTCCC	GGTCTAGGGGTATGATTCTCGCTTAGGGTGCGAGAGGTCCT	Variant Locates Close To G Site	Functional Gain	OPN1SW;CCDC136	ENSG00000128617;ENSG00000128596	intergenic	other
355	m7G_ID_138189	chr7	143017771	143017771	1	+	C	G	rs145517198	143017774	+	TAGATTGTATCCACCGCCTGGGACAGGTGGTGAGAAGAAAA	TAGATTGTATCCACCGCGTGGGACAGGTGGTGAGAAGAAAA	Variant Locates Close To G Site	Functional Gain	CLCN1	ENSG00000188037	CDS	protein_coding
356	m7G_ID_138190	chr7	143042819	143042819	1	+	T	C	rs73726622	143042835	+	TGGATGAGGATGAGGACGAAGACCTCTCTGGCAAGAGCGAG	TGGACGAGGATGAGGACGAAGACCTCTCTGGCAAGAGCGAG	Variant Locates Close To G Site	Functional Gain	CLCN1	ENSG00000188037	CDS	protein_coding
357	m7G_ID_138387	chr8	133918963	133918963	1	+	C	T	rs12549018	133918964	+	CCGCTGCCATTCAACGCGTCGGAGGTGGTTGGTGGAACAAT	CCGCTGCCATTCAACGCGTTGGAGGTGGTTGGTGGAACAAT	Variant Locates Close To G Site	Functional Gain	TG	ENSG00000042832	CDS	protein_coding
358	m7G_ID_138449	chr9	35802583	35802583	1	+	C	T	rs5812	35802597	+	TGAATACTGTCCTCGTGGGAGTTTACAGGTGAGGGATAGGT	TGAATATTGTCCTCGTGGGAGTTTACAGGTGAGGGATAGGT	Variant Locates Close To G Site	Functional Gain	NPR2	ENSG00000159899	CDS	protein_coding
359	m7G_ID_138526	chr9	115408036	115408036	1	+	C	T	rs553762696	115408037	+	CTACCAAAGCCACGCGGTACGCCTTGAATGTGTGGCGTTAT	CTACCAAAGCCACGCGGTATGCCTTGAATGTGTGGCGTTAT	Variant Locates Close To G Site	Functional Gain	KIAA1958	ENSG00000165185	CDS	protein_coding
360	m7G_ID_138553	chr9	127064230	127064230	1	+	G	A	rs79304695	127064220	+	TGTTTTCTGTTGCAGTTCGTGCCCTCGTGAGGCTGGCATGC	TGTTTTCTGTTGCAGTTCGTGCCCTCGTGAAGCTGGCATGC	Variant Locates Close To G Site	Functional Gain	NEK6	ENSG00000119408	CDS	protein_coding
361	m7G_ID_138645	chr9	136328657	136328657	1	+	T	C	rs3124765	136328669	+	CTGAACATTGCGGCCGGCGTGTGGATGATGTGAGTAATGCA	CTGAACATCGCGGCCGGCGTGTGGATGATGTGAGTAATGCA	Variant Locates Close To G Site	Functional Gain	CACFD1	ENSG00000160325	CDS	protein_coding
362	m7G_ID_138646	chr9	136330519	136330519	1	+	G	A	rs75328268	136330517	+	TCGAGTTTGCAAACACAGTGGCGGAGAAGGTGGACCGGCTG	TCGAGTTTGCAAACACAGTGGCAGAGAAGGTGGACCGGCTG	Variant Locates Close To G Site	Functional Gain	CACFD1	ENSG00000160325	CDS	protein_coding
363	m7G_ID_138777	chr10	27826951	27826951	1	+	G	A	rs11015859	27826933	+	TCAAACTGTCACACAGGGAAGAAGGCCAAGGAGGAGGAGCC	TCAAACTGTCACACAGGGAAGAAGGCCAAGGAGGAGGAACC	Variant Locates Close To G Site	Functional Gain	RAB18	ENSG00000099246	CDS	protein_coding
364	m7G_ID_138884	chr10	96012108	96012108	1	+	C	T	rs61732522	96012109	+	AAGGCCCAACTTTGGCTCACGCTGTGGAGTTGTTTGGTGGC	AAGGCCCAACTTTGGCTCATGCTGTGGAGTTGTTTGGTGGC	Variant Locates Close To G Site	Functional Gain	PLCE1	ENSG00000138193	CDS	protein_coding
365	m7G_ID_138905	chr10	101569935	101569935	1	+	T	A	rs141413284	101569915	+	GTGTTTCCACAGAGCGGCTAGAGAAGTACTTGGGAGGGGAT	GTGTTTCCACAGAGCGGCTAGAGAAGTACTTGGGAGGGGAA	Variant Locates Close To G Site	Functional Gain	ABCC2	ENSG00000023839	CDS	protein_coding
366	m7G_ID_138953	chr10	124739994	124739994	1	+	G	A	rs560457685	124740010	+	GGCAGCATGAAGACCGCCGAGAACATCAGAGGAACCGGCAG	GGCAACATGAAGACCGCCGAGAACATCAGAGGAACCGGCAG	Variant Locates Close To G Site	Functional Gain	PSTK	ENSG00000179988	CDS	protein_coding
367	m7G_ID_138954	chr10	124739994	124739994	1	+	G	A	rs560457685	124740005	+	CCCCGGGCAGCATGAAGACCGCCGAGAACATCAGAGGAACC	CCCCGGGCAACATGAAGACCGCCGAGAACATCAGAGGAACC	Variant Locates Close To G Site	Functional Gain	PSTK	ENSG00000179988	CDS	protein_coding
368	m7G_ID_139019	chr11	1874404	1874404	1	+	C	T	rs2089910	1874405	+	CTTCGAGTGACCCGGGTGCCGAGGAGCGGGAAGAGTTGCTG	CTTCGAGTGACCCGGGTGCTGAGGAGCGGGAAGAGTTGCTG	Variant Locates Close To G Site	Functional Gain	LSP1	ENSG00000130592	CDS	protein_coding
369	m7G_ID_139035	chr11	2683252	2683252	1	+	C	T	rs17215465	2683253	+	TCATGAGAACCAACAGCTTCGCCGAGGACCTGGACCTGGAA	TCATGAGAACCAACAGCTTTGCCGAGGACCTGGACCTGGAA	Variant Locates Close To G Site	Functional Gain	KCNQ1	ENSG00000053918	CDS	protein_coding
370	m7G_ID_139159	chr11	63987031	63987031	1	+	G	C	rs199508330	63987019	+	CACATCAACAAGCTGTCCCAGAGCGGGGAGGTGGGGGAGCC	CACATCAACAAGCTGTCCCAGAGCGGGGAGGTCGGGGAGCC	Variant Locates Close To G Site	Functional Gain	FERMT3	ENSG00000149781	CDS	protein_coding
371	m7G_ID_139265	chr11	67376962	67376962	1	+	G	A	rs140445386	67376963	+	ACGCAGACGAGGGGGAGCCGGGCACCTGCAAGGACCGGGAG	ACGCAGACGAGGGGGAGCCAGGCACCTGCAAGGACCGGGAG	Variant Locates Close To G Site	Functional Gain	NDUFV1	ENSG00000167792	CDS	protein_coding
372	m7G_ID_139405	chr11	126141551	126141551	1	+	C	T	rs77785510	126141542	+	TCGAGTGCTAGTGGTGGAACGGGACCACACGGTGAGGTCTG	TCGAGTGCTAGTGGTGGAACGGGACCACATGGTGAGGTCTG	Variant Locates Close To G Site	Functional Gain	FOXRED1	ENSG00000110074	CDS	protein_coding
373	m7G_ID_139438	chr12	2906332	2906332	1	+	A	C	rs142587247	2906331	+	AGAGAGAGGGCACAGGTACAGAGATGCCCATGATTGGGGAC	AGAGAGAGGGCACAGGTACAGCGATGCCCATGATTGGGGAC	Variant Locates Close To G Site	Functional Gain	FKBP4	ENSG00000004478	CDS	protein_coding
374	m7G_ID_139483	chr12	11905469	11905469	1	+	C	T	rs576945965	11905470	+	CATGTTCCAGTGCCTCGAGCGCTCAGGATGGAGGAAGACTC	CATGTTCCAGTGCCTCGAGTGCTCAGGATGGAGGAAGACTC	Variant Locates Close To G Site	Functional Gain	ETV6	ENSG00000139083	CDS	protein_coding
375	m7G_ID_139625	chr12	75824894	75824894	1	+	G	A	rs529718611	75824882	+	AAATGGAGGAGGAAAAAGAAGAGAGAGAGGAGGAGGAGGAG	AAATGGAGGAGGAAAAAGAAGAGAGAGAGGAGAAGGAGGAG	Variant Locates Close To G Site	Functional Gain	GLIPR1L2	ENSG00000180481	CDS	protein_coding
376	m7G_ID_139669	chr12	110719585	110719585	1	+	C	G	rs201929640	110719604	+	CCCCCGAAGCCATGGAGAACGCGCACACCAAGACGGTGGAG	CGCCCGAAGCCATGGAGAACGCGCACACCAAGACGGTGGAG	Variant Locates Close To G Site	Functional Gain	ATP2A2	ENSG00000174437	CDS	protein_coding
377	m7G_ID_139670	chr12	110780107	110780107	1	+	G	A	rs56243033	110780120	+	GCACTGCGGTGGCTAAAACCGCCTCTGAGATGGTCCTGGCG	GCACTGCAGTGGCTAAAACCGCCTCTGAGATGGTCCTGGCG	Variant Locates Close To G Site	Functional Gain	ATP2A2	ENSG00000174437	CDS	protein_coding
378	m7G_ID_139684	chr12	112460375	112460375	1	+	C	T	rs185294277	112460366	+	AGGCTGATTGAGAAGAACAAGATGAGTGACGGGAAGAAGGA	AGGCTGATTGAGAAGAACAAGATGAGTGATGGGAAGAAGGA	Variant Locates Close To G Site	Functional Gain	ERP29	ENSG00000089248	CDS	protein_coding
379	m7G_ID_139685	chr12	112888239	112888239	1	+	C	T	rs61736914	112888240	+	AGTATTACATGGAACATCACGGGCAATTAAAAGAGAAGAAT	AGTATTACATGGAACATCATGGGCAATTAAAAGAGAAGAAT	Variant Locates Close To G Site	Functional Gain	PTEN	ENSG00000179295	CDS	protein_coding
380	m7G_ID_139847	chr13	103498545	103498545	1	+	C	T	rs2296148	103498546	+	TTCCTCCCGGGGTCCTAGGCGGCGGTGCAGTCCGTCGTAGA	TTCCTCCCGGGGTCCTAGGTGGCGGTGCAGTCCGTCGTAGA	Variant Locates Close To G Site	Functional Gain	ERCC5	ENSG00000134899	UTR5	protein_coding
381	m7G_ID_139849	chr13	111118375	111118375	1	+	C	T	rs148709279	111118364	+	CCCCAGATTGTGACACAGATGTGAAAAGGGCCGTTGGAGGT	CCCCAGATTGTGACACAGATGTGAAAAGGGCTGTTGGAGGT	Variant Locates Close To G Site	Functional Gain	COL4A2	ENSG00000134871	CDS	protein_coding
382	m7G_ID_139856	chr13	113795261	113795261	1	+	C	T	rs5962	113795269	+	CAGCCTGGACAACGGGGACTGTGACCAGTTCTGCCACGAGG	CAGCCTGGACAATGGGGACTGTGACCAGTTCTGCCACGAGG	Variant Locates Close To G Site	Functional Gain	F10	ENSG00000126218	CDS	protein_coding
383	m7G_ID_139982	chr14	89305845	89305845	1	+	A	G	rs114557412	89305859	+	ACATAGATGAAATTGATGTAGATCAGGAAGGAATTGCAGAA	ACATAGGTGAAATTGATGTAGATCAGGAAGGAATTGCAGAA	Variant Locates Close To G Site	Functional Gain	TTC8	ENSG00000165533	CDS	protein_coding
384	m7G_ID_140039	chr14	105167744	105167744	1	+	G	A	rs62638758	105167741	+	GCACAGCGCAAGTGGGCAGCGCTGAAGGAGAAGCTGGGGCC	GCACAGCGCAAGTGGGCAGCGCTAAAGGAGAAGCTGGGGCC	Variant Locates Close To G Site	Functional Gain	INF2	ENSG00000203485	CDS	protein_coding
385	m7G_ID_140108	chr15	40453431	40453431	1	+	G	A	rs147549987	40453428	+	GCCAGGAATGCAGGATGGCGGCGGTGAAGAAGGAAGGGGGT	GCCAGGAATGCAGGATGGCGGCGATGAAGAAGGAAGGGGGT	Variant Locates Close To G Site	Functional Gain	BUB1B	ENSG00000156970	CDS	protein_coding
386	m7G_ID_140109	chr15	40453431	40453431	1	+	G	A	rs147549987	40453436	+	TGCAGGATGGCGGCGGTGAAGAAGGAAGGGGGTGCTCTGAG	TGCAGGATGGCGGCGATGAAGAAGGAAGGGGGTGCTCTGAG	Variant Locates Close To G Site	Functional Gain	BUB1B	ENSG00000156970	CDS	protein_coding
387	m7G_ID_140164	chr15	63351873	63351873	1	+	T	C	rs11558747	63351866	+	CATTGCTGAAGATGCCGACCGCAAATATGAAGAGGTCAGAT	CATTGCTGAAGATGCCGACCGCAAATACGAAGAGGTCAGAT	Variant Locates Close To G Site	Functional Gain	TPM1	ENSG00000140416	CDS	protein_coding
388	m7G_ID_140172	chr15	65134221	65134221	1	+	G	T	rs201633413	65134222	+	TCGGCGGACTCGCCATGGAGGAGGAGGTGAGGGCGGGGCCC	TCGGCGGACTCGCCATGGATGAGGAGGTGAGGGCGGGGCCC	Variant Locates Close To G Site	Functional Gain	PLEKHO2	ENSG00000241839;ENSG00000249240	CDS	other
389	m7G_ID_140196	chr15	74219072	74219072	1	+	G	A	rs111575289	74219059	+	TCCTCGAGGCCGTGGGAAGAGAAGCACGCCCAGGGGGCCAC	TCCTCGAGGCCGTGGGAAGAGAAGCACGCCCAGAGGGCCAC	Variant Locates Close To G Site	Functional Gain	LOXL1-AS1	ENSG00000261801	ncRNA_intronic	antisense
390	m7G_ID_140197	chr15	74219075	74219075	1	+	G	A	rs115031006	74219059	+	TCCTCGAGGCCGTGGGAAGAGAAGCACGCCCAGGGGGCCAC	TCCTCGAGGCCGTGGGAAGAGAAGCACGCCCAGGGGACCAC	Variant Locates Close To G Site	Functional Gain	LOXL1-AS1	ENSG00000261801	ncRNA_intronic	antisense
391	m7G_ID_140205	chr15	75189489	75189489	1	+	C	T	rs117089191	75189490	+	CAGGCTCTTTCTCCCAACACGGAGTCAGGAAGACCCCTACC	CAGGCTCTTTCTCCCAACATGGAGTCAGGAAGACCCCTACC	Variant Locates Close To G Site	Functional Gain	MPI	ENSG00000178802	CDS	protein_coding
392	m7G_ID_140227	chr15	83736158	83736158	1	+	C	T	rs137973086	83736159	+	GGAGCTGGTCCTAGCTCAGCGCTCCCGGAGGTGGAGCTTCT	GGAGCTGGTCCTAGCTCAGTGCTCCCGGAGGTGGAGCTTCT	Variant Locates Close To G Site	Functional Gain	MIR4515	ENSG00000263643	ncRNA_exonic	miRNA
393	m7G_ID_140342	chr16	2115571	2115571	1	+	G	A	rs149877669	2115555	+	CTCTCCCCACCCCCGGAGCTGGAAGAAAGGGATGTGGCCGC	CTCTCCCCACCCCCGGAGCTGGAAGAAAGGGATGTGACCGC	Variant Locates Close To G Site	Functional Gain	TSC2	ENSG00000103197	CDS	protein_coding
394	m7G_ID_140364	chr16	3493786	3493786	1	+	C	G	rs372205362	3493769	+	TGACCCCAGGGGGACGTAATGTTTCCGAGAAGAAGGACAGA	TGACCCCAGGGGGACGTAATGTTTCCGAGAAGAAGGAGAGA	Variant Locates Close To G Site	Functional Gain	NAA60	ENSG00000122390	CDS	protein_coding
395	m7G_ID_140425	chr16	28915527	28915527	1	+	G	A	rs10499	28915509	+	TTCCCCTTCCAGATCCAGAAGATGAAAGAAGGAAGTGAGCA	TTCCCCTTCCAGATCCAGAAGATGAAAGAAGGAAGTGAACA	Variant Locates Close To G Site	Functional Gain	ATP2A1	ENSG00000196296	CDS	protein_coding
396	m7G_ID_140458	chr16	50664225	50664225	1	+	C	G	rs115579478	50664213	+	GTGGCCCCCGATGGCAGCCAGAGCAAGAGGAGCGTCCTTGT	GTGGCCCCCGATGGCAGCCAGAGCAAGAGGAGGGTCCTTGT	Variant Locates Close To G Site	Functional Gain	NKD1	ENSG00000140807	CDS	protein_coding
397	m7G_ID_140567	chr16	84199513	84199513	1	+	C	A	rs112191420	84199524	+	ATCAAGCAGCGGGCAGAGGAGAGGAAAAGACAGAGAGAGAG	ATCAAGCAGAGGGCAGAGGAGAGGAAAAGACAGAGAGAGAG	Variant Locates Close To G Site	Functional Gain	DNAAF1	ENSG00000154099	CDS	protein_coding
398	m7G_ID_140725	chr17	19286463	19286463	1	+	C	T	rs2233083	19286464	+	GCCATGGCATGAACCCTGCCGATATTGAGTCCCTGCAGCGT	GCCATGGCATGAACCCTGCTGATATTGAGTCCCTGCAGCGT	Variant Locates Close To G Site	Functional Gain	MAPK7	ENSG00000166484	CDS	protein_coding
399	m7G_ID_140781	chr17	37822561	37822561	1	+	G	T	rs45503594	37822562	+	CAGAGACAGTGGGCACTAAGGGTGGAGAGTTGGGGGCCAGC	CAGAGACAGTGGGCACTAATGGTGGAGAGTTGGGGGCCAGC	Variant Locates Close To G Site	Functional Gain	TCAP	ENSG00000173991	UTR3	protein_coding
400	m7G_ID_140782	chr17	37824881	37824881	1	+	C	T	rs9903907	37824888	+	TGTGCAACCCGAACGGCGTCGGGCCGTGGAAGCTGCGCTGC	TGTGCAACCCGAATGGCGTCGGGCCGTGGAAGCTGCGCTGC	Variant Locates Close To G Site	Functional Gain	PNMT	ENSG00000141744	CDS	protein_coding
401	m7G_ID_140901	chr17	71189266	71189266	1	+	G	C	rs142719529	71189280	+	CCTGCGGCTCTTTTCGAGACGCATGGAGCGGAGGAGATCCG	CCTGCGCCTCTTTTCGAGACGCATGGAGCGGAGGAGATCCG	Variant Locates Close To G Site	Functional Gain	COG1	ENSG00000166685	CDS	protein_coding
402	m7G_ID_140906	chr17	72308291	72308291	1	+	C	A	rs9908476	72308276	+	CTGGCCGTAGACCTGGAGGCGCTGGTCAGCAAGGCCGAGGA	CTGGCCGTAGACCTGGAGGCGCTGGTCAGCAAGGCAGAGGA	Variant Locates Close To G Site	Functional Gain	DNAI2	ENSG00000171595	CDS	protein_coding
403	m7G_ID_141023	chr18	20513432	20513432	1	+	C	T	rs116097101	20513433	+	CTCTGGTGAGGGAAAAGGGCGAAAGAGAAAAGCGAGCAGCC	CTCTGGTGAGGGAAAAGGGTGAAAGAGAAAAGCGAGCAGCC	Variant Locates Close To G Site	Functional Gain	RBBP8	ENSG00000265943	ncRNA_intronic	antisense
404	m7G_ID_141025	chr18	20814587	20814587	1	+	C	T	rs34846434	20814588	+	CCAGGGACTTGAAGTTGGACGGAGGAAGACAATCAACTGGT	CCAGGGACTTGAAGTTGGATGGAGGAAGACAATCAACTGGT	Variant Locates Close To G Site	Functional Gain	CABLES1	ENSG00000134508	CDS	protein_coding
405	m7G_ID_141043	chr18	33848581	33848581	1	+	T	C	rs1057251	33848580	+	TAGGATCTCAGGTGCTCCCTGTGTTGAAAGAGAATGTGGAA	TAGGATCTCAGGTGCTCCCTGCGTTGAAAGAGAATGTGGAA	Variant Locates Close To G Site	Functional Gain	MOCOS	ENSG00000075643	CDS	protein_coding
406	m7G_ID_141218	chr19	11240240	11240240	1	+	G	A	rs5928	11240241	+	CTTCTATGGAAGAACTGGCGGCTTAAGAACATCAACAGCAT	CTTCTATGGAAGAACTGGCAGCTTAAGAACATCAACAGCAT	Variant Locates Close To G Site	Functional Gain	LDLR	ENSG00000130164	CDS	protein_coding
407	m7G_ID_141257	chr19	15651439	15651439	1	+	C	T	rs199782025	15651440	+	AGTCATCCAGGAACGGCGGCGGGCACTGCGTCAGCAGGGGG	AGTCATCCAGGAACGGCGGTGGGCACTGCGTCAGCAGGGGG	Variant Locates Close To G Site	Functional Gain	CYP4F22	ENSG00000171954	CDS	protein_coding
408	m7G_ID_141284	chr19	17392775	17392775	1	+	C	T	rs566303446	17392776	+	CAGGTTGCGGGATGCGCTGCGGGAGGAGGAGCCGTGGTGAG	CAGGTTGCGGGATGCGCTGTGGGAGGAGGAGCCGTGGTGAG	Variant Locates Close To G Site	Functional Gain	ANKLE1	ENSG00000160117	CDS	protein_coding
409	m7G_ID_141448	chr19	41920030	41920030	1	+	C	T	rs34442879	41920017	+	CGCACGTGGGGAGTGCCGCCGCCCTGGACAACACGGACCTG	CGCACGTGGGGAGTGCCGCCGCCCTGGACAACATGGACCTG	Variant Locates Close To G Site	Functional Gain	BCKDHA	ENSG00000248098;ENSG00000255730	CDS	other
410	m7G_ID_141449	chr19	41925194	41925194	1	+	C	T	rs10404506	41925191	+	TCCTCTCCACTGGCCACGCAGATCCCTCAGGGTGAGGATGC	TCCTCTCCACTGGCCACGCAGATTCCTCAGGGTGAGGATGC	Variant Locates Close To G Site	Functional Gain	BCKDHA	ENSG00000248098;ENSG00000255730	CDS	other
411	m7G_ID_141668	chr20	18118662	18118662	1	+	C	A	.	18118672	+	CCACAGTGGCCGGCGTACATGTGAAGCAGCAGTGGGACCAG	CCACAGTGGCAGGCGTACATGTGAAGCAGCAGTGGGACCAG	Variant Locates Close To G Site	Functional Gain	PET117	ENSG00000232838	CDS	protein_coding
412	m7G_ID_141672	chr20	18506515	18506515	1	+	A	G	rs534770840	18506508	+	TACAGAGGGACCCATGGCCAGTAACTCAGGGGAAGAGACCT	TACAGAGGGACCCATGGCCAGTAACTCGGGGGAAGAGACCT	Variant Locates Close To G Site	Functional Gain	SEC23B	ENSG00000101310	CDS	protein_coding
413	m7G_ID_141759	chr20	39974502	39974502	1	+	G	A	rs75620173	39974497	+	TTTGGGACGGTGAAGGAGCTGTACCGGGGCCTGAACCCAGC	TTTGGGACGGTGAAGGAGCTGTACCAGGGCCTGAACCCAGC	Variant Locates Close To G Site	Functional Gain	LPIN3	ENSG00000132793	CDS	protein_coding
414	m7G_ID_141828	chr20	62560689	62560689	1	+	C	T	rs140948457	62560690	+	TTGCCTTGAAATATCACCCCGACAAGAACCCCGACAACCCG	TTGCCTTGAAATATCACCCTGACAAGAACCCCGACAACCCG	Variant Locates Close To G Site	Functional Gain	DNAJC5	ENSG00000101152	CDS	protein_coding
415	m7G_ID_141829	chr20	62562338	62562338	1	+	C	T	rs140326040	62562339	+	CGGAGTTCTACGTGTCCCCCGAGGATCTGGAGGCACAGCTG	CGGAGTTCTACGTGTCCCCTGAGGATCTGGAGGCACAGCTG	Variant Locates Close To G Site	Functional Gain	DNAJC5	ENSG00000101152	CDS	protein_coding
416	m7G_ID_142017	chr22	41548008	41548008	1	+	A	G	rs20551	41547990	+	TGGATCAACCAGAACCAGCAGATACTCAGCCGGAGGATATT	TGGATCAACCAGAACCAGCAGATACTCAGCCGGAGGATGTT	Variant Locates Close To G Site	Functional Gain	EP300	ENSG00000100393	CDS	protein_coding
417	m7G_ID_142018	chr22	41621057	41621057	1	+	C	T	rs148585153	41621067	+	GCAACATCTGCGTGGCAACTGTCTGTAAGGTGAGCCAGGGG	GCAACATCTGTGTGGCAACTGTCTGTAAGGTGAGCCAGGGG	Variant Locates Close To G Site	Functional Gain	L3MBTL2	ENSG00000100395	CDS	protein_coding
418	m7G_ID_142045	chr22	46067937	46067937	1	+	C	T	rs565770838	46067938	+	GGCTCGACCCAGCTGTGAGCGGCAAGATGGCGGCGCCCAGG	GGCTCGACCCAGCTGTGAGTGGCAAGATGGCGGCGCCCAGG	Variant Locates Close To G Site	Functional Gain	ATXN10	ENSG00000130638	UTR5	protein_coding
419	m7G_ID_142087	chrX	30233693	30233693	1	+	A	G	rs190886045	30233695	+	TCCTGACTTCCGCTTTGGAGGCGAGGACCCGAGCGAGTGTA	TCCTGACTTCCGCTTTGGGGGCGAGGACCCGAGCGAGTGTA	Variant Locates Close To G Site	Functional Gain	MAGEB2	ENSG00000099399	UTR5	protein_coding
420	m7G_ID_142138	chrX	110406205	110406205	1	+	G	A	rs56270341	110406221	+	AAGAGGAAGAAGAAGAAGAAGATGAAAATGAGCCACCACCA	AAGAAGAAGAAGAAGAAGAAGATGAAAATGAGCCACCACCA	Variant Locates Close To G Site	Functional Gain	PAK3	ENSG00000077264	CDS	protein_coding
421	m7G_ID_142149	chrX	128674270	128674270	1	+	C	A	rs776077768	128674285	+	CTCCCCGCTCCCGGCTCCCGGCGCCCGGCGCCCGGCGCGGA	CTCCCAGCTCCCGGCTCCCGGCGCCCGGCGCCCGGCGCGGA	Variant Locates Close To G Site	Functional Gain	OCRL	ENSG00000122126	UTR5	protein_coding
422	m7G_ID_142159	chrX	150817141	150817141	1	+	C	T	rs141831302	150817129	+	CACACTAGCATGAAAGCCGTGTACGTTGAACCCGCTGCTGC	CACACTAGCATGAAAGCCGTGTACGTTGAACCTGCTGCTGC	Variant Locates Close To G Site	Functional Gain	PASD1	ENSG00000166049	CDS	protein_coding
423	m7G_ID_142310	chr19	8386554	8386554	1	+	G	C	.	8386540	+	ACCCAGCTTCTTTCCTCCAGGTCACCAAGGTCCTGGGCAGG	ACCCAGCTTCTTTCCTCCAGGTCACCAAGGTCCTCGGCAGG	Variant Locates Close To G Site	Functional Gain	RPS28	ENSG00000233927	CDS	protein_coding
424	m7G_ID_142479	chr4	1806119	1806119	1	+	G	A	rs28931614	1806120	+	TGCAGGCATCCTCAGCTACGGGGTGGGCTTCTTCCTGTTCA	TGCAGGCATCCTCAGCTACAGGGTGGGCTTCTTCCTGTTCA	Variant Locates Close To G Site	Functional Gain	FGFR3	ENSG00000068078	CDS	protein_coding
425	m7G_ID_142641	chr16	1774591	1774591	1	+	G	C	.	1774593	+	GAAGATGCTCTGGAACAAGAGAAGAAAGAGCTGCAAATCCA	GAAGATGCTCTGGAACAACAGAAGAAAGAGCTGCAAATCCA	Variant Locates Close To G Site	Functional Gain	MAPK8IP3	ENSG00000138834	CDS	protein_coding
426	m7G_ID_142984	chr13	78187030	78187030	1	+	C	G	.	78187033	+	AACATTTTTTTAGGAACCAAGACTTGGAAAATCTTATCAAA	AACATTTTTTTAGGAACGAAGACTTGGAAAATCTTATCAAA	Variant Locates Close To G Site	Functional Gain	SCEL	ENSG00000136155	CDS	protein_coding
427	m7G_ID_143143	chr11	64781688	64781688	1	+	C	G	.	64781668	+	GAAACGGCGGCCGGGAGGGGGCTCCGGGGACCATGGGGCTC	GAAACGGCGGCCGGGAGGGGGCTCCGGGGACCATGGGGCTG	Variant Locates Close To G Site	Functional Gain	ARL2-SNX15	ENSG00000213465;ENSG00000273003	UTR5	other
428	m7G_ID_143533	chr13	48936995	48936995	1	+	C	T	rs587778842	48937011	+	CAGGCGAGGTCAGAACAGGAGTGCACGGATAGCAAAACAAC	CAGGTGAGGTCAGAACAGGAGTGCACGGATAGCAAAACAAC	Variant Locates Close To G Site	Functional Gain	RB1	ENSG00000139687	CDS	protein_coding
429	m7G_ID_143684	chr20	39974484	39974484	1	+	C	T	rs140565889	39974486	+	CGGAGACGGTGTTTGGGACGGTGAAGGAGCTGTACCGGGGC	CGGAGACGGTGTTTGGGATGGTGAAGGAGCTGTACCGGGGC	Variant Locates Close To G Site	Functional Gain	LPIN3	ENSG00000132793	CDS	protein_coding
430	m7G_ID_143849	chr2	1440117	1440117	1	+	C	T	rs138509145	1440130	+	TGCCTGGCGAACAAATACAGGCCCATCACAGGAGCTTGCAA	TGCCTGGTGAACAAATACAGGCCCATCACAGGAGCTTGCAA	Variant Locates Close To G Site	Functional Gain	TPO	ENSG00000115705	CDS	protein_coding
431	m7G_ID_144418	chr7	23306206	23306206	1	+	C	T	.	23306199	+	TGAAAACTGCCAGATTAACAGATATGGCCACTTTCAAGCCA	TGAAAACTGCCAGATTAACAGATATGGTCACTTTCAAGCCA	Variant Locates Close To G Site	Functional Gain	GPNMB	ENSG00000136235	CDS	protein_coding
432	m7G_ID_144618	chr9	138235273	138235273	1	+	T	C	.	138235274	+	AGCCCAGGGCAGACCTCAGTGTCCTTCCTGTGGCCGCTGCT	AGCCCAGGGCAGACCTCAGCGTCCTTCCTGTGGCCGCTGCT	Variant Locates Close To G Site	Functional Gain	C9orf62	ENSG00000178243	CDS	lincRNA
433	m7G_ID_144619	chr8	102643910	102643910	1	+	A	G	.	102643897	+	AAAATCCGAGATGAAGAGCGGAAGCAGAACAGGAAGAAAGG	AAAATCCGAGATGAAGAGCGGAAGCAGAACAGGGAGAAAGG	Variant Locates Close To G Site	Functional Gain	GRHL2	ENSG00000083307	CDS	protein_coding
434	m7G_ID_144659	chr18	8813132	8813132	1	+	G	T	.	8813127	+	GCTGGCAGATCCATCACAGCGAGAAGAACTGGAACCGGGAG	GCTGGCAGATCCATCACAGCGAGAATAACTGGAACCGGGAG	Variant Locates Close To G Site	Functional Gain	MTCL1	ENSG00000168502	CDS	protein_coding
435	m7G_ID_144809	chr17	72281191	72281191	1	+	C	T	rs371226659	72281192	+	TGTTTAGGCCAACTCAGAGCGGTTTGAGATGGAGACCCGGG	TGTTTAGGCCAACTCAGAGTGGTTTGAGATGGAGACCCGGG	Variant Locates Close To G Site	Functional Gain	DNAI2	ENSG00000171595	CDS	protein_coding
436	m7G_ID_145084	chrX	12994403	12994403	1	+	C	T	rs777121308	12994420	+	TGGCTGAGATCGAGAAATTCGATAAGTCGAAACTGAAGAAG	TGGTTGAGATCGAGAAATTCGATAAGTCGAAACTGAAGAAG	Variant Locates Close To G Site	Functional Gain	TMSB4X	ENSG00000205542	CDS	protein_coding
437	m7G_ID_145135	chrX	154003527	154003527	1	+	C	T	rs143207180	154003528	+	AAGCCCCGCAGGTAGTTGCCGAAGCAGCAAAAACTGCGAAG	AAGCCCCGCAGGTAGTTGCTGAAGCAGCAAAAACTGCGAAG	Variant Locates Close To G Site	Functional Gain	DKC1	ENSG00000130826	CDS	protein_coding
438	m7G_ID_145429	chr4	15575830	15575830	1	+	C	T	rs375278294	15575831	+	TCTGGGCTACAGTAAGGAGCGAAATATGATTCTTGAGCGGG	TCTGGGCTACAGTAAGGAGTGAAATATGATTCTTGAGCGGG	Variant Locates Close To G Site	Functional Gain	CC2D2A	ENSG00000048342	CDS	protein_coding
439	m7G_ID_145661	chr1	156028163	156028163	1	+	C	T	rs778802781	156028164	+	CCAAGTGGCGGCATCTTAACGGCATTGGTGGAAGCTGGGGT	CCAAGTGGCGGCATCTTAATGGCATTGGTGGAAGCTGGGGT	Variant Locates Close To G Site	Functional Gain	LAMTOR2	ENSG00000116586	CDS	protein_coding
440	m7G_ID_145996	chr9	130980945	130980945	1	+	G	A	.	130980946	+	ATCGAGGCCGAGACCGACAGGGTCACCGGCACCAACAAGGG	ATCGAGGCCGAGACCGACAAGGTCACCGGCACCAACAAGGG	Variant Locates Close To G Site	Functional Gain	DNM1	ENSG00000106976	CDS	protein_coding
441	m7G_ID_146553	chr11	2594200	2594200	1	+	C	T	rs193922365	2594201	+	TTCGGCAGCTACGCAGATGCGCTGTGGTGGGGGGTGGTAAG	TTCGGCAGCTACGCAGATGTGCTGTGGTGGGGGGTGGTAAG	Variant Locates Close To G Site	Functional Gain	KCNQ1	ENSG00000053918	CDS	protein_coding
442	m7G_ID_146584	chr8	82645049	82645049	1	+	G	A	.	82645041	+	GCCAAGAAGCACGGCACGCAGAATAAGCGAGGTAGGCTGGG	GCCAAGAAGCACGGCACGCAGAATAAGCAAGGTAGGCTGGG	Variant Locates Close To G Site	Functional Gain	CHMP4C	ENSG00000164695	CDS	protein_coding
443	m7G_ID_146684	chr7	148427293	148427293	1	+	G	A	rs868836509	148427307	+	AGAGCCGGCATCCAGCAGGTGTACACACGGCAGAGCATGGC	AGAGCCAGCATCCAGCAGGTGTACACACGGCAGAGCATGGC	Variant Locates Close To G Site	Functional Gain	CUL1	ENSG00000055130	CDS	protein_coding
444	m7G_ID_146800	chr6	138192645	138192645	1	+	C	T	rs776714084	138192646	+	GAAGTCCGGAAGCTTGTGGCGCTGAAAACGAACGGTAAGAC	GAAGTCCGGAAGCTTGTGGTGCTGAAAACGAACGGTAAGAC	Variant Locates Close To G Site	Functional Gain	TNFAIP3	ENSG00000118503	CDS	protein_coding
445	m7G_ID_146851	chr12	112926882	112926882	1	+	G	A	rs397507543	112926880	+	ATCCAGATGGTGCGGTCTCAGAGGTCAGGGATGGTCCAGAC	ATCCAGATGGTGCGGTCTCAGAAGTCAGGGATGGTCCAGAC	Variant Locates Close To G Site	Functional Gain	PTPN11	ENSG00000179295	CDS	protein_coding
446	m7G_ID_147445	chr1	9776604	9776604	1	+	C	T	rs373049250	9776605	+	CAGCCGCTGGTGGAGCAGCCGGAAGACTACACGCTGCAGGT	CAGCCGCTGGTGGAGCAGCTGGAAGACTACACGCTGCAGGT	Variant Locates Close To G Site	Functional Gain	PIK3CD	ENSG00000171608	CDS	protein_coding
447	m7G_ID_147449	chr1	156031179	156031179	1	+	A	T	.	156031191	+	CACCCTCCATGCGGAGCCAAGATGGGGAATGGAACTGAGGA	CACCCTCCTTGCGGAGCCAAGATGGGGAATGGAACTGAGGA	Variant Locates Close To G Site	Functional Gain	RAB25	ENSG00000132698	UTR5	protein_coding
448	m7G_ID_147460	chr19	52715983	52715983	1	+	G	A	rs1057519947	52715988	+	CCCCCATGGTGCGGCGGGCCGCAGCCTCCAAGCTGGGGGAG	CCCCCATGGTGCGGCAGGCCGCAGCCTCCAAGCTGGGGGAG	Variant Locates Close To G Site	Functional Gain	PPP2R1A	ENSG00000105568	CDS	protein_coding
449	m7G_ID_147486	chr16	31332936	31332936	1	+	C	T	rs372150584	31332937	+	CCAGAAGAGCACACGGGATCGGCTAAGAGAAGGTGAGGCTT	CCAGAAGAGCACACGGGATTGGCTAAGAGAAGGTGAGGCTT	Variant Locates Close To G Site	Functional Gain	ITGAM	ENSG00000169896	CDS	protein_coding
450	m7G_ID_147529	chr11	12399324	12399324	1	+	A	G	.	12399317	+	GGGACCCTGGCCCGGAGGAAGAAAGCCAAGGAGGGTGAGTG	GGGACCCTGGCCCGGAGGAAGAAAGCCGAGGAGGGTGAGTG	Variant Locates Close To G Site	Functional Gain	PARVA	ENSG00000197702	CDS	protein_coding
451	m7G_ID_147537	chr4	87967367	87967367	1	+	C	T	rs768503856	87967368	+	AATTAGAGAGAAGGAAAGACGCAACCAGGAAGCCCACCAAG	AATTAGAGAGAAGGAAAGATGCAACCAGGAAGCCCACCAAG	Variant Locates Close To G Site	Functional Gain	AFF1	ENSG00000172493	CDS	protein_coding
452	m7G_ID_147587	chr8	19811832	19811832	1	+	C	T	.	19811838	+	TAACATTGGAGAAGCTATCCGCGTGATTGCAGAGAGAGGAC	TAACATTGGAGAAGTTATCCGCGTGATTGCAGAGAGAGGAC	Variant Locates Close To G Site	Functional Gain	LPL	ENSG00000175445	CDS	protein_coding
453	m7G_ID_147836	chr19	17845207	17845207	1	+	C	T	rs776155424	17845208	+	TGGTGTCCATGCAGGATGACGCCTTCCCGGCCTGCAAGGTG	TGGTGTCCATGCAGGATGATGCCTTCCCGGCCTGCAAGGTG	Variant Locates Close To G Site	Functional Gain	MAP1S	ENSG00000130479	CDS	protein_coding
454	m7G_ID_148211	chr2	37464985	37464985	1	+	G	A	.	37464999	+	GTAGGGGAACCCTCGTGGGAGATATTTTGAGGGTAGGTAAT	GTAGGGAAACCCTCGTGGGAGATATTTTGAGGGTAGGTAAT	Variant Locates Close To G Site	Functional Gain	NDUFAF7	ENSG00000003509	CDS	protein_coding
455	m7G_ID_148586	chr1	155182221	155182221	1	+	C	T	rs372693149	155182222	+	GAACTACGTGGAAGTGACCCGGAAGTGGTATGCAGAGGCTA	GAACTACGTGGAAGTGACCTGGAAGTGGTATGCAGAGGCTA	Variant Locates Close To G Site	Functional Gain	MTX1	ENSG00000173171	CDS	protein_coding
456	m7G_ID_148596	chr1	151537034	151537034	1	+	A	G	.	151537018	+	CAGGCCAGGAACTGCCTACAGAAGCTCCGGGAGGATATAAG	CAGGCCAGGAACTGCCTACAGAAGCTCCGGGAGGATGTAAG	Variant Locates Close To G Site	Functional Gain	TUFT1	ENSG00000143367	CDS	protein_coding
457	m7G_ID_149119	chr7	55249071	55249071	1	+	C	T	rs121434569	55249072	+	TCCACCGTGCAGCTCATCACGCAGCTCATGCCCTTCGGCTG	TCCACCGTGCAGCTCATCATGCAGCTCATGCCCTTCGGCTG	Variant Locates Close To G Site	Functional Gain	EGFR	ENSG00000146648	CDS	protein_coding
458	m7G_ID_149171	chr5	148206398	148206398	1	+	G	A	.	148206399	+	TGCCAGACTGCGCGCCATGGGGCAACCCGGGAACGGCAGCG	TGCCAGACTGCGCGCCATGAGGCAACCCGGGAACGGCAGCG	Variant Locates Close To G Site	Functional Gain	ADRB2	ENSG00000169252	CDS	protein_coding
459	m7G_ID_149258	chrX	154348404	154348404	1	+	A	G	.	154348384	+	ATTTGCAGGAATTACAACAAGAAAAGGAAGAGCTTATGCAA	ATTTGCAGGAATTACAACAAGAAAAGGAAGAGCTTATGCAG	Variant Locates Close To G Site	Functional Gain	BRCC3	ENSG00000185515	CDS	protein_coding
460	m7G_ID_149424	chr15	83776517	83776517	1	+	C	A	.	83776513	+	TATGTCTTCAACCACCTGGCGGCCCAGCATGAGTGAGTGAG	TATGTCTTCAACCACCTGGCGGCCAAGCATGAGTGAGTGAG	Variant Locates Close To G Site	Functional Gain	TM6SF1	ENSG00000136404	CDS	protein_coding
461	m7G_ID_149507	chr11	124481522	124481522	1	+	C	T	rs267602763	124481523	+	GCCTGACCGCAGGGGACCCCGCCTCAAAGGACTGCGTCTGG	GCCTGACCGCAGGGGACCCTGCCTCAAAGGACTGCGTCTGG	Variant Locates Close To G Site	Functional Gain	PANX3	ENSG00000154143	CDS	protein_coding
462	m7G_ID_150173	chr11	89892451	89892451	1	+	C	A	.	89892432	+	TGGGAGGAATTGCTCCACCAGATAAGAGTTGGAAGGGAGCC	TGGGAGGAATTGCTCCACCAGATAAGAGTTGGAAGGGAGAC	Variant Locates Close To G Site	Functional Gain	NAALAD2	ENSG00000077616	CDS	protein_coding
463	m7G_ID_150262	chr11	2604765	2604765	1	+	C	T	rs12720459	2604766	+	TTTGCCATCTCCTTCTTTGCGCTCCCAGCGGTAGGTGCCCC	TTTGCCATCTCCTTCTTTGTGCTCCCAGCGGTAGGTGCCCC	Variant Locates Close To G Site	Functional Gain	KCNQ1	ENSG00000053918	CDS	protein_coding
464	m7G_ID_150277	chr11	114271399	114271399	1	+	G	T	.	114271400	+	GGGGCGACGCTGAGATGGGGGCGGCGGCGGCGGAAGCGGAT	GGGGCGACGCTGAGATGGGTGCGGCGGCGGCGGAAGCGGAT	Variant Locates Close To G Site	Functional Gain	RBM7	ENSG00000076053	CDS	protein_coding
465	m7G_ID_150332	chr1	89150278	89150278	1	+	C	T	.	89150279	+	GCGCAATGGCGTCCAACCCCGAACGGGGGGAGATTCTGCTC	GCGCAATGGCGTCCAACCCTGAACGGGGGGAGATTCTGCTC	Variant Locates Close To G Site	Functional Gain	PKN2	ENSG00000065243	CDS	protein_coding
466	m7G_ID_150433	chr19	52715971	52715971	1	+	C	G	rs786205228	52715988	+	CCCCCATGGTGCGGCGGGCCGCAGCCTCCAAGCTGGGGGAG	CCCGCATGGTGCGGCGGGCCGCAGCCTCCAAGCTGGGGGAG	Variant Locates Close To G Site	Functional Gain	PPP2R1A	ENSG00000105568	CDS	protein_coding
467	m7G_ID_150475	chr8	19811856	19811856	1	+	G	C	.	19811838	+	TAACATTGGAGAAGCTATCCGCGTGATTGCAGAGAGAGGAC	TAACATTGGAGAAGCTATCCGCGTGATTGCAGAGAGAGCAC	Variant Locates Close To G Site	Functional Gain	LPL	ENSG00000175445	CDS	protein_coding
468	m7G_ID_150534	chr7	73922455	73922455	1	+	C	T	rs781839100	73922456	+	ACGTCCCCACCAACGGCTGCGGACCCGACCGCTGGAACTCC	ACGTCCCCACCAACGGCTGTGGACCCGACCGCTGGAACTCC	Variant Locates Close To G Site	Functional Gain	GTF2IRD1	ENSG00000006704	CDS	protein_coding
469	m7G_ID_150891	chr18	19348668	19348668	1	+	C	T	.	19348687	+	ACTGGCAGTGGGAAGATCAAGATGGAGGAAATGGACGTAGG	ATTGGCAGTGGGAAGATCAAGATGGAGGAAATGGACGTAGG	Variant Locates Close To G Site	Functional Gain	MIB1	ENSG00000101752	CDS	protein_coding
470	m7G_ID_150892	chr18	19348668	19348668	1	+	C	T	.	19348681	+	GAGTGGACTGGCAGTGGGAAGATCAAGATGGAGGAAATGGA	GAGTGGATTGGCAGTGGGAAGATCAAGATGGAGGAAATGGA	Variant Locates Close To G Site	Functional Gain	MIB1	ENSG00000101752	CDS	protein_coding
471	m7G_ID_151088	chr3	37035090	37035090	1	+	C	T	rs367654552	37035091	+	GGACGAGACAGTGGTGAACCGCATCGCGGCGGGGGAAGTTA	GGACGAGACAGTGGTGAACTGCATCGCGGCGGGGGAAGTTA	Variant Locates Close To G Site	Functional Gain	MLH1	ENSG00000076242	CDS	protein_coding
472	m7G_ID_151173	chr18	19348680	19348680	1	+	A	T	.	19348687	+	ACTGGCAGTGGGAAGATCAAGATGGAGGAAATGGACGTAGG	ACTGGCAGTGGGATGATCAAGATGGAGGAAATGGACGTAGG	Variant Locates Close To G Site	Functional Gain	MIB1	ENSG00000101752	CDS	protein_coding
473	m7G_ID_151174	chr18	19348680	19348680	1	+	A	T	.	19348681	+	GAGTGGACTGGCAGTGGGAAGATCAAGATGGAGGAAATGGA	GAGTGGACTGGCAGTGGGATGATCAAGATGGAGGAAATGGA	Variant Locates Close To G Site	Functional Gain	MIB1	ENSG00000101752	CDS	protein_coding
474	m7G_ID_151441	chr10	101578577	101578577	1	+	C	T	rs56199535	101578578	+	TAGTGGGGGTCAGAAGCAGCGGATCAGCCTGGCCAGAGCTA	TAGTGGGGGTCAGAAGCAGTGGATCAGCCTGGCCAGAGCTA	Variant Locates Close To G Site	Functional Gain	ABCC2	ENSG00000023839	CDS	protein_coding
475	m7G_ID_152251	chr3	127965702	127965702	1	+	A	T	.	127965717	+	TGATGATGCTGGTCATCGATGTGACCAAGGGGATGCAGACC	TGATGTTGCTGGTCATCGATGTGACCAAGGGGATGCAGACC	Variant Locates Close To G Site	Functional Gain	EEFSEC	ENSG00000132394	CDS	protein_coding
476	m7G_ID_152288	chr6	43410735	43410735	1	+	C	T	.	43410747	+	TCGATGACCCTCTGGCCGCTGTGGATGCAGATGTGGCCAAC	TCGATGACTCTCTGGCCGCTGTGGATGCAGATGTGGCCAAC	Variant Locates Close To G Site	Functional Gain	ABCC10	ENSG00000124574	CDS	protein_coding
477	m7G_ID_152460	chr3	196547275	196547275	1	+	A	G	.	196547264	+	GACTTTGGTTTCTGTGCCCAGATCACCCCTGAGCAGAGCAA	GACTTTGGTTTCTGTGCCCAGATCACCCCTGGGCAGAGCAA	Variant Locates Close To G Site	Functional Gain	PAK2	ENSG00000180370	CDS	protein_coding
478	m7G_ID_152461	chr3	196547275	196547275	1	+	A	G	.	196547274	+	TCTGTGCCCAGATCACCCCTGAGCAGAGCAAACGCAGTACC	TCTGTGCCCAGATCACCCCTGGGCAGAGCAAACGCAGTACC	Variant Locates Close To G Site	Functional Gain	PAK2	ENSG00000180370	CDS	protein_coding
479	m7G_ID_152591	chr1	155182223	155182223	1	+	G	A	.	155182222	+	GAACTACGTGGAAGTGACCCGGAAGTGGTATGCAGAGGCTA	GAACTACGTGGAAGTGACCCGAAAGTGGTATGCAGAGGCTA	Variant Locates Close To G Site	Functional Gain	MTX1	ENSG00000173171	CDS	protein_coding
480	m7G_ID_152617	chr2	10105488	10105488	1	+	G	A	.	10105499	+	CCTTCACATGGGACATCAACGATGAAGCAAAGGTGGGTGGT	CCTTCACATAGGACATCAACGATGAAGCAAAGGTGGGTGGT	Variant Locates Close To G Site	Functional Gain	GRHL1	ENSG00000134317	CDS	protein_coding
481	m7G_ID_152660	chr2	48018166	48018166	1	+	C	T	rs763593669	48018167	+	CTTTGATGGAACATTCATCCGCGAGAAAGGGAAATCAGTCC	CTTTGATGGAACATTCATCTGCGAGAAAGGGAAATCAGTCC	Variant Locates Close To G Site	Functional Gain	MSH6	ENSG00000116062	CDS	protein_coding
482	m7G_ID_153108	chr19	17844195	17844195	1	+	C	T	rs147584152	17844196	+	GCATGCGGGCCGTCCTGGACGCGCTACTGGCCAGCAAGCAG	GCATGCGGGCCGTCCTGGATGCGCTACTGGCCAGCAAGCAG	Variant Locates Close To G Site	Functional Gain	MAP1S	ENSG00000130479	CDS	protein_coding
483	m7G_ID_153195	chr2	102460759	102460759	1	+	C	T	.	102460760	+	GCAGCAGAAAGAACAGAGGCGACGGCTAGAAGAGGTAGCAA	GCAGCAGAAAGAACAGAGGTGACGGCTAGAAGAGGTAGCAA	Variant Locates Close To G Site	Functional Gain	MAP4K4	ENSG00000071054	CDS	protein_coding
484	m7G_ID_153320	chr9	21816750	21816750	1	+	T	C	.	21816749	+	TTTTGGGGAAGATAAAAAATGTTGATTGCGTCCTCCTTGCA	TTTTGGGGAAGATAAAAAATGCTGATTGCGTCCTCCTTGCA	Variant Locates Close To G Site	Functional Gain	MTAP	ENSG00000099810;ENSG00000264545	CDS	other
485	m7G_ID_153322	chr4	103527752	103527752	1	+	T	G	.	103527767	+	GTAACTCTGTTTTGCACCTAGCTGCCAAAGAAGGACATGAT	GTAACGCTGTTTTGCACCTAGCTGCCAAAGAAGGACATGAT	Variant Locates Close To G Site	Functional Gain	NFKB1	ENSG00000109320	CDS	protein_coding
486	m7G_ID_153355	chr2	73151580	73151580	1	+	G	A	.	73151575	+	AGAACCACTACGTGGTGGGCGCCGAGCGGAAGCAGCTGGCC	AGAACCACTACGTGGTGGGCGCCGAACGGAAGCAGCTGGCC	Variant Locates Close To G Site	Functional Gain	EMX1	ENSG00000135638	CDS	protein_coding
487	m7G_ID_153388	chr4	55594074	55594074	1	+	C	T	rs200814065	55594075	+	CAGATGCGGCCATGACTGTCGCTGTAAAGATGCTCAAGCGT	CAGATGCGGCCATGACTGTTGCTGTAAAGATGCTCAAGCGT	Variant Locates Close To G Site	Functional Gain	KIT	ENSG00000157404	CDS	protein_coding
488	m7G_ID_154090	chr16	72131582	72131582	1	+	G	A	rs762752248	72131583	+	TGACTCTTCATAGATGAGCGGGATAGAAGTAGGCACAGCAG	TGACTCTTCATAGATGAGCAGGATAGAAGTAGGCACAGCAG	Variant Locates Close To G Site	Functional Gain	DHX38	ENSG00000140829	CDS	protein_coding
489	m7G_ID_154139	chr16	31283265	31283265	1	+	C	T	rs762226869	31283266	+	TCACTGGTGAAGCCAATAACGCAGCTGCTTGGGCGGACACA	TCACTGGTGAAGCCAATAATGCAGCTGCTTGGGCGGACACA	Variant Locates Close To G Site	Functional Gain	ITGAM	ENSG00000169896	CDS	protein_coding
490	m7G_ID_154410	chr11	66282033	66282033	1	+	C	G	rs137853913	66282016	+	CATGGAGCAACATGAGCCCCGGACCCCAGCTCTGGCACTTG	CATGGAGCAACATGAGCCCCGGACCCCAGCTCTGGCAGTTG	Variant Locates Close To G Site	Functional Gain	BBS1	ENSG00000174483;ENSG00000256349	CDS	other
491	m7G_ID_154495	chr19	1221242	1221242	1	+	C	T	rs769912677	1221243	+	CCACGGGTCTGTACCCCTTCGAAGGGGACAACATCTACAAG	CCACGGGTCTGTACCCCTTTGAAGGGGACAACATCTACAAG	Variant Locates Close To G Site	Functional Gain	STK11	ENSG00000118046	CDS	protein_coding
492	m7G_ID_154535	chr3	115439666	115439666	1	+	G	T	.	115439667	+	TAGATGAAACCAAACCTAAGGAAAGTGCCCGGCAGGACGAG	TAGATGAAACCAAACCTAATGAAAGTGCCCGGCAGGACGAG	Variant Locates Close To G Site	Functional Gain	GAP43	ENSG00000172020	CDS	protein_coding
493	m7G_ID_154765	chr1	150960780	150960780	1	+	C	T	rs199810684	150960781	+	TCGGTGATCAAGAACACACCGCTGTACTTTGCTGACAAACT	TCGGTGATCAAGAACACACTGCTGTACTTTGCTGACAAACT	Variant Locates Close To G Site	Functional Gain	ANXA9	ENSG00000143412	CDS	protein_coding
494	m7G_ID_154957	chr1	32696729	32696729	1	+	G	A	.	32696715	+	TGCCTGGCTATCTTTTTCCAGCTACAGCAGCGGCGGCGAAG	TGCCTGGCTATCTTTTTCCAGCTACAGCAGCGGCAGCGAAG	Variant Locates Close To G Site	Functional Gain	EIF3I	ENSG00000084623	splicing	protein_coding
495	m7G_ID_155289	chr2	190660533	190660533	1	+	C	T	rs756254396	190660534	+	AAATTGAGGTGCGAGATAACGGGGAGGGTATCAAGGCTGTT	AAATTGAGGTGCGAGATAATGGGGAGGGTATCAAGGCTGTT	Variant Locates Close To G Site	Functional Gain	PMS2	ENSG00000064933	CDS	protein_coding
496	m7G_ID_155499	chr3	9768870	9768870	1	+	G	T	.	9768850	+	TGTCCTCTAGGGGACGCTACGCAGAGCGGGACATCGTTCAG	TGTCCTCTAGGGGACGCTACGCAGAGCGGGACATCGTTCAT	Variant Locates Close To G Site	Functional Gain	CPNE9	ENSG00000144550	CDS	protein_coding
497	m7G_ID_155521	chr21	37623536	37623536	1	+	C	T	rs766078513	37623537	+	CAGTTGACAGCGGCTGTTGCGGCAGTGTGGAGCAGAAAGAA	CAGTTGACAGCGGCTGTTGTGGCAGTGTGGAGCAGAAAGAA	Variant Locates Close To G Site	Functional Gain	DOPEY2	ENSG00000142197	CDS	protein_coding
498	m7G_ID_155630	chr19	41925187	41925187	1	+	C	T	rs398123503	41925191	+	TCCTCTCCACTGGCCACGCAGATCCCTCAGGGTGAGGATGC	TCCTCTCCACTGGCCATGCAGATCCCTCAGGGTGAGGATGC	Variant Locates Close To G Site	Functional Gain	BCKDHA	ENSG00000248098;ENSG00000255730	CDS	other
499	m7G_ID_155923	chr4	755105	755105	1	+	C	T	rs529032336	755106	+	GTAACAGCAGCAAACTGCGCGGGCTGAAGCGGAAGTGGATC	GTAACAGCAGCAAACTGCGTGGGCTGAAGCGGAAGTGGATC	Variant Locates Close To G Site	Functional Gain	PCGF3	ENSG00000185619	CDS	protein_coding
500	m7G_ID_156443	chr22	21998206	21998206	1	+	C	T	rs760541609	21998207	+	TGAGTGCCTTTGGGGAAGACGGCGAGGGCGACGACCTGGAC	TGAGTGCCTTTGGGGAAGATGGCGAGGGCGACGACCTGGAC	Variant Locates Close To G Site	Functional Gain	SDF2L1	ENSG00000128228	CDS	protein_coding
501	m7G_ID_156551	chrX	128674726	128674726	1	+	C	T	.	128674724	+	TTGACTAGCGCCCGCATACTGTCGAGGGTATGGAGATGAAG	TTGACTAGCGCCCGCATACTGTTGAGGGTATGGAGATGAAG	Variant Locates Close To G Site	Functional Gain	OCRL	ENSG00000122126	CDS	protein_coding
502	m7G_ID_156721	chr17	17957507	17957507	1	+	C	T	.	17957508	+	AAAACACCCTTTCTTAACTCGCAAGTGGGATGCAGATGAAG	AAAACACCCTTTCTTAACTTGCAAGTGGGATGCAGATGAAG	Variant Locates Close To G Site	Functional Gain	GID4	ENSG00000141034	CDS	protein_coding
503	m7G_ID_156814	chr22	48885433	48885433	1	+	G	A	.	48885434	+	TCGCCCAGGACCGGCAGCCGGCAAGATGCGACCGCCCTGCC	TCGCCCAGGACCGGCAGCCAGCAAGATGCGACCGCCCTGCC	Variant Locates Close To G Site	Functional Gain	FAM19A5	ENSG00000219438	CDS	protein_coding
504	m7G_ID_157220	chr1	55518054	55518054	1	+	C	T	rs375892354	55518045	+	GTCATGGTCACCGACTTCGAGAATGTGCCCGAGGAGGACGG	GTCATGGTCACCGACTTCGAGAATGTGCCTGAGGAGGACGG	Variant Locates Close To G Site	Functional Gain	PCSK9	ENSG00000169174	CDS	protein_coding
505	m7G_ID_157468	chr20	49434762	49434762	1	+	G	T	.	49434763	+	TTCAGGCGAAGGAGGTGGAGGAGACCATCGAGGGCATGCTC	TTCAGGCGAAGGAGGTGGATGAGACCATCGAGGGCATGCTC	Variant Locates Close To G Site	Functional Gain	BCAS4	ENSG00000124243	CDS	protein_coding
506	m7G_ID_157631	chr2	102472581	102472581	1	+	G	T	.	102472568	+	AAGAGGAGAGGAGACGGGCAGAAGAAGAAAAGAGGAGAGTT	AAGAGGAGAGGAGACGGGCAGAAGAAGAAAAGATGAGAGTT	Variant Locates Close To G Site	Functional Gain	MAP4K4	ENSG00000071054	CDS	protein_coding
507	m7G_ID_157874	chr1	155180410	155180410	1	+	C	T	rs762019411	155180411	+	CAAGATCATCACCCACCTTCGAAAAGAGGTAGGTGACTTGG	CAAGATCATCACCCACCTTTGAAAAGAGGTAGGTGACTTGG	Variant Locates Close To G Site	Functional Gain	MTX1	ENSG00000173171	CDS	protein_coding
508	m7G_ID_158261	chr2	75081481	75081481	1	+	G	A	rs375609405	75081494	+	TCTAAGCGGTTCCGCAAGGAGATGGAGAAAGGGCTTGGAGC	TCTAAGCAGTTCCGCAAGGAGATGGAGAAAGGGCTTGGAGC	Variant Locates Close To G Site	Functional Gain	HK2	ENSG00000159399	CDS	protein_coding
509	m7G_ID_158262	chr2	75081481	75081481	1	+	G	A	rs375609405	75081487	+	GGAGATCTCTAAGCGGTTCCGCAAGGAGATGGAGAAAGGGC	GGAGATCTCTAAGCAGTTCCGCAAGGAGATGGAGAAAGGGC	Variant Locates Close To G Site	Functional Gain	HK2	ENSG00000159399	CDS	protein_coding
510	m7G_ID_158270	chr11	67803806	67803806	1	+	C	T	rs149201273	67803807	+	TGACCAAGTGCATCTACTGCGGCTTCTGCCAGGAGGCCTGT	TGACCAAGTGCATCTACTGTGGCTTCTGCCAGGAGGCCTGT	Variant Locates Close To G Site	Functional Gain	NDUFS8	ENSG00000110717	CDS	protein_coding
511	m7G_ID_159047	chr1	12248942	12248942	1	+	A	G	rs945439	12248942	+	GCTCAGATGTGCTGCAGCAAATGCTCGCCGGGTGAGGGCAG	GCTCAGATGTGCTGCAGCAAGTGCTCGCCGGGTGAGGGCAG	Variant Mutates To G	Functional Gain	TNFRSF1B	ENSG00000028137	CDS	protein_coding
512	m7G_ID_159214	chr1	23919136	23919136	1	+	A	G	rs78869035	23919136	+	CCAGCCTCTGGCTCAGAGCTAGTAGCAGGACATGAAGGTTT	CCAGCCTCTGGCTCAGAGCTGGTAGCAGGACATGAAGGTTT	Variant Mutates To G	Functional Gain	ID3;MDS2	ENSG00000117318;ENSG00000197880	intergenic	other
513	m7G_ID_159449	chr1	40954838	40954838	1	+	C	G	rs116419914	40954838	+	TGGCTCCTGCTCACCAGAATCTATACCGAGAGGTGATGCTG	TGGCTCCTGCTCACCAGAATGTATACCGAGAGGTGATGCTG	Variant Mutates To G	Functional Gain	ZFP69	ENSG00000187815	CDS	protein_coding
514	m7G_ID_159652	chr1	55523033	55523033	1	+	A	G	rs509504	55523033	+	GTTGGGGCCACCAATGCCCAAGACCAGCCGGTGACCCTGGG	GTTGGGGCCACCAATGCCCAGGACCAGCCGGTGACCCTGGG	Variant Mutates To G	Functional Gain	PCSK9	ENSG00000169174	CDS	protein_coding
515	m7G_ID_159831	chr1	93303114	93303114	1	+	A	G	rs11540832	93303114	+	TGTTGCAGATTACATGCGCTACTTAATGGAAGAAGATGAAG	TGTTGCAGATTACATGCGCTGCTTAATGGAAGAAGATGAAG	Variant Mutates To G	Functional Gain	RPL5	ENSG00000122406	CDS	protein_coding
516	m7G_ID_160545	chr1	180135701	180135701	1	+	A	G	rs3894211	180135701	+	TGCAGTCTGCAGAGACTTCAACATCCCTGGCTTCCCGACTG	TGCAGTCTGCAGAGACTTCAGCATCCCTGGCTTCCCGACTG	Variant Mutates To G	Functional Gain	QSOX1	ENSG00000116260	CDS	protein_coding
517	m7G_ID_160735	chr1	203767220	203767220	1	+	T	G	rs570077096	203767220	+	TGGACCAGGGCCAACAAGTTTGGAGTTGCTAGTGGAGAGGA	TGGACCAGGGCCAACAAGTTGGGAGTTGCTAGTGGAGAGGA	Variant Mutates To G	Functional Gain	ZBED6	ENSG00000257315	CDS	protein_coding
518	m7G_ID_160736	chr1	203767230	203767230	1	+	A	G	rs539104133	203767230	+	CCAACAAGTTTGGAGTTGCTAGTGGAGAGGAGGACTTTACC	CCAACAAGTTTGGAGTTGCTGGTGGAGAGGAGGACTTTACC	Variant Mutates To G	Functional Gain	ZBED6	ENSG00000257315	CDS	protein_coding
519	m7G_ID_161433	chr2	47630353	47630353	1	+	C	G	rs17217716	47630353	+	GGCGGTGCAGCCGAAGGAGACGCTGCAGTTGGAGAGCGCGG	GGCGGTGCAGCCGAAGGAGAGGCTGCAGTTGGAGAGCGCGG	Variant Mutates To G	Functional Gain	MSH2	ENSG00000095002	CDS	protein_coding
520	m7G_ID_162499	chr2	234173695	234173695	1	+	A	G	rs557331294	234173695	+	TGGAGGGAAAACTGAGGAAAACTACGGAAGAGAACCAGGAG	TGGAGGGAAAACTGAGGAAAGCTACGGAAGAGAACCAGGAG	Variant Mutates To G	Functional Gain	ATG16L1	ENSG00000085978	CDS	protein_coding
521	m7G_ID_162578	chr2	241817516	241817516	1	+	A	G	rs4426527	241817516	+	GACATCGTCAGCTACGTCATAGACCACTTCGACATTGAGAT	GACATCGTCAGCTACGTCATGGACCACTTCGACATTGAGAT	Variant Mutates To G	Functional Gain	AGXT	ENSG00000172482	CDS	protein_coding
522	m7G_ID_163531	chr3	158362500	158362500	1	+	A	G	rs574200635	158362500	+	CTCCCTAGGCTGGCAGAGGAAGCAGGTACCGGAGCATAGAG	CTCCCTAGGCTGGCAGAGGAGGCAGGTACCGGAGCATAGAG	Variant Mutates To G	Functional Gain	GFM1	ENSG00000168827	CDS	protein_coding
523	m7G_ID_163868	chr4	5733236	5733236	1	+	C	G	rs146729456	5733236	+	ACCAGCCGGTAGAGGCCTCTCCTTCCAGCAGTCTGGGGAGC	ACCAGCCGGTAGAGGCCTCTGCTTCCAGCAGTCTGGGGAGC	Variant Mutates To G	Functional Gain	EVC	ENSG00000072840	CDS	protein_coding
524	m7G_ID_163869	chr4	5733240	5733240	1	+	C	G	rs150284356	5733240	+	GCCGGTAGAGGCCTCTCCTTCCAGCAGTCTGGGGAGCCTGA	GCCGGTAGAGGCCTCTCCTTGCAGCAGTCTGGGGAGCCTGA	Variant Mutates To G	Functional Gain	EVC	ENSG00000072840	CDS	protein_coding
525	m7G_ID_164328	chr4	100503136	100503136	1	+	C	G	rs141736123	100503136	+	CCACTGAAGTTCTTCTTGATCGGGGCAAAGGAAAACTGCAA	CCACTGAAGTTCTTCTTGATGGGGGCAAAGGAAAACTGCAA	Variant Mutates To G	Functional Gain	MTTP	ENSG00000138823	CDS	protein_coding
526	m7G_ID_164386	chr4	114257132	114257132	1	+	A	G	rs35336373	114257132	+	ATTGGCCCAGAAGGAGGTGTACTGAGCAGCACAGTGGTGCC	ATTGGCCCAGAAGGAGGTGTGCTGAGCAGCACAGTGGTGCC	Variant Mutates To G	Functional Gain	ANK2	ENSG00000145362	CDS	protein_coding
527	m7G_ID_164493	chr4	148944496	148944496	1	+	C	G	rs139150580	148944496	+	AAATGCGCCACCAAGGCAGTCGAAGAGACAAGGCCAGAGAA	AAATGCGCCACCAAGGCAGTGGAAGAGACAAGGCCAGAGAA	Variant Mutates To G	Functional Gain	ARHGAP10	ENSG00000071205	CDS	protein_coding
528	m7G_ID_164667	chr5	251541	251541	1	+	A	G	rs13070	251541	+	ACCATCTACGGAGCAGAGGCACGGAAGGAGTCACGGGGCGC	ACCATCTACGGAGCAGAGGCGCGGAAGGAGTCACGGGGCGC	Variant Mutates To G	Functional Gain	SDHA	ENSG00000073578	CDS	protein_coding
529	m7G_ID_164701	chr5	1240749	1240749	1	+	A	G	rs78991672	1240749	+	TCCTGGGGTTCAAAGCAACTAATGACTACGAGCACTGCCTG	TCCTGGGGTTCAAAGCAACTGATGACTACGAGCACTGCCTG	Variant Mutates To G	Functional Gain	SLC6A18	ENSG00000164363	CDS	protein_coding
530	m7G_ID_165894	chr6	27782846	27782846	1	+	C	G	rs141452609	27782846	+	CTGAACCAGTCAAATCTGCTCCAGTCCCTAAAAAAGGCTCC	CTGAACCAGTCAAATCTGCTGCAGTCCCTAAAAAAGGCTCC	Variant Mutates To G	Functional Gain	HIST1H2BM	ENSG00000196374	CDS	other
531	m7G_ID_165990	chr6	31623834	31623834	1	+	A	G	rs150345955	31623834	+	CTGAGCACAGTCAACTGACAACTCTGGGCGTGGATGGGAAG	CTGAGCACAGTCAACTGACAGCTCTGGGCGTGGATGGGAAG	Variant Mutates To G	Functional Gain	APOM	ENSG00000204444	CDS	protein_coding
532	m7G_ID_166610	chr6	143772176	143772176	1	+	A	G	rs116692495	143772176	+	AGCCCACACCCCTAGGGCCTAAAGATGCTGAGGTCTGTATG	AGCCCACACCCCTAGGGCCTGAAGATGCTGAGGTCTGTATG	Variant Mutates To G	Functional Gain	PEX3	ENSG00000034693	UTR5	protein_coding
533	m7G_ID_166809	chr7	819695	819695	1	+	A	G	rs61755909	819695	+	GGGTGCCAACGCAAAATCCTACTATCAGAGCAGTGTCCAGT	GGGTGCCAACGCAAAATCCTGCTATCAGAGCAGTGTCCAGT	Variant Mutates To G	Functional Gain	DNAAF5	ENSG00000164818	CDS	protein_coding
534	m7G_ID_167585	chr7	107533660	107533660	1	+	C	G	rs144038427	107533660	+	TCTAGAGAGGCCATTTCAATCGAATATCTCATGGCCTACAG	TCTAGAGAGGCCATTTCAATGGAATATCTCATGGCCTACAG	Variant Mutates To G	Functional Gain	DLD	ENSG00000091140	CDS	protein_coding
535	m7G_ID_168587	chr8	120977489	120977489	1	+	A	G	rs34057546	120977489	+	CAGGCTGATGAGCCCTGAAAACACACTCCTGCAGCCCAGGG	CAGGCTGATGAGCCCTGAAAGCACACTCCTGCAGCCCAGGG	Variant Mutates To G	Functional Gain	DEPTOR	ENSG00000155792	CDS	protein_coding
536	m7G_ID_169360	chr9	124064278	124064278	1	+	A	G	rs115224458	124064278	+	GGAACACCCCGAGTTCCTCAAGGCAGGGAAGGAGCCTGGCC	GGAACACCCCGAGTTCCTCAGGGCAGGGAAGGAGCCTGGCC	Variant Mutates To G	Functional Gain	GSN	ENSG00000148180	CDS	protein_coding
537	m7G_ID_170208	chr10	76970648	76970648	1	+	T	G	rs556059717	76970648	+	CGCGAGCGTGCCAAGCGGCTTCAGCAGCTAGCGGAGCGGTG	CGCGAGCGTGCCAAGCGGCTGCAGCAGCTAGCGGAGCGGTG	Variant Mutates To G	Functional Gain	VDAC2	ENSG00000165637	UTR5	protein_coding
538	m7G_ID_173713	chr14	21769356	21769356	1	+	C	G	rs144585562	21769356	+	CAAGTGGGACACAGACAGCTCCACACAGCCGGTGCACCGGT	CAAGTGGGACACAGACAGCTGCACACAGCCGGTGCACCGGT	Variant Mutates To G	Functional Gain	RPGRIP1	ENSG00000092200	CDS	protein_coding
539	m7G_ID_174720	chr15	56704567	56704567	1	+	T	G	rs138888960	56704567	+	AAGTGCCACAGAGGTTCGCTTGAATAGAGCTCTAGAAGAAG	AAGTGCCACAGAGGTTCGCTGGAATAGAGCTCTAGAAGAAG	Variant Mutates To G	Functional Gain	TEX9	ENSG00000151575	CDS	protein_coding
540	m7G_ID_174817	chr15	67457335	67457335	1	+	A	G	rs1065080	67457335	+	CTGCACAGCCACCACGAGCTACGGGCCATGGAGCTGTGTGA	CTGCACAGCCACCACGAGCTGCGGGCCATGGAGCTGTGTGA	Variant Mutates To G	Functional Gain	SMAD3	ENSG00000166949	CDS	protein_coding
541	m7G_ID_174900	chr15	75189930	75189930	1	+	A	G	rs1130741	75189930	+	CTGATGGTACAGGGGACAGTAATAGCCAGCACACCCACAAC	CTGATGGTACAGGGGACAGTGATAGCCAGCACACCCACAAC	Variant Mutates To G	Functional Gain	MPI	ENSG00000178802	CDS	protein_coding
542	m7G_ID_176206	chr16	84199444	84199444	1	+	C	G	rs111472069	84199444	+	CAGCTGAAAAGGAGGAGAGACAGCAGTGGGAGAGCAGGGAG	CAGCTGAAAAGGAGGAGAGAGAGCAGTGGGAGAGCAGGGAG	Variant Mutates To G	Functional Gain	DNAAF1	ENSG00000154099	CDS	protein_coding
543	m7G_ID_176210	chr16	84209634	84209634	1	+	C	G	rs2288019	84209634	+	CTCCCTGTGCTGGAAAACCTCCCCACAGACACTCTGTCAAA	CTCCCTGTGCTGGAAAACCTGCCCACAGACACTCTGTCAAA	Variant Mutates To G	Functional Gain	DNAAF1	ENSG00000154099	CDS	protein_coding
544	m7G_ID_176688	chr17	11797748	11797748	1	+	C	G	rs78870819	11797748	+	TGGATTTCCTGCTTCGATCTCCAGTGCAGACGGGCACCGCC	TGGATTTCCTGCTTCGATCTGCAGTGCAGACGGGCACCGCC	Variant Mutates To G	Functional Gain	DNAH9	ENSG00000007174	CDS	protein_coding
545	m7G_ID_177353	chr17	71189182	71189182	1	+	A	G	rs3764359	71189182	+	GGGACTAAAAGGGCGTAGGTAGATCGCCGGGGGCTGACGAG	GGGACTAAAAGGGCGTAGGTGGATCGCCGGGGGCTGACGAG	Variant Mutates To G	Functional Gain	COG1	ENSG00000264860	ncRNA_intronic	processed_transcript
546	m7G_ID_177641	chr18	662247	662247	1	+	A	G	rs3786362	662247	+	CTGGGATTCTCCACCAGAGAAGAAGGGGACTTGGGCCCAGT	CTGGGATTCTCCACCAGAGAGGAAGGGGACTTGGGCCCAGT	Variant Mutates To G	Functional Gain	TYMS	ENSG00000176890	CDS	protein_coding
547	m7G_ID_178094	chr19	1223125	1223125	1	+	C	G	rs59912467	1223125	+	GACGAGGACGAGGACCTCTTCGACATCGAGGATGACATCAT	GACGAGGACGAGGACCTCTTGGACATCGAGGATGACATCAT	Variant Mutates To G	Functional Gain	STK11	ENSG00000118046	CDS	protein_coding
548	m7G_ID_178945	chr19	39993560	39993560	1	+	T	G	rs8107127	39993560	+	AGGCGCCTGGGAGCTGCGCTTCTCGTACCGCGCGCGCTGCG	AGGCGCCTGGGAGCTGCGCTGCTCGTACCGCGCGCGCTGCG	Variant Mutates To G	Functional Gain	DLL3	ENSG00000090932	CDS	protein_coding
549	m7G_ID_179279	chr19	49869051	49869051	1	+	T	G	rs2303759	49869051	+	TCTCATCGGATCCTCACAGATGACCGACAACAAGACAGGAG	TCTCATCGGATCCTCACAGAGGACCGACAACAAGACAGGAG	Variant Mutates To G	Functional Gain	DKKL1	ENSG00000104901	CDS	protein_coding
550	m7G_ID_180104	chr20	45358121	45358121	1	+	A	G	rs41283344	45358121	+	GATAGACCAGCAGTTCCAGAAGAGACGGTAGGAAGCTGACA	GATAGACCAGCAGTTCCAGAGGAGACGGTAGGAAGCTGACA	Variant Mutates To G	Functional Gain	SLC2A10	ENSG00000197496	CDS	protein_coding
551	m7G_ID_180290	chr20	62374129	62374129	1	+	C	G	rs565824652	62374129	+	CCCGCCTTGTCCTCCAGGATCGGAGTCACCCTGAGGTGCGT	CCCGCCTTGTCCTCCAGGATGGGAGTCACCCTGAGGTGCGT	Variant Mutates To G	Functional Gain	SLC2A4RG	ENSG00000125520	CDS	protein_coding
552	m7G_ID_181096	chr22	41548008	41548008	1	+	A	G	rs20551	41548008	+	CAGATACTCAGCCGGAGGATATTTCAGAGGTGAGAGTAGGG	CAGATACTCAGCCGGAGGATGTTTCAGAGGTGAGAGTAGGG	Variant Mutates To G	Functional Gain	EP300	ENSG00000100393	CDS	protein_coding
553	m7G_ID_181108	chr22	41790308	41790308	1	+	C	G	.	41790308	+	GCCAAGAAGGTCTTTGTCCCCGACGAGCAGAAGGTAACCTG	GCCAAGAAGGTCTTTGTCCCGGACGAGCAGAAGGTAACCTG	Variant Mutates To G	Functional Gain	TEF	ENSG00000167074	CDS	protein_coding
554	m7G_ID_181245	chr22	50354783	50354783	1	+	C	G	rs201604409	50354783	+	CTCCCTGCAGCCAAGGCGGACAAGGAGAGCTTCGAGAAGGC	CTCCCTGCAGCCAAGGCGGAGAAGGAGAGCTTCGAGAAGGC	Variant Mutates To G	Functional Gain	PIM3	ENSG00000198355	CDS	protein_coding
555	m7G_ID_181284	chr22	51022064	51022064	1	+	A	G	rs563974717	51022064	+	GAGTCAAACCCAAGAGCCGAAGAAAGTGAAGACTCGCAGCT	GAGTCAAACCCAAGAGCCGAGGAAAGTGAAGACTCGCAGCT	Variant Mutates To G	Functional Gain	CHKB-AS1	ENSG00000205559	ncRNA_exonic	antisense
556	m7G_ID_183348	chr8	86392977	86392977	1	+	C	G	.	86392977	+	TGGACAACTGGCGCCCAGCTCAGCCACTGAAGAACAGGCAA	TGGACAACTGGCGCCCAGCTGAGCCACTGAAGAACAGGCAA	Variant Mutates To G	Functional Gain	CA2	ENSG00000104267	CDS	protein_coding
557	m7G_ID_184496	chr12	16189226	16189226	1	+	C	G	.	16189226	+	ATTCCCTTGCTTGGCTCTCTCTTGTAAAGGAGGAGCTTGGA	ATTCCCTTGCTTGGCTCTCTGTTGTAAAGGAGGAGCTTGGA	Variant Mutates To G	Functional Gain	DERA	ENSG00000023697	CDS	protein_coding
558	m7G_ID_185031	chr11	43772475	43772475	1	+	A	G	.	43772475	+	TCCCAGTTGTCACAGGTAGTACTGATGGAATTGGAAAATCA	TCCCAGTTGTCACAGGTAGTGCTGATGGAATTGGAAAATCA	Variant Mutates To G	Functional Gain	HSD17B12	ENSG00000149084	CDS	protein_coding
559	m7G_ID_185909	chr16	48311287	48311287	1	+	A	G	.	48311287	+	CATGCCTGGTCGCATCATCAACGGCTTGAAGACTGTGGGAG	CATGCCTGGTCGCATCATCAGCGGCTTGAAGACTGTGGGAG	Variant Mutates To G	Functional Gain	LONP2	ENSG00000102910	CDS	protein_coding
560	m7G_ID_186266	chr5	142513586	142513586	1	+	C	G	rs762950382	142513586	+	ATGCCCAGCTGCACCTGTCTCGGAAGAAGAGCAGTGACTCC	ATGCCCAGCTGCACCTGTCTGGGAAGAAGAGCAGTGACTCC	Variant Mutates To G	Functional Gain	ARHGAP26	ENSG00000145819	CDS	protein_coding
561	m7G_ID_186458	chr1	10384939	10384939	1	+	C	G	.	10384939	+	TATGATCGGTTCCACTGGTTCAAACTTGTGGGGAGGTATGT	TATGATCGGTTCCACTGGTTGAAACTTGTGGGGAGGTATGT	Variant Mutates To G	Functional Gain	KIF1B	ENSG00000054523	CDS	protein_coding
562	m7G_ID_186583	chr13	48919281	48919281	1	+	C	G	rs587778870	48919281	+	CAAAGTTGATAATGCTATGTCAAGACTGTTGAAGAAGTATG	CAAAGTTGATAATGCTATGTGAAGACTGTTGAAGAAGTATG	Variant Mutates To G	Functional Gain	RB1	ENSG00000139687	CDS	protein_coding
563	m7G_ID_187570	chr1	230829111	230829111	1	+	A	G	rs771271930	230829111	+	AGAGCTTGTTGCTGCTGCCAAGGACCAGGCAACAGCAGAGC	AGAGCTTGTTGCTGCTGCCAGGGACCAGGCAACAGCAGAGC	Variant Mutates To G	Functional Gain	COG2	ENSG00000135775	CDS	protein_coding
564	m7G_ID_187642	chr3	119112388	119112388	1	+	C	G	.	119112388	+	TTCTGGATCAGACTCCAAATCAAAACTGAGTAGAAATGGGA	TTCTGGATCAGACTCCAAATGAAAACTGAGTAGAAATGGGA	Variant Mutates To G	Functional Gain	ARHGAP31	ENSG00000031081	CDS	protein_coding
565	m7G_ID_188354	chr14	100317292	100317292	1	+	C	G	.	100317292	+	CGACATCCAGCTGCTCAAATCAGCTCTAGCTGATGTGGTTC	CGACATCCAGCTGCTCAAATGAGCTCTAGCTGATGTGGTTC	Variant Mutates To G	Functional Gain	EML1	ENSG00000066629	CDS	protein_coding
566	m7G_ID_188659	chr16	84449123	84449123	1	+	C	G	rs768610905	84449123	+	AACTCCAGCACCTGCTTGCTCGAGAACTGGTTCCTGGTGAT	AACTCCAGCACCTGCTTGCTGGAGAACTGGTTCCTGGTGAT	Variant Mutates To G	Functional Gain	ATP2C2	ENSG00000064270	CDS	protein_coding
567	m7G_ID_189128	chr10	8106058	8106058	1	+	T	G	.	8106058	+	CTGCGGGCTCTATCACAAAATGAACGGACAGAACCGGCCCC	CTGCGGGCTCTATCACAAAAGGAACGGACAGAACCGGCCCC	Variant Mutates To G	Functional Gain	GATA3	ENSG00000107485	CDS	protein_coding
568	m7G_ID_190216	chr20	21367612	21367612	1	+	C	G	.	21367612	+	TAGCTGGGCCTGGTGGGTATCCACCCAGACGAGATGATCGT	TAGCTGGGCCTGGTGGGTATGCACCCAGACGAGATGATCGT	Variant Mutates To G	Functional Gain	XRN2	ENSG00000088930	CDS	protein_coding
569	m7G_ID_190398	chr17	73043594	73043594	1	+	C	G	.	73043594	+	AACGTGGGAGGCACCTACTTCGTGACCACCAGACAGACCTT	AACGTGGGAGGCACCTACTTGGTGACCACCAGACAGACCTT	Variant Mutates To G	Functional Gain	KCTD2	ENSG00000180901	CDS	protein_coding
570	m7G_ID_190945	chr1	67648624	67648624	1	+	A	G	.	67648624	+	CACCTACATAGACACAAAATACGTGGTACATGTGAAGAGGT	CACCTACATAGACACAAAATGCGTGGTACATGTGAAGAGGT	Variant Mutates To G	Functional Gain	IL23R	ENSG00000162594	CDS	protein_coding
571	m7G_ID_191170	chr10	62551703	62551703	1	+	C	G	.	62551703	+	GCTGGGGTCAGCTCGTTACTCAACTCCAGTTGACATTTGGA	GCTGGGGTCAGCTCGTTACTGAACTCCAGTTGACATTTGGA	Variant Mutates To G	Functional Gain	CDK1	ENSG00000170312	CDS	protein_coding
572	m7G_ID_191264	chr6	43406530	43406530	1	+	C	G	.	43406530	+	TGCGCCCTCAATGATGACCTCAGTGTGAGTGCCTGGCCTTG	TGCGCCCTCAATGATGACCTGAGTGTGAGTGCCTGGCCTTG	Variant Mutates To G	Functional Gain	ABCC10	ENSG00000124574	CDS	protein_coding
573	m7G_ID_191297	chr4	142145644	142145644	1	+	T	G	.	142145644	+	ATTTTTATATGTTACAGGAATGTGACAAGTGTCAGAGGTAA	ATTTTTATATGTTACAGGAAGGTGACAAGTGTCAGAGGTAA	Variant Mutates To G	Functional Gain	ZNF330	ENSG00000109445	CDS	protein_coding
574	m7G_ID_191507	chr6	138192623	138192623	1	+	C	G	rs775850329	138192623	+	AGAAGAAACTCAACTGGTGTCGAGAAGTCCGGAAGCTTGTG	AGAAGAAACTCAACTGGTGTGGAGAAGTCCGGAAGCTTGTG	Variant Mutates To G	Functional Gain	TNFAIP3	ENSG00000118503	CDS	protein_coding
575	m7G_ID_191906	chr13	96086290	96086290	1	+	T	G	.	96086290	+	CCGACCGCATTTTACTATCTTCAAAGTAGCAGGTAAATATA	CCGACCGCATTTTACTATCTGCAAAGTAGCAGGTAAATATA	Variant Mutates To G	Functional Gain	CLDN10	ENSG00000134873	CDS	protein_coding
576	m7G_ID_192145	chr4	113356438	113356438	1	+	C	G	.	113356438	+	TTTGGGTTCATCATCTTCATCAAGAAGAAATTCTGGGGAGG	TTTGGGTTCATCATCTTCATGAAGAAGAAATTCTGGGGAGG	Variant Mutates To G	Functional Gain	ALPK1	ENSG00000073331	CDS	protein_coding
577	m7G_ID_192279	chr21	37507541	37507541	1	+	C	G	.	37507541	+	ACCGGGGCCAACAGGGGCATCGGCTTGGCCATCGCGCGCGA	ACCGGGGCCAACAGGGGCATGGGCTTGGCCATCGCGCGCGA	Variant Mutates To G	Functional Gain	CBR3	ENSG00000159231	CDS	protein_coding
578	m7G_ID_192868	chr2	47630504	47630504	1	+	C	G	rs372189599	47630504	+	CTGGCCGCCCGGGAGGTGTTCAAGACCCAGGGGGTGATCAA	CTGGCCGCCCGGGAGGTGTTGAAGACCCAGGGGGTGATCAA	Variant Mutates To G	Functional Gain	MSH2	ENSG00000095002	CDS	protein_coding
579	m7G_ID_194590	chr13	42729467	42729467	1	+	A	G	.	42729467	+	GCTAATGCTGTGTGCTGAGAACAGAAAGGAGATGGAGGATT	GCTAATGCTGTGTGCTGAGAGCAGAAAGGAGATGGAGGATT	Variant Mutates To G	Functional Gain	DGKH	ENSG00000102780	CDS	protein_coding
580	m7G_ID_194615	chr17	7577581	7577581	1	+	A	G	rs864622237	7577581	+	ACTGTTACACATGTAGTTGTAGTGGATGGTGGTACAGTCAG	ACTGTTACACATGTAGTTGTGGTGGATGGTGGTACAGTCAG	Variant Mutates To G	Functional Gain	TP53	ENSG00000141510	CDS	protein_coding
581	m7G_ID_194736	chr17	7577575	7577575	1	+	A	G	rs587782289	7577575	+	GCAGGAACTGTTACACATGTAGTTGTAGTGGATGGTGGTAC	GCAGGAACTGTTACACATGTGGTTGTAGTGGATGGTGGTAC	Variant Mutates To G	Functional Gain	TP53	ENSG00000141510	CDS	protein_coding
582	m7G_ID_195738	chrX	70360641	70360641	1	+	A	G	rs375793297	70360641	+	CAACAGCAGCAGCAGCAGCAACAGCAACAGCAGCAGCAGCA	CAACAGCAGCAGCAGCAGCAGCAGCAACAGCAGCAGCAGCA	Variant Mutates To G	Functional Gain	MED12	ENSG00000184634	CDS	protein_coding
583	m7G_ID_195912	chr6	70866060	70866060	1	+	A	G	.	70866060	+	GCCAGTGTCCCAGGGCTGAAAAGCAACAAAGGAGAAGAAGG	GCCAGTGTCCCAGGGCTGAAGAGCAACAAAGGAGAAGAAGG	Variant Mutates To G	Functional Gain	COL19A1	ENSG00000082293	CDS	protein_coding
584	m7G_ID_196437	chr6	149068808	149068808	1	+	A	G	rs747844853	149068808	+	CCTGCTCGACCTGCGGCAGTACTTGGGTAAGGAAGCTGGGC	CCTGCTCGACCTGCGGCAGTGCTTGGGTAAGGAAGCTGGGC	Variant Mutates To G	Functional Gain	UST	ENSG00000111962	CDS	protein_coding
585	m7G_ID_197374	chrX	11130257	11130257	1	+	C	G	.	11130257	+	GTCCCCACCTTCAGGATGCCCGATGCATGAAGGGAAAATGA	GTCCCCACCTTCAGGATGCCGGATGCATGAAGGGAAAATGA	Variant Mutates To G	Functional Gain	HCCS	ENSG00000004961	CDS	protein_coding
586	m7G_ID_197888	chr12	58180001	58180001	1	+	A	G	.	58180001	+	GGGCTGGAGCAAAGCTGCCAAGCTCCAAGGGAGGAAGACCA	GGGCTGGAGCAAAGCTGCCAGGCTCCAAGGGAGGAAGACCA	Variant Mutates To G	Functional Gain	TSFM	ENSG00000123297;ENSG00000257921	CDS	other
587	m7G_ID_197956	chr16	46724917	46724917	1	+	A	G	.	46724917	+	AACCAGGAAAGCAGAGGAGTACTTGCGCCTGTCCCGGGTGA	AACCAGGAAAGCAGAGGAGTGCTTGCGCCTGTCCCGGGTGA	Variant Mutates To G	Functional Gain	ORC6	ENSG00000091651	CDS	protein_coding
588	m7G_ID_198760	chr4	47033680	47033680	1	+	A	G	.	47033680	+	GAGTTAGTAATGTGGACAGTACAAAATCGAGAGAGTCTGGG	GAGTTAGTAATGTGGACAGTGCAAAATCGAGAGAGTCTGGG	Variant Mutates To G	Functional Gain	GABRB1	ENSG00000163288	CDS	protein_coding
589	m7G_ID_198770	chr18	60027215	60027215	1	+	A	G	.	60027215	+	TTCCTTGGAAAGAGAGTAGAACATCATGGGACAGAGAAATC	TTCCTTGGAAAGAGAGTAGAGCATCATGGGACAGAGAAATC	Variant Mutates To G	Functional Gain	TNFRSF11A	ENSG00000141655	CDS	protein_coding
590	m7G_ID_199293	chr2	149520269	149520269	1	+	C	G	.	149520269	+	GGAGACTATGGTGGTGAAATCCTTAATGAAGTAAAAATCAG	GGAGACTATGGTGGTGAAATGCTTAATGAAGTAAAAATCAG	Variant Mutates To G	Functional Gain	EPC2	ENSG00000135999	CDS	protein_coding
591	m7G_ID_200058	chr2	103414392	103414392	1	+	C	G	.	103414392	+	GTCATCGCAAGCTTTTTGATCATCTGTGCAGCCCCCTTCGC	GTCATCGCAAGCTTTTTGATGATCTGTGCAGCCCCCTTCGC	Variant Mutates To G	Functional Gain	TMEM182	ENSG00000170417	CDS	protein_coding
592	m7G_ID_200227	chr2	48030583	48030583	1	+	A	G	rs372103816	48030583	+	TTTACTGTGCCTGGCTAACTATAGTCGAGGGGGTGATGGTC	TTTACTGTGCCTGGCTAACTGTAGTCGAGGGGGTGATGGTC	Variant Mutates To G	Functional Gain	MSH6	ENSG00000116062	CDS	protein_coding
593	m7G_ID_200831	chr15	38988874	38988874	1	+	A	G	.	38988874	+	AGTCCCCGGAGGAACCATGAAACCAGGCCAGGAAGCAAGGC	AGTCCCCGGAGGAACCATGAGACCAGGCCAGGAAGCAAGGC	Variant Mutates To G	Functional Gain	C15orf53	ENSG00000175779	CDS	protein_coding
594	m7G_ID_200870	chr3	9495502	9495502	1	+	A	G	.	9495502	+	GACTAGAACTCAGCACCTATACCAAAGCAATGAGAATAGTA	GACTAGAACTCAGCACCTATGCCAAAGCAATGAGAATAGTA	Variant Mutates To G	Functional Gain	SETD5	ENSG00000168137	CDS	protein_coding
595	m7G_ID_201416	chr6	52344007	52344007	1	+	A	G	rs201261630	52344007	+	TACAGTGGACAACCCTGTCTACTATGGCCCCAGTGACTTCT	TACAGTGGACAACCCTGTCTGCTATGGCCCCAGTGACTTCT	Variant Mutates To G	Functional Gain	EFHC1	ENSG00000096093	CDS	protein_coding
596	m7G_ID_202399	chr1	17674531	17674531	1	+	C	G	.	17674531	+	GGCCTGAAGGAGTTTCCCATCAAACGCGTGATGGTACCTGC	GGCCTGAAGGAGTTTCCCATGAAACGCGTGATGGTACCTGC	Variant Mutates To G	Functional Gain	PADI4	ENSG00000159339	CDS	protein_coding
597	m7G_ID_202406	chr19	48925189	48925189	1	+	C	G	.	48925189	+	GCGTAGAGGAAGCGCTCACTCAGCTCAAGGCAGGGTCAGCG	GCGTAGAGGAAGCGCTCACTGAGCTCAAGGCAGGGTCAGCG	Variant Mutates To G	Functional Gain	GRIN2D	ENSG00000105464	CDS	protein_coding
598	m7G_ID_202657	chr3	186289893	186289893	1	+	C	G	.	186289893	+	CTACTTCCCAGACGAGATTTCTATAAGATCTTGGGGGTGCC	CTACTTCCCAGACGAGATTTGTATAAGATCTTGGGGGTGCC	Variant Mutates To G	Functional Gain	DNAJB11	ENSG00000090520	CDS	protein_coding
599	m7G_ID_202781	chr17	7578262	7578262	1	+	C	G	rs483352697	7578262	+	CACGCAAATTTCCTTCCACTCGGATAAGATGCTGAGGAGGG	CACGCAAATTTCCTTCCACTGGGATAAGATGCTGAGGAGGG	Variant Mutates To G	Functional Gain	TP53	ENSG00000141510	CDS	protein_coding
600	m7G_ID_203139	chr16	21994469	21994469	1	+	A	G	.	21994469	+	CAAGTGGAAATTTGGGACATACACCTTTTGTTGATGAGTTG	CAAGTGGAAATTTGGGACATGCACCTTTTGTTGATGAGTTG	Variant Mutates To G	Functional Gain	UQCRC2	ENSG00000140740	CDS	protein_coding
601	m7G_ID_203640	chr17	7578443	7578443	1	+	A	G	rs786203436	7578443	+	CATGTGCTGTGACTGCTTGTAGATGGCCATGGCGCGGACGC	CATGTGCTGTGACTGCTTGTGGATGGCCATGGCGCGGACGC	Variant Mutates To G	Functional Gain	TP53	ENSG00000141510	CDS	protein_coding
602	m7G_ID_204164	chr17	37213363	37213363	1	+	C	G	.	37213363	+	TCCCACCAAGAGTGACAAAACCTTGCTAGTGTGGGAGCTGA	TCCCACCAAGAGTGACAAAAGCTTGCTAGTGTGGGAGCTGA	Variant Mutates To G	Functional Gain	LOC100131347	ENSG00000263818	ncRNA_exonic	transcribed_processed_pseudogene
603	m7G_ID_205040	chr7	107236385	107236385	1	+	C	G	.	107236385	+	ACAAAGGTGTACTTAAAACTCAAGCAGAAAATACTAACAAG	ACAAAGGTGTACTTAAAACTGAAGCAGAAAATACTAACAAG	Variant Mutates To G	Functional Gain	BCAP29	ENSG00000075790	CDS	protein_coding
604	m7G_ID_205254	chr4	88973183	88973183	1	+	C	G	.	88973183	+	AATTAACATATACAGAACATCAAATGTGGAGGTGCTACTAC	AATTAACATATACAGAACATGAAATGTGGAGGTGCTACTAC	Variant Mutates To G	Functional Gain	PKD2	ENSG00000118762	CDS	protein_coding
605	m7G_ID_205883	chr19	18466813	18466813	1	+	A	G	rs768262854	18466813	+	CCGCCCTGTGGGAGAAGCACAGTCCACAGGTGAGTGGTGCC	CCGCCCTGTGGGAGAAGCACGGTCCACAGGTGAGTGGTGCC	Variant Mutates To G	Functional Gain	PGPEP1	ENSG00000130517	CDS	protein_coding
606	m7G_ID_207830	chr17	17948505	17948505	1	+	T	G	.	17948505	+	CTTTGTGGGTACTTGAAGATTAAAGGCCTTACTGAGGTAAG	CTTTGTGGGTACTTGAAGATGAAAGGCCTTACTGAGGTAAG	Variant Mutates To G	Functional Gain	GID4	ENSG00000141034	CDS	protein_coding
607	m7G_ID_210597	chr17	73539501	73539501	1	+	A	G	.	73539501	+	TCCAGTGGGGGCTGCAGACTAAGCAAAATGAGGCGGTTCCT	TCCAGTGGGGGCTGCAGACTGAGCAAAATGAGGCGGTTCCT	Variant Mutates To G	Functional Gain	LLGL2	ENSG00000073350	UTR5	protein_coding
608	m7G_ID_211444	chrX	154348355	154348355	1	+	A	G	.	154348355	+	GGAGGACAGACTGGAGCAAAACCAACAGCATTTGCAGGAAT	GGAGGACAGACTGGAGCAAAGCCAACAGCATTTGCAGGAAT	Variant Mutates To G	Functional Gain	BRCC3	ENSG00000185515	CDS	protein_coding
609	m7G_ID_211520	chr16	70602978	70602978	1	+	A	G	.	70602978	+	CCTAACACCAATGATGAAGTAGATGAGGATCCTACAGGAAA	CCTAACACCAATGATGAAGTGGATGAGGATCCTACAGGAAA	Variant Mutates To G	Functional Gain	SF3B3	ENSG00000189091	CDS	protein_coding
610	m7G_ID_212196	chr2	37464981	37464981	1	+	A	G	.	37464981	+	TGGTGGAACTGGGCCCAGGTAGGGGAACCCTCGTGGGAGAT	TGGTGGAACTGGGCCCAGGTGGGGGAACCCTCGTGGGAGAT	Variant Mutates To G	Functional Gain	NDUFAF7	ENSG00000003509	CDS	protein_coding
611	m7G_ID_212684	chrX	49597217	49597217	1	+	C	G	.	49597217	+	CTGATGTAAAAGAGAAGACTCCACCTAATCCTAAGCATGCT	CTGATGTAAAAGAGAAGACTGCACCTAATCCTAAGCATGCT	Variant Mutates To G	Functional Gain	PAGE4	ENSG00000101951	CDS	protein_coding
612	m7G_ID_212867	chr1	151537034	151537034	1	+	A	G	.	151537034	+	TACAGAAGCTCCGGGAGGATATAAGTAGCAAGCTTGACAGG	TACAGAAGCTCCGGGAGGATGTAAGTAGCAAGCTTGACAGG	Variant Mutates To G	Functional Gain	TUFT1	ENSG00000143367	CDS	protein_coding
613	m7G_ID_213981	chr2	103053705	103053705	1	+	C	G	rs369615964	103053705	+	TCTCTGTGGAAAGGAGCAACCGAATCGTAGTGGATGAAGTT	TCTCTGTGGAAAGGAGCAACGGAATCGTAGTGGATGAAGTT	Variant Mutates To G	Functional Gain	IL18RAP	ENSG00000115607	CDS	protein_coding
614	m7G_ID_215550	chrX	50094701	50094701	1	+	A	G	.	50094701	+	GGCTCAGGGCCTGGTACTCTAGCAGCAGCCACAGGGCTAAG	GGCTCAGGGCCTGGTACTCTGGCAGCAGCCACAGGGCTAAG	Variant Mutates To G	Functional Gain	CCNB3	ENSG00000147082	CDS	protein_coding
615	m7G_ID_215555	chr1	192544947	192544947	1	+	C	G	.	192544947	+	GCGCAGCAGCCATCTCCACTCCAAAGTTAGACAAAATGCCA	GCGCAGCAGCCATCTCCACTGCAAAGTTAGACAAAATGCCA	Variant Mutates To G	Functional Gain	RGS1	ENSG00000090104	CDS	protein_coding
616	m7G_ID_216251	chr1	10555367	10555367	1	+	C	G	.	10555367	+	GAAGTGAAAATGTGCTGCCTCGAGAGCCGCTGGTAAGTACC	GAAGTGAAAATGTGCTGCCTGGAGAGCCGCTGGTAAGTACC	Variant Mutates To G	Functional Gain	PEX14	ENSG00000142655	CDS	protein_coding
617	m7G_ID_216306	chr13	78188076	78188076	1	+	C	G	rs762190336	78188076	+	AATGTCAGCCCCAAAGCTGTCAAAAACACTGATGGGTAAGA	AATGTCAGCCCCAAAGCTGTGAAAAACACTGATGGGTAAGA	Variant Mutates To G	Functional Gain	SCEL	ENSG00000136155	CDS	protein_coding
618	m7G_ID_216765	chr15	79189395	79189395	1	+	C	G	.	79189395	+	TGGCTCCTCCTGAGTACCATCGGAAAGCTGTGTGAGAGGCA	TGGCTCCTCCTGAGTACCATGGGAAAGCTGTGTGAGAGGCA	Variant Mutates To G	Functional Gain	MORF4L1	ENSG00000185787	CDS	protein_coding
619	m7G_ID_217008	chr22	41790242	41790242	1	+	C	G	.	41790242	+	CTCTTCAACCCTCGGAAGCACAAGTTTGCTGAGGAGGACCT	CTCTTCAACCCTCGGAAGCAGAAGTTTGCTGAGGAGGACCT	Variant Mutates To G	Functional Gain	TEF	ENSG00000167074	CDS	protein_coding
620	m7G_ID_217696	chr9	17747077	17747077	1	+	A	G	.	17747077	+	TCTACAGAAAGTGAGTGAGAAGGTTGGAGGAGCTGAAGGAA	TCTACAGAAAGTGAGTGAGAGGGTTGGAGGAGCTGAAGGAA	Variant Mutates To G	Functional Gain	SH3GL2	ENSG00000107295	CDS	protein_coding
621	m7G_ID_217791	chr10	94409662	94409662	1	+	C	G	.	94409662	+	ACTGAACCACGTGAACATCTCCTTGATCAGCTGAAAAGGAA	ACTGAACCACGTGAACATCTGCTTGATCAGCTGAAAAGGAA	Variant Mutates To G	Functional Gain	KIF11	ENSG00000138160	CDS	protein_coding
622	m7G_ID_218197	chr19	49468815	49468815	1	+	C	G	.	49468815	+	ACCGACGTGGAGGCAGCCGTCAACAGCCTGGTCAATTTGTA	ACCGACGTGGAGGCAGCCGTGAACAGCCTGGTCAATTTGTA	Variant Mutates To G	Functional Gain	FTL	ENSG00000087086	CDS	protein_coding
623	m7G_ID_218588	chr22	37273784	37273784	1	+	C	G	.	37273784	+	GTGCGGCAGGCTCGTGGCCTCCCCTCCCAGAAGCGCCTCTT	GTGCGGCAGGCTCGTGGCCTGCCCTCCCAGAAGCGCCTCTT	Variant Mutates To G	Functional Gain	NCF4	ENSG00000100365	CDS	protein_coding
624	m7G_ID_218957	chr16	11004059	11004059	1	+	C	G	.	11004059	+	CTCCAGGACGAGAAGTTCCTCGGAAGACACAGCTGGGGAGC	CTCCAGGACGAGAAGTTCCTGGGAAGACACAGCTGGGGAGC	Variant Mutates To G	Functional Gain	CIITA	ENSG00000179583	CDS	protein_coding
625	m7G_ID_220072	chr16	4496980	4496980	1	+	A	G	.	4496980	+	CTCTTCTTGGGGGTACAGCCAGAGCCCAGGGCCTGTACGAG	CTCTTCTTGGGGGTACAGCCGGAGCCCAGGGCCTGTACGAG	Variant Mutates To G	Functional Gain	DNAJA3	ENSG00000103423	CDS	protein_coding
626	m7G_ID_220405	chr1	226411765	226411765	1	+	C	G	.	226411765	+	GCTCACCCTGCTCCCCGAGTCCAGGATCCAGGTGAGGGCCC	GCTCACCCTGCTCCCCGAGTGCAGGATCCAGGTGAGGGCCC	Variant Mutates To G	Functional Gain	MIXL1	ENSG00000185155	CDS	protein_coding
627	m7G_ID_220540	chr1	118035835	118035835	1	+	C	G	.	118035835	+	ACTGAAAGCATGGTTGATGTCAGATAAAACAGACCATGAGG	ACTGAAAGCATGGTTGATGTGAGATAAAACAGACCATGAGG	Variant Mutates To G	Functional Gain	MAN1A2	ENSG00000198162	CDS	protein_coding
628	m7G_ID_220822	chr3	37090498	37090498	1	+	C	G	rs587778975	37090498	+	ATCTGAGGAGTCGACCCTCTCAGGCCAGCAGGTACAGTGGT	ATCTGAGGAGTCGACCCTCTGAGGCCAGCAGGTACAGTGGT	Variant Mutates To G	Functional Gain	MLH1	ENSG00000076242	CDS	protein_coding
629	m7G_ID_220884	chr11	34991820	34991820	1	+	A	G	.	34991820	+	GCTGTTTTAAAAGTTAGGCAAGATCTGGTCAAAGGTTAGTA	GCTGTTTTAAAAGTTAGGCAGGATCTGGTCAAAGGTTAGTA	Variant Mutates To G	Functional Gain	PDHX	ENSG00000110435	CDS	protein_coding
630	m7G_ID_222894	chr14	105267779	105267779	1	+	T	G	.	105267779	+	CTTCGGCCGCCTACTGGACTTCATGTACGAGGGCCGCCTGG	CTTCGGCCGCCTACTGGACTGCATGTACGAGGGCCGCCTGG	Variant Mutates To G	Functional Gain	ZBTB42	ENSG00000179627	CDS	protein_coding
631	m7G_ID_223409	chr19	52715971	52715971	1	+	C	G	rs786205228	52715971	+	CCTGTGCTCAGATGACACCCCCATGGTGCGGCGGGCCGCAG	CCTGTGCTCAGATGACACCCGCATGGTGCGGCGGGCCGCAG	Variant Mutates To G	Functional Gain	PPP2R1A	ENSG00000105568	CDS	protein_coding
632	m7G_ID_223887	chr6	144070199	144070199	1	+	C	G	.	144070199	+	TGCTTAAGGAATTGCCTGATCAAGGTGAGGAAATTAATCAT	TGCTTAAGGAATTGCCTGATGAAGGTGAGGAAATTAATCAT	Variant Mutates To G	Functional Gain	PHACTR2	ENSG00000112419	CDS	protein_coding
633	m7G_ID_224201	chr2	29375691	29375691	1	+	A	G	.	29375691	+	ATGTGACGTCAAAAGTAAATACTGGTAGGTCAAACCAGAAA	ATGTGACGTCAAAAGTAAATGCTGGTAGGTCAAACCAGAAA	Variant Mutates To G	Functional Gain	CLIP4	ENSG00000115295	CDS	protein_coding
634	m7G_ID_224208	chr22	18561342	18561342	1	+	A	G	rs201884779	18561342	+	GGCCTGGCAGAGTCTGGCCAACCACGCCGTGGCAGAGGAAC	GGCCTGGCAGAGTCTGGCCAGCCACGCCGTGGCAGAGGAAC	Variant Mutates To G	Functional Gain	PEX26	ENSG00000215193	CDS	protein_coding
635	m7G_ID_225577	chr2	231155227	231155227	1	+	A	G	.	231155227	+	TTTAAGGCTCCTTTGCTTCCAGTGACCTGTGGTGGGGTGAA	TTTAAGGCTCCTTTGCTTCCGGTGACCTGTGGTGGGGTGAA	Variant Mutates To G	Functional Gain	SP140	ENSG00000079263	CDS	protein_coding
636	m7G_ID_229869	chr3	15677086	15677086	1	+	C	G	rs747489101	15677086	+	TGCCGTGTATGAGCATCCATCCATCCTGAGTCTGAACCCTC	TGCCGTGTATGAGCATCCATGCATCCTGAGTCTGAACCCTC	Variant Mutates To G	Functional Gain	BTD	ENSG00000169814	CDS	protein_coding
637	m7G_ID_232537	chr11	73570971	73570971	1	+	A	G	.	73570971	+	GTTATGCAATGCCAACCAAAACCATAGAAGTGTTGCAGTTG	GTTATGCAATGCCAACCAAAGCCATAGAAGTGTTGCAGTTG	Variant Mutates To G	Functional Gain	MRPL48	ENSG00000175581	CDS	protein_coding
638	m7G_ID_233123	chr21	44179168	44179168	1	+	C	G	.	44179168	+	CTGGTCAGGGACTTCAGCATCAACCCTGTCACCCTCAGGAG	CTGGTCAGGGACTTCAGCATGAACCCTGTCACCCTCAGGAG	Variant Mutates To G	Functional Gain	PDE9A	ENSG00000160191	CDS	protein_coding
639	m7G_ID_233173	chr22	31009006	31009006	1	+	T	G	.	31009006	+	CTCACAGCTCAAATGGTTCCTGGAGGATGAGAAGAGAGCCA	CTCACAGCTCAAATGGTTCCGGGAGGATGAGAAGAGAGCCA	Variant Mutates To G	Functional Gain	TCN2	ENSG00000185339	CDS	protein_coding
640	m7G_ID_234328	chr5	127448545	127448545	1	+	A	G	.	127448545	+	TTGCAAATGGGGAAGAAAGTACTCCAACCAGAGATGCTGTG	TTGCAAATGGGGAAGAAAGTGCTCCAACCAGAGATGCTGTG	Variant Mutates To G	Functional Gain	SLC12A2	ENSG00000064651	CDS	protein_coding
641	m7G_ID_234377	chr16	81922830	81922830	1	+	T	G	.	81922830	+	GAGCGGATGACAAAGTTCATTGATGACACCATGCGTGAAAC	GAGCGGATGACAAAGTTCATGGATGACACCATGCGTGAAAC	Variant Mutates To G	Functional Gain	PLCG2	ENSG00000197943	CDS	protein_coding
642	m7G_ID_235074	chr20	42574565	42574565	1	+	C	G	.	42574565	+	TGCTGATTATGCAGCAGACTCGCACAGAGGCTGTCGCGGGC	TGCTGATTATGCAGCAGACTGGCACAGAGGCTGTCGCGGGC	Variant Mutates To G	Functional Gain	TOX2	ENSG00000124191	CDS	protein_coding
643	m7G_ID_236275	chr20	2378684	2378684	1	+	A	G	.	2378684	+	TCTACGTCACCAGGGTCATCAGTGCCATGGTGAGAAGCCCC	TCTACGTCACCAGGGTCATCGGTGCCATGGTGAGAAGCCCC	Variant Mutates To G	Functional Gain	TGM6	ENSG00000166948	CDS	protein_coding
644	m7G_ID_236457	chr11	10327552	10327552	1	+	A	G	.	10327552	+	ACTGCGGATGTCCAGCAGCTACCCCACCGGGCTCGCTGACG	ACTGCGGATGTCCAGCAGCTGCCCCACCGGGCTCGCTGACG	Variant Mutates To G	Functional Gain	ADM	ENSG00000148926	CDS	protein_coding
645	m7G_ID_239599	chr16	58426591	58426591	1	+	A	G	.	58426591	+	GGACGACATCCTGATGTCCCACGAGAAGCTGCCGGTGCGCA	GGACGACATCCTGATGTCCCGCGAGAAGCTGCCGGTGCGCA	Variant Mutates To G	Functional Gain	GINS3	ENSG00000181938	CDS	protein_coding
646	m7G_ID_241240	chr1	243449603	243449603	1	+	A	G	.	243449603	+	TCTGGAATGAAAAATAAAATACAAGTAGTTGTGCTTGAAAA	TCTGGAATGAAAAATAAAATGCAAGTAGTTGTGCTTGAAAA	Variant Mutates To G	Functional Gain	SDCCAG8	ENSG00000054282	CDS	protein_coding
647	m7G_ID_241276	chr6	4935839	4935839	1	+	T	G	.	4935839	+	GACTGCCAGCAAAAGGAAATTTATTGACGACAGAAGAGACC	GACTGCCAGCAAAAGGAAATGTATTGACGACAGAAGAGACC	Variant Mutates To G	Functional Gain	CDYL	ENSG00000153046	CDS	protein_coding
648	m7G_ID_241707	chr7	117243678	117243678	1	+	A	G	rs397508428	117243678	+	CAGTTCGTATTATGTGTTTTACATTTACGTGGGAGTAGCCG	CAGTTCGTATTATGTGTTTTGCATTTACGTGGGAGTAGCCG	Variant Mutates To G	Functional Gain	CFTR	ENSG00000001626	CDS	protein_coding
649	m7G_ID_241722	chr11	125787054	125787054	1	+	T	G	.	125787054	+	TGAACAACATCCGGCAATATTACGTGCTGTGTGAGCACAGG	TGAACAACATCCGGCAATATGACGTGCTGTGTGAGCACAGG	Variant Mutates To G	Functional Gain	DDX25	ENSG00000109832	CDS	protein_coding
650	m7G_ID_242187	chr1	52525564	52525564	1	+	A	G	.	52525564	+	CTTCAGGCTCAGGTCCGGATAGGGGGCAAGGTGAGTGTGGC	CTTCAGGCTCAGGTCCGGATGGGGGGCAAGGTGAGTGTGGC	Variant Mutates To G	Functional Gain	BTF3L4	ENSG00000134717	CDS	protein_coding
651	m7G_ID_242960	chr9	5534885	5534885	1	+	A	G	.	5534885	+	TGCAAAAGGTGGAAAATGATACATCCCCACACCGTGAAAGA	TGCAAAAGGTGGAAAATGATGCATCCCCACACCGTGAAAGA	Variant Mutates To G	Functional Gain	PDCD1LG2	ENSG00000197646	CDS	protein_coding
652	m7G_ID_243664	chr15	43627326	43627326	1	+	A	G	.	43627326	+	ATGATAGAGGCAGAAGAGCAACAGCCTTGCAAGACAGACTT	ATGATAGAGGCAGAAGAGCAGCAGCCTTGCAAGACAGACTT	Variant Mutates To G	Functional Gain	ADAL	ENSG00000168803	CDS	protein_coding
653	m7G_ID_244099	chr1	110116376	110116376	1	+	A	G	.	110116376	+	CAGGTGCTGGAGAATCTGGTAAAAGCACCATTGTGAAACAG	CAGGTGCTGGAGAATCTGGTGAAAGCACCATTGTGAAACAG	Variant Mutates To G	Functional Gain	GNAI3	ENSG00000065135	CDS	protein_coding
654	m7G_ID_244725	chr4	144354804	144354804	1	+	T	G	.	144354804	+	CACCTGGAAACTCTTGGCATTCAGGAGGATCCTCAAGACTA	CACCTGGAAACTCTTGGCATGCAGGAGGATCCTCAAGACTA	Variant Mutates To G	Functional Gain	GAB1	ENSG00000109458	CDS	protein_coding
655	m7G_ID_245137	chr5	6737714	6737714	1	+	A	G	.	6737714	+	AGGTGGTGAAACGGATCGAAACTGTGGTGAAAGACCTTTGG	AGGTGGTGAAACGGATCGAAGCTGTGGTGAAAGACCTTTGG	Variant Mutates To G	Functional Gain	PAPD7	ENSG00000112941	CDS	protein_coding
656	m7G_ID_245540	chr14	77685203	77685203	1	+	A	G	.	77685203	+	TACAGGGGGAAGGTTACAGAACATGACAGTGGATGAATGCT	TACAGGGGGAAGGTTACAGAGCATGACAGTGGATGAATGCT	Variant Mutates To G	Functional Gain	TMEM63C	ENSG00000165548	CDS	protein_coding
657	m7G_ID_245951	chr16	81916934	81916934	1	+	A	G	.	81916934	+	GACTTCCAGAGGTTTCTCATACATGAACAGCAGGTGAGAGC	GACTTCCAGAGGTTTCTCATGCATGAACAGCAGGTGAGAGC	Variant Mutates To G	Functional Gain	PLCG2	ENSG00000197943	CDS	protein_coding
658	m7G_ID_249872	chr19	55853334	55853334	1	+	A	G	.	55853334	+	GACAGAGTGACAGCACGAGAACTGTGCGAGAACGACGACCT	GACAGAGTGACAGCACGAGAGCTGTGCGAGAACGACGACCT	Variant Mutates To G	Functional Gain	KMT5C	ENSG00000133247	CDS	protein_coding
659	m7G_ID_252216	chr1	156052743	156052743	1	+	G	C	rs550755089	156052743	-	CCGCGGCCGGGCTCCGGGATCGACTCTGGGAGAGCGGGAGG	CCGCGGCCGGGCTCCGGGATGGACTCTGGGAGAGCGGGAGG	Variant Mutates To G	Functional Gain	LMNA	ENSG00000160789	UTR5	protein_coding
660	m7G_ID_253317	chr2	47630397	47630397	1	+	T	C	rs372619120	47630397	-	CTTCTCCGGCATGCCCTGAAAGAAGCGCACGAAGCCGACCT	CTTCTCCGGCATGCCCTGAAGGAAGCGCACGAAGCCGACCT	Variant Mutates To G	Functional Gain	MSH2	ENSG00000095002	CDS	protein_coding
661	m7G_ID_254955	chr3	101546784	101546784	1	+	T	C	rs13317050	101546784	-	GCGTTCGCTTTCAGTTCTCCACTCTAGTGAGGACGGGGGCG	GCGTTCGCTTTCAGTTCTCCGCTCTAGTGAGGACGGGGGCG	Variant Mutates To G	Functional Gain	NXPE3	ENSG00000144815	UTR3	protein_coding
662	m7G_ID_256359	chr4	185993191	185993191	1	+	T	C	rs141595822	185993191	-	CTCAGATGGAAATGATTCCTAGAGACAGTTGACAGCGTGAA	CTCAGATGGAAATGATTCCTGGAGACAGTTGACAGCGTGAA	Variant Mutates To G	Functional Gain	LINC02436	ENSG00000250754	ncRNA_exonic	lincRNA
663	m7G_ID_256394	chr5	224487	224487	1	+	T	C	rs142926807	224487	-	TTCATGATCCACTACTGGATACTGAGCAGAAATCTGGAAAA	TTCATGATCCACTACTGGATGCTGAGCAGAAATCTGGAAAA	Variant Mutates To G	Functional Gain	SDHA	ENSG00000073578	CDS	protein_coding
664	m7G_ID_257236	chr5	162864709	162864709	1	+	G	C	rs2069340	162864709	-	GCCTACGAGGAGAGGGGACTCGTAGGCAAGAGGAGAGAGGC	GCCTACGAGGAGAGGGGACTGGTAGGCAAGAGGAGAGAGGC	Variant Mutates To G	Functional Gain	CCNG1	ENSG00000113328	UTR5	protein_coding
665	m7G_ID_257287	chr5	173386181	173386181	1	+	T	C	rs578116739	173386181	-	CATGCTAGTGCGCTAGAACTACATGCTTGGTGAATTGAAGT	CATGCTAGTGCGCTAGAACTGCATGCTTGGTGAATTGAAGT	Variant Mutates To G	Functional Gain	CPEB4	ENSG00000113742	UTR3	protein_coding
666	m7G_ID_257469	chr6	10528794	10528794	1	+	T	C	rs560194	10528794	-	CCTGTTCCCACCATGAAATTACAAGTGGGTGAGGTGACCAT	CCTGTTCCCACCATGAAATTGCAAGTGGGTGAGGTGACCAT	Variant Mutates To G	Functional Gain	GCNT2	ENSG00000111846	UTR5	protein_coding
667	m7G_ID_257762	chr6	31545391	31545391	1	+	A	C	rs3093665	31545391	-	CTTTTTGAGCCAGAAGAGGTTGAGGGTGTCTGAAGGAGGGG	CTTTTTGAGCCAGAAGAGGTGGAGGGTGTCTGAAGGAGGGG	Variant Mutates To G	Functional Gain	TNF	ENSG00000232810	UTR3	protein_coding
668	m7G_ID_258769	chr7	21894071	21894071	1	+	A	C	rs114257197	21894071	-	TAGCTCATTCAGCATTACCTTCAAAGAGAATTGGTAGAGGG	TAGCTCATTCAGCATTACCTGCAAAGAGAATTGGTAGAGGG	Variant Mutates To G	Functional Gain	DNAH11	ENSG00000105877	CDS	protein_coding
669	m7G_ID_259414	chr7	117230454	117230454	1	+	G	C	rs1800098	117230454	-	CTGTTAAAACATCTAGGTATCCAAAAGGAGAGTCTAATAAA	CTGTTAAAACATCTAGGTATGCAAAAGGAGAGTCTAATAAA	Variant Mutates To G	Functional Gain	CFTR	ENSG00000001626	CDS	protein_coding
670	m7G_ID_263635	chr12	5021228	5021228	1	+	T	C	rs1048500	5021228	-	TCGAAGGAGAACCAGATGATACACAGCGTTTCCACGATGAA	TCGAAGGAGAACCAGATGATGCACAGCGTTTCCACGATGAA	Variant Mutates To G	Functional Gain	KCNA1	ENSG00000111262	CDS	protein_coding
671	m7G_ID_264949	chr13	111119396	111119396	1	+	G	C	rs3803230	111119396	-	CTGGCAATCCCTTGGGCCCTCCTATGCAACCTGGGGACAGA	CTGGCAATCCCTTGGGCCCTGCTATGCAACCTGGGGACAGA	Variant Mutates To G	Functional Gain	COL4A2	ENSG00000134871	CDS	protein_coding
672	m7G_ID_265855	chr15	40498503	40498503	1	+	T	C	rs1801528	40498503	-	TCTCATGAAAAGGAGTGGATACAAAACGAGCTGCTCTGGCA	TCTCATGAAAAGGAGTGGATGCAAAACGAGCTGCTCTGGCA	Variant Mutates To G	Functional Gain	BUB1B	ENSG00000156970	CDS	protein_coding
673	m7G_ID_267218	chr16	67197373	67197373	1	+	G	C	rs201429195	67197373	-	CTCAGCGGGCAGCGCGGGCTCCAGCTCCAGCTCCACTGCCA	CTCAGCGGGCAGCGCGGGCTGCAGCTCCAGCTCCACTGCCA	Variant Mutates To G	Functional Gain	FBXL8	ENSG00000135722;ENSG00000265690	CDS	other
674	m7G_ID_267439	chr16	84779169	84779169	1	+	A	C	rs149973363	84779169	-	CGGGAGGGGAATACTTAGTTTCCACATAGGCCACCGGCGAG	CGGGAGGGGAATACTTAGTTGCCACATAGGCCACCGGCGAG	Variant Mutates To G	Functional Gain	USP10	ENSG00000103194	CDS	protein_coding
675	m7G_ID_267664	chr17	3559781	3559781	1	+	T	C	rs77453839	3559781	-	TCGAAGCTCAGACCAATGACACTGCAGGGGGTGGAGGGACA	TCGAAGCTCAGACCAATGACGCTGCAGGGGGTGGAGGGACA	Variant Mutates To G	Functional Gain	CTNS	ENSG00000040531	CDS	protein_coding
676	m7G_ID_267817	chr17	7983969	7983969	1	+	G	C	rs2304908	7983969	-	CGCCTGGGGCCCATGTGAGTCCGTGTGAGTGACGGGAGAAC	CGCCTGGGGCCCATGTGAGTGCGTGTGAGTGACGGGAGAAC	Variant Mutates To G	Functional Gain	ALOX12B	ENSG00000214999	UTR3	antisense
677	m7G_ID_268139	chr17	37879585	37879585	1	+	A	C	rs1801201	37879585	-	GCCAACCACCGCAGAGATGATGGACGTCAGAGGGCTGGGGG	GCCAACCACCGCAGAGATGAGGGACGTCAGAGGGCTGGGGG	Variant Mutates To G	Functional Gain	ERBB2	ENSG00000141736	CDS	protein_coding
678	m7G_ID_268251	chr17	42429839	42429839	1	+	G	C	rs25647	42429839	-	CACACTCCACGTCCTTCACACCCACGTGAGGGCTACGGGCC	CACACTCCACGTCCTTCACAGCCACGTGAGGGCTACGGGCC	Variant Mutates To G	Functional Gain	GRN	ENSG00000030582	CDS	protein_coding
679	m7G_ID_268427	chr17	57433513	57433513	1	+	T	C	rs534141240	57433513	-	CTGCATAGGAGATTAAGTCAAGAGAGGAGAACAGGAGAGAC	CTGCATAGGAGATTAAGTCAGGAGAGGAGAACAGGAGAGAC	Variant Mutates To G	Functional Gain	YPEL2	ENSG00000175155	intronic	protein_coding
680	m7G_ID_268527	chr17	71192852	71192852	1	+	T	C	rs75460067	71192852	-	GCCACCTGCCGGATGAGTATAGGAAACCGGGAGAGGACGGG	GCCACCTGCCGGATGAGTATGGGAAACCGGGAGAGGACGGG	Variant Mutates To G	Functional Gain	COG1	ENSG00000166685	CDS	protein_coding
681	m7G_ID_269227	chr19	1206351	1206351	1	+	G	C	rs187649480	1206351	-	CTGTCCCAGGAGCAAACGCTCCGCCGCGGACGACCGAGCGG	CTGTCCCAGGAGCAAACGCTGCGCCGCGGACGACCGAGCGG	Variant Mutates To G	Functional Gain	STK11	ENSG00000118046	UTR5	protein_coding
682	m7G_ID_269620	chr19	17392988	17392988	1	+	T	C	rs553029252	17392988	-	GGTCCCCGCCTTGGCGCAGTAGGGCCCCGAGGCAACGCAGG	GGTCCCCGCCTTGGCGCAGTGGGGCCCCGAGGCAACGCAGG	Variant Mutates To G	Functional Gain	ANKLE1	ENSG00000160117	CDS	protein_coding
683	m7G_ID_269958	chr19	39994711	39994711	1	+	T	C	rs1110627	39994711	-	TGCAGCCTGCTCGGCACACCACTATGGGGGACAGAGAGGCA	TGCAGCCTGCTCGGCACACCGCTATGGGGGACAGAGAGGCA	Variant Mutates To G	Functional Gain	DLL3	ENSG00000090932	CDS	protein_coding
684	m7G_ID_270184	chr19	48325264	48325264	1	+	G	C	rs531267959	48325264	-	CTCCTGCAGACGCTCACCTTCAGAAAGGAGGGACGGGGCTC	CTCCTGCAGACGCTCACCTTGAGAAAGGAGGGACGGGGCTC	Variant Mutates To G	Functional Gain	CRX	ENSG00000105392	UTR5	protein_coding
685	m7G_ID_270807	chr20	23017017	23017017	1	+	T	C	rs2567609	23017017	-	GCGCAGCTGTTGGCATAGCTAAGGATAAGGGACACGTGGTT	GCGCAGCTGTTGGCATAGCTGAGGATAAGGGACACGTGGTT	Variant Mutates To G	Functional Gain	SSTR4	ENSG00000132671	CDS	protein_coding
686	m7G_ID_272191	chrX	27841101	27841101	1	+	T	C	rs45612836	27841101	-	CTCGCTCTGTCACCCAGGCTAGAATGCAGTCGTGTGATCTT	CTCGCTCTGTCACCCAGGCTGGAATGCAGTCGTGTGATCTT	Variant Mutates To G	Functional Gain	MAGEB10	ENSG00000177689	UTR3	protein_coding
687	m7G_ID_272452	chrX	102585902	102585902	1	+	G	C	rs1045761	102585902	-	GAACACAGATCCTGGGACCTCCAAACAAAAAGGAAGGGGCG	GAACACAGATCCTGGGACCTGCAAACAAAAAGGAAGGGGCG	Variant Mutates To G	Functional Gain	TCEAL7	ENSG00000182916	UTR5	protein_coding
688	m7G_ID_272613	chrX	144910944	144910944	1	+	T	C	rs182553394	144910944	-	ACTTTCAAGCACAAGCCGTTAGCCACCAGCAAACTGGTAGC	ACTTTCAAGCACAAGCCGTTGGCCACCAGCAAACTGGTAGC	Variant Mutates To G	Functional Gain	TMEM257	ENSG00000221870	UTR3	protein_coding
689	m7G_ID_274289	chr3	41266097	41266097	1	+	G	C	rs28931588	41266097	-	ACCAGAATGGATTCCAGAGTCCAGGTAAGACTGTTGCTGCC	ACCAGAATGGATTCCAGAGTGCAGGTAAGACTGTTGCTGCC	Variant Mutates To G	Functional Gain	CTNNB1	ENSG00000168036	CDS	protein_coding
690	m7G_ID_277514	chr10	115486085	115486085	1	+	G	C	.	115486085	-	GTCGGCCTGGATGCCATCATCAAGCTCGGTCCCTCGGCAAG	GTCGGCCTGGATGCCATCATGAAGCTCGGTCCCTCGGCAAG	Variant Mutates To G	Functional Gain	CASP7	ENSG00000165806	CDS	protein_coding
691	m7G_ID_279054	chr10	82276014	82276014	1	+	G	C	.	82276014	-	GTTCCGCGGGAGCCAGCTTTCCAGCGCCTGGATGCAGCCTT	GTTCCGCGGGAGCCAGCTTTGCAGCGCCTGGATGCAGCCTT	Variant Mutates To G	Functional Gain	TSPAN14	ENSG00000108219	CDS	protein_coding
692	m7G_ID_279442	chr1	10179641	10179641	1	+	T	C	.	10179641	-	TTAGGGAGCCTTGTAGTACTAAAGCAGTATGGGATATGCAC	TTAGGGAGCCTTGTAGTACTGAAGCAGTATGGGATATGCAC	Variant Mutates To G	Functional Gain	UBE4B	ENSG00000130939	CDS	protein_coding
693	m7G_ID_280348	chr6	124676413	124676413	1	+	T	C	.	124676413	-	GAGGACTAGCCAGACAGCATACTGTAGAGAAGCAAGAGAGA	GAGGACTAGCCAGACAGCATGCTGTAGAGAAGCAAGAGAGA	Variant Mutates To G	Functional Gain	NKAIN2	ENSG00000188580	CDS	protein_coding
694	m7G_ID_280726	chr4	68424566	68424566	1	+	G	C	.	68424566	-	TTTAACCTTTCCTGGAAGATCCTGCGAGGGGCTGGTTTTGG	TTTAACCTTTCCTGGAAGATGCTGCGAGGGGCTGGTTTTGG	Variant Mutates To G	Functional Gain	STAP1	ENSG00000035720	CDS	protein_coding
695	m7G_ID_280792	chr17	7577517	7577517	1	+	A	C	rs876659675	7577517	-	GAGGCCCATCCTCACCATCATCACACTGGAAGACTCCAGGT	GAGGCCCATCCTCACCATCAGCACACTGGAAGACTCCAGGT	Variant Mutates To G	Functional Gain	TP53	ENSG00000141510	CDS	protein_coding
696	m7G_ID_280795	chr17	7578442	7578442	1	+	T	C	rs148924904	7578442	-	CGTCCGCGCCATGGCCATCTACAAGCAGTCACAGCACATGA	CGTCCGCGCCATGGCCATCTGCAAGCAGTCACAGCACATGA	Variant Mutates To G	Functional Gain	TP53	ENSG00000141510	CDS	protein_coding
697	m7G_ID_282205	chr16	50744657	50744657	1	+	G	C	.	50744657	-	AGGGGTGCTGAAGAGCTCCTCCAGGCCCAGGGTGGCTGGGC	AGGGGTGCTGAAGAGCTCCTGCAGGCCCAGGGTGGCTGGGC	Variant Mutates To G	Functional Gain	NOD2	ENSG00000167207	CDS	protein_coding
698	m7G_ID_282593	chr12	7290643	7290643	1	+	T	C	.	7290643	-	CTGCTCCAGCTTCCAGAGGAACTTGACTGGGCGGGCACTCT	CTGCTCCAGCTTCCAGAGGAGCTTGACTGGGCGGGCACTCT	Variant Mutates To G	Functional Gain	CLSTN3	ENSG00000139182	CDS	protein_coding
699	m7G_ID_283434	chr14	64679634	64679634	1	+	G	C	.	64679634	-	GAGTTCCTCCAGCTCATCCTCAATCAGCACAGCATCCAGGG	GAGTTCCTCCAGCTCATCCTGAATCAGCACAGCATCCAGGG	Variant Mutates To G	Functional Gain	SYNE2	ENSG00000054654	CDS	protein_coding
700	m7G_ID_285888	chr12	95676144	95676144	1	+	T	C	.	95676144	-	AATTGGCTGTAGAAAGTAATAGGGCTAACCGTCTGAAGAAC	AATTGGCTGTAGAAAGTAATGGGGCTAACCGTCTGAAGAAC	Variant Mutates To G	Functional Gain	VEZT	ENSG00000028203	CDS	protein_coding
701	m7G_ID_286715	chr17	7577566	7577566	1	+	T	C	rs876660807	7577566	-	TCCACTACAACTACATGTGTAACAGTTCCTGCATGGGCGGC	TCCACTACAACTACATGTGTGACAGTTCCTGCATGGGCGGC	Variant Mutates To G	Functional Gain	TP53	ENSG00000141510	CDS	protein_coding
702	m7G_ID_287874	chr9	127089661	127089661	1	+	A	C	.	127089661	-	CAGACCAAGGTCACCGAGCTTCACGACGCCCGTGGCTGTGA	CAGACCAAGGTCACCGAGCTGCACGACGCCCGTGGCTGTGA	Variant Mutates To G	Functional Gain	NEK6	ENSG00000119408	CDS	protein_coding
703	m7G_ID_289050	chr4	123210291	123210291	1	+	T	C	.	123210291	-	TGAACACTTTCTGTACAAATACCAAGTGGTTTAGAAGATCA	TGAACACTTTCTGTACAAATGCCAAGTGGTTTAGAAGATCA	Variant Mutates To G	Functional Gain	KIAA1109	ENSG00000138688	CDS	protein_coding
704	m7G_ID_289333	chr21	43710315	43710315	1	+	T	C	.	43710315	-	CACTCACATGTCAGAACAGTAGGCATGAGGGCCGCGAACAT	CACTCACATGTCAGAACAGTGGGCATGAGGGCCGCGAACAT	Variant Mutates To G	Functional Gain	ABCG1	ENSG00000160179	CDS	protein_coding
705	m7G_ID_290517	chr4	17579145	17579145	1	+	G	C	.	17579145	-	CTCCGGCTCCCGAAACGTCTCACGGCCAGACGTCGGACGAC	CTCCGGCTCCCGAAACGTCTGACGGCCAGACGTCGGACGAC	Variant Mutates To G	Functional Gain	LAP3	ENSG00000002549	CDS	protein_coding
706	m7G_ID_293472	chr16	31308844	31308844	1	+	T	C	.	31308844	-	GCAGAGGGAGGCCCCGAAGTAGGCGCCGATCTGAAAGAGAC	GCAGAGGGAGGCCCCGAAGTGGGCGCCGATCTGAAAGAGAC	Variant Mutates To G	Functional Gain	ITGAM	ENSG00000169896	CDS	protein_coding
707	m7G_ID_294084	chr20	39791907	39791907	1	+	T	C	rs758702634	39791907	-	GCCCAGCCATACCCCCTGGTAGTCAAGAAGGAACTGCTGGA	GCCCAGCCATACCCCCTGGTGGTCAAGAAGGAACTGCTGGA	Variant Mutates To G	Functional Gain	PLCG1	ENSG00000124181	CDS	protein_coding
708	m7G_ID_296584	chr11	74883496	74883496	1	+	G	C	.	74883496	-	TGGCAGCCAGGGCCACTGCACCGGCAGCGATGAGGAAACCC	TGGCAGCCAGGGCCACTGCAGCGGCAGCGATGAGGAAACCC	Variant Mutates To G	Functional Gain	SLCO2B1	ENSG00000137491	CDS	protein_coding
709	m7G_ID_296876	chr17	7578206	7578206	1	+	T	C	rs886039484	7578206	-	ACAGAAACACTTTTCGACATAGTGTGGTGGTGCCCTATGAG	ACAGAAACACTTTTCGACATGGTGTGGTGGTGCCCTATGAG	Variant Mutates To G	Functional Gain	TP53	ENSG00000141510	CDS	protein_coding
710	m7G_ID_297653	chr6	33646548	33646548	1	+	T	C	.	33646548	-	CTTAATGACGGTGTGCAGGAAGTCCAGGTACTGCACATGGC	CTTAATGACGGTGTGCAGGAGGTCCAGGTACTGCACATGGC	Variant Mutates To G	Functional Gain	ITPR3	ENSG00000096433	CDS	protein_coding
711	m7G_ID_300711	chr17	27935961	27935961	1	+	G	C	.	27935961	-	TCGCTGCCAGGTCATGTGGTCAAAGCCCAGGAGTGTGGTGT	TCGCTGCCAGGTCATGTGGTGAAAGCCCAGGAGTGTGGTGT	Variant Mutates To G	Functional Gain	ANKRD13B	ENSG00000198720	CDS	protein_coding
712	m7G_ID_302702	chr16	89756987	89756987	1	+	G	C	.	89756987	-	CTTCTTCAGTGCGACAATCTCATCTGTCTGGGTGTCCCGGG	CTTCTTCAGTGCGACAATCTGATCTGTCTGGGTGTCCCGGG	Variant Mutates To G	Functional Gain	CDK10	ENSG00000185324	CDS	protein_coding
713	m7G_ID_305480	chr19	42301530	42301530	1	+	T	C	.	42301530	-	TGGGCGGGTTCCAGAAGTTTAGAAGTGAGGCTAGGAGGGAG	TGGGCGGGTTCCAGAAGTTTGGAAGTGAGGCTAGGAGGGAG	Variant Mutates To G	Functional Gain	CEACAM3	ENSG00000170956	CDS	protein_coding
714	m7G_ID_306134	chr4	109578743	109578743	1	+	G	C	.	109578743	-	TCAATAGGACACAGACGAATCCAATGAACAGAAGAAGGAAT	TCAATAGGACACAGACGAATGCAATGAACAGAAGAAGGAAT	Variant Mutates To G	Functional Gain	OSTC	ENSG00000198856	CDS	protein_coding
715	m7G_ID_306617	chr11	66050605	66050605	1	+	T	C	.	66050605	-	CCCTCACCTCCAGAGGTGGTAGAAGAGGAGGGGGATGTTGA	CCCTCACCTCCAGAGGTGGTGGAAGAGGAGGGGGATGTTGA	Variant Mutates To G	Functional Gain	CNIH2	ENSG00000174871	CDS	protein_coding
716	m7G_ID_307290	chr2	27854762	27854762	1	+	G	C	.	27854762	-	TAAAGACAGATATACCTGATCAAATCTGGTAGCAAAGAGAT	TAAAGACAGATATACCTGATGAAATCTGGTAGCAAAGAGAT	Variant Mutates To G	Functional Gain	GPN1	ENSG00000198522	CDS	protein_coding
717	m7G_ID_308209	chr6	10907802	10907802	1	+	A	C	.	10907802	-	TCGTCAGTCTACACAGCGCTTCAGAAATAGCAACCTGCTGG	TCGTCAGTCTACACAGCGCTGCAGAAATAGCAACCTGCTGG	Variant Mutates To G	Functional Gain	SYCP2L	ENSG00000153157	CDS	protein_coding
718	m7G_ID_308758	chr5	1242883	1242883	1	+	T	C	.	1242883	-	GTGCATGAGGACGGCTGGGTAGTCGTCCCTGGAGATGCTCT	GTGCATGAGGACGGCTGGGTGGTCGTCCCTGGAGATGCTCT	Variant Mutates To G	Functional Gain	SLC6A18	ENSG00000164363	CDS	protein_coding
719	m7G_ID_309788	chr13	99966377	99966377	1	+	T	C	.	99966377	-	GTATGGAGCAGTAAAATGGTACAAACAGAGCAAACACAGGT	GTATGGAGCAGTAAAATGGTGCAAACAGAGCAAACACAGGT	Variant Mutates To G	Functional Gain	UBAC2	ENSG00000134882	CDS	protein_coding
720	m7G_ID_311983	chr15	57554348	57554348	1	+	T	C	.	57554348	-	CTTGAAGTAGTGACTGTACTAGACAGGACTGAATGATTGCC	CTTGAAGTAGTGACTGTACTGGACAGGACTGAATGATTGCC	Variant Mutates To G	Functional Gain	TCF12	ENSG00000140262	CDS	protein_coding
721	m7G_ID_312214	chr11	72554364	72554364	1	+	T	C	.	72554364	-	CTTTTACCCAGGCTCGAAATAAAGTTGGCCAAGTGGGTTAT	CTTTTACCCAGGCTCGAAATGAAGTTGGCCAAGTGGGTTAT	Variant Mutates To G	Functional Gain	FCHSD2	ENSG00000137478	CDS	protein_coding
722	m7G_ID_313290	chr1	8404029	8404029	1	+	G	C	.	8404029	-	GTGCTCCTCGTCTGCAGCGTCGCTGGGAGGAATTTCATAAA	GTGCTCCTCGTCTGCAGCGTGGCTGGGAGGAATTTCATAAA	Variant Mutates To G	Functional Gain	SLC45A1	ENSG00000162426	CDS	protein_coding
723	m7G_ID_315907	chr10	105331498	105331498	1	+	T	C	.	105331498	-	CGTGCGGACCCCGCTGAAGAACAGCATAACAGCCGAGTCGT	CGTGCGGACCCCGCTGAAGAGCAGCATAACAGCCGAGTCGT	Variant Mutates To G	Functional Gain	NEURL1	ENSG00000107954	CDS	protein_coding
724	m7G_ID_316508	chr7	21924006	21924006	1	+	A	C	.	21924006	-	GAGATGGATTCATGAATTCTTCTAAATACACCCGACACAGT	GAGATGGATTCATGAATTCTGCTAAATACACCCGACACAGT	Variant Mutates To G	Functional Gain	DNAH11	ENSG00000105877	CDS	protein_coding
725	m7G_ID_317713	chr6	2785298	2785298	1	+	T	C	rs772692877	2785298	-	GACGTTGTTGTAGGCGCTGTACACCTCAATGGACTTTGGGG	GACGTTGTTGTAGGCGCTGTGCACCTCAATGGACTTTGGGG	Variant Mutates To G	Functional Gain	WRNIP1	ENSG00000124535	CDS	protein_coding
726	m7G_ID_317794	chr2	48026311	48026311	1	+	T	C	rs587779913	48026311	-	GAGGAAATCCTCAGGCACATAGAGTGTAGATGCATCAAAAT	GAGGAAATCCTCAGGCACATGGAGTGTAGATGCATCAAAAT	Variant Mutates To G	Functional Gain	MSH6	ENSG00000116062	CDS	protein_coding
727	m7G_ID_321046	chr6	32946137	32946137	1	+	T	C	.	32946137	-	ACTTCCTCCAGAAGGTCCAAAGCCAGAAGGGCCTAAAGCAG	ACTTCCTCCAGAAGGTCCAAGGCCAGAAGGGCCTAAAGCAG	Variant Mutates To G	Functional Gain	BRD2	ENSG00000204256	CDS	protein_coding
728	m7G_ID_321588	chr3	49719161	49719161	1	+	T	C	.	49719161	-	GCAGGATTGCTTCAAAGTCAAGGCCAGCTGCAGGGAGAGGG	GCAGGATTGCTTCAAAGTCAGGGCCAGCTGCAGGGAGAGGG	Variant Mutates To G	Functional Gain	APEH	ENSG00000164062	CDS	protein_coding
729	m7G_ID_323769	chrX	153780303	153780303	1	+	A	C	.	153780303	-	GCTTCCCCAGAGGAGACTCTTCGCCCAGTACGTCCTGATCT	GCTTCCCCAGAGGAGACTCTGCGCCCAGTACGTCCTGATCT	Variant Mutates To G	Functional Gain	IKBKG	ENSG00000073009	CDS	other
730	m7G_ID_323909	chr11	69978032	69978032	1	+	A	C	.	69978032	-	ATTGTGTCTCTGGTCACACATCTCCATGCTGCAAGAGAGGG	ATTGTGTCTCTGGTCACACAGCTCCATGCTGCAAGAGAGGG	Variant Mutates To G	Functional Gain	ANO1	ENSG00000131620	CDS	protein_coding
731	m7G_ID_325492	chr17	40845494	40845494	1	+	T	C	.	40845494	-	GTCACACGTGTAGTAGCTATAGCGCTCCACGCAGCGGCCTC	GTCACACGTGTAGTAGCTATGGCGCTCCACGCAGCGGCCTC	Variant Mutates To G	Functional Gain	CNTNAP1	ENSG00000108797	CDS	protein_coding
732	m7G_ID_328102	chr6	129823869	129823869	1	+	A	C	.	129823869	-	GCAATTGCAATGTGACTGTTTCTTGAAAGCCCGAACTGCTT	GCAATTGCAATGTGACTGTTGCTTGAAAGCCCGAACTGCTT	Variant Mutates To G	Functional Gain	LAMA2	ENSG00000196569	CDS	protein_coding
733	m7G_ID_328310	chr13	31821195	31821195	1	+	T	C	.	31821195	-	GTCCATGCACCTTCTTGTTTAGCCAGCTGATGAAGGAGGAG	GTCCATGCACCTTCTTGTTTGGCCAGCTGATGAAGGAGGAG	Variant Mutates To G	Functional Gain	B3GLCT	ENSG00000187676	CDS	protein_coding
734	m7G_ID_329079	chr2	48030619	48030619	1	+	T	C	rs376452612	48030619	-	TATCTTCCGGCAACAGAATTACTGGGCGACACATAGGACCA	TATCTTCCGGCAACAGAATTGCTGGGCGACACATAGGACCA	Variant Mutates To G	Functional Gain	MSH6	ENSG00000116062	CDS	protein_coding
735	m7G_ID_330941	chr6	160479063	160479063	1	+	T	C	.	160479063	-	CCACTGTTGGGATCCCTTATAGAGCAAGCCTACAGGAAACA	CCACTGTTGGGATCCCTTATGGAGCAAGCCTACAGGAAACA	Variant Mutates To G	Functional Gain	IGF2R	ENSG00000197081	CDS	protein_coding
736	m7G_ID_335106	chr16	48381419	48381419	1	+	T	C	rs767722158	48381419	-	GCTGACTCAAACGCTGAGATACCTTGAAAGAAGAAGAATGA	GCTGACTCAAACGCTGAGATGCCTTGAAAGAAGAAGAATGA	Variant Mutates To G	Functional Gain	LONP2	ENSG00000102910	CDS	protein_coding
737	m7G_ID_500084	chr12	110784091	110784091	1	+	C	T	rs149024535	110784098	+	CTCATGGATGAGACGCTCAAGTTTGTGGCCCGCAACTACCT	CTCATGGATGAGATGCTCAAGTTTGTGGCCCGCAACTACCT	Variant Locates Close To G Site	Functional Loss	ATP2A2	ENSG00000174437	CDS	protein_coding
738	m7G_ID_500152	chr20	1144992	1144992	1	+	C	T	rs376298956	1145012	+	CCTGAGATCTGGCTTCCCAAGAGCACTTATTGACCCTTCCT	TCTGAGATCTGGCTTCCCAAGAGCACTTATTGACCCTTCCT	Variant Locates Close To G Site	Functional Loss	PSMF1	ENSG00000125818	CDS	protein_coding
739	m7G_ID_500272	chr19	33078197	33078197	1	+	C	T	rs200240061	33078214	+	TGACGATTATTGAACTACAAGTGCTCACAGACTAGAACTTA	TGATGATTATTGAACTACAAGTGCTCACAGACTAGAACTTA	Variant Locates Close To G Site	Functional Loss	PDCD5	ENSG00000105185	UTR3	protein_coding
740	m7G_ID_500273	chr20	1144997	1144997	1	+	G	A	.	1145012	+	CCTGAGATCTGGCTTCCCAAGAGCACTTATTGACCCTTCCT	CCTGAAATCTGGCTTCCCAAGAGCACTTATTGACCCTTCCT	Variant Locates Close To G Site	Functional Loss	PSMF1	ENSG00000125818	CDS	protein_coding
