# Supplementary material for: m7GDisAI: N7-methylguanosine (m7G) sites and diseases associations inference based on heterogeneous network
Source: BMC Bioinformatics. 2021 Mar 24;22:152. doi: 10.1186/s12859-021-04007-9 (PMC7992861; doi:10.1186/s12859-021-04007-9)
Supplement: Supplementary file 2 — Additional file 2. Table S2: The detailed information of diseases we collected. [file 12859_2021_4007_MOESM2_ESM.xlsx]

## Sheet: Sheet1
Table S2. The detailed information of diseases we collected.
Disease_name	DOID
Systemic lupus erythematosus	DOID:9074
Parkinson's disease	DOID:14330
Mitochondrial complex II deficiency	DOID:0060537
Cockayne syndrome	DOID:2962
Mitochondrial complex I deficiency	DOID:0060536
Mosaic variegated aneuploidy syndrome 1	DOID:0080141
Adrenoleukodystrophy	DOID:10588
Coronary Artery Disease	DOID:3393
Cushing's syndrome	DOID:12252
Adrenocortical carcinoma	DOID:3948
Hepatocellular carcinoma	DOID:684
Chickenpox	DOID:8659
Alzheimer's disease	DOID:10652
Melanoma	DOID:1909
Severe congenital neutropenia	DOID:0050590
Emery-Dreifuss muscular dystrophy	DOID:11726
Familial partial lipodystrophy	DOID:0050440
Cardiomyopathy	DOID:0050700
Major depressive disorder	DOID:1470
Fleck corneal dystrophy	DOID:0060448
Schizophrenia	DOID:5419
Prostate cancer	DOID:10283
Ellis-van Creveld Syndrome	DOID:12714
Congenital disorder of glycosylation	DOID:5212
Breast cancer	DOID:1612
Maple syrup urine disease	DOID:9269
Moyamoya disease	DOID:13099
Triosephosphate isomerase deficiency	DOID:0050884
Polycystic ovary syndrome	DOID:11612
Keratosis follicularis	DOID:2734
Hypothyroidism	DOID:1459
Combined oxidative phosphorylation deficiency	DOID:0060286
Joubert syndrome	DOID:0050777
Hyperopia	DOID:9834
Hermansky-Pudlak syndrome	DOID:3753
Loeys-Dietz syndrome	DOID:0050466
Bardet-Biedl syndrome	DOID:1935
Endometriosis	DOID:289
Multiple myeloma	DOID:9538
Meier-Gorlin syndrome	DOID:0060306
Varicose veins	DOID:799
Rheumatoid arthritis	DOID:7148
Coffin-Siris syndrome	DOID:1925
Polycystic liver disease	DOID:0050770
Ulcerative colitis	DOID:8577
Asthma	DOID:2841
Vitiligo	DOID:12306
Zellweger syndrome	DOID:905
Hepatitis A	DOID:12549
Juvenile polyposis syndrome	DOID:0050787
Atrial fibrillation	DOID:0060224
Dyskeratosis congenita	DOID:2729
Xeroderma pigmentosum	DOID:0050427
Inflammatory bowel disease	DOID:0050589
Seborrheic dermatitis	DOID:8741
Amyotrophic lateral sclerosis type 1	DOID:0060193
Charcot-Marie-Tooth disease	DOID:10595
Lung adenocarcinoma	DOID:3910
Bipolar disorder	DOID:3312
Beckwith-Wiedemann syndrome	DOID:5572
Migraine with aura	DOID:10024
Frontotemporal dementia	DOID:9255
Cleft palate	DOID:674
Myofibrillar myopathy 1	DOID:0080092
Gastrointestinal stromal tumor	DOID:9253
Abetalipoproteinemia	DOID:1386
Multiple system atrophy	DOID:4752
Primary ciliary dyskinesia	DOID:9562
Attention deficit hyperactivity disorder	DOID:1094
Galactosemia	DOID:9870
Lung cancer	DOID:1324
Nail-patella syndrome	DOID:9467
Ankylosing spondylitis	DOID:7147
Brugada syndrome	DOID:0050451
Maturity-onset diabetes of the young	DOID:0050524
Cataract	DOID:83
Seckel syndrome	DOID:0050569
Arrhythmogenic right ventricular cardiomyopathy	DOID:0050431
Familial hypercholesterolemia	DOID:13810
Mumps	DOID:10264
Chronic obstructive pulmonary disease	DOID:3083
Colorectal cancer	DOID:9256
Macular degeneration	DOID:4448
Multiple sclerosis	DOID:2377
Bulimia nervosa	DOID:12129
Familial hemiplegic migraine	DOID:0060178
Chronic lymphocytic leukemia	DOID:1040
Porencephaly	DOID:0060263
Lynch syndrome	DOID:3883
Craniometaphyseal dysplasia	DOID:0080033
Chondrocalcinosis	DOID:1156
Neuroblastoma	DOID:769
Hypertrophic cardiomyopathy	DOID:11984
Tuberculosis	DOID:399
Primary pulmonary hypertension	DOID:14557
Brachydactyly	DOID:0050581
Long QT syndrome	DOID:2843
Smith-McCort dysplasia	DOID:0060247
Primary open angle glaucoma	DOID:1070
Congenital hypothyroidism	DOID:0050328
Nephrogenic diabetes insipidus	DOID:12387
Noonan syndrome	DOID:3490
Omodysplasia	DOID:0060288
Bipolar I disorder	DOID:14042
Crohn's disease	DOID:8778
Pancreatic cancer	DOID:1793
Leber congenital amaurosis	DOID:14791
Amyotrophic lateral sclerosis	DOID:332
Dent Disease	DOID:0050699
Irritable bowel syndrome	DOID:9778
Diamond-Blackfan anemia	DOID:1339
Cystinuria	DOID:9266
Warburg micro syndrome	DOID:0060237
Adams-Oliver syndrome	DOID:0060227
Osteogenesis imperfecta	DOID:12347
Gout	DOID:13189
Myotonia congenita	DOID:2106
Acromesomelic Dysplasia	DOID:0080049
Nephrotic syndrome	DOID:1184
Dubin-Johnson syndrome	DOID:12308
Migraine without aura	DOID:12783
Familial atrial fibrillation	DOID:0050650
short QT syndrome	DOID:0050793
Factor X deficiency	DOID:2222
Focal segmental glomerulosclerosis	DOID:1312
Glaucoma	DOID:1686
Brody myopathy	DOID:0050692
Pancreatic ductal adenocarcinoma	DOID:3498
Congenital ichthyosiform erythroderma	DOID:1699
Anorexia nervosa	DOID:8689
Congenital dyserythropoietic anemia	DOID:1338
Neuronal ceroid lipofuscinosis	DOID:14503
Rubinstein-Taybi syndrome	DOID:1933
Non-syndromic X-linked intellectual disability	DOID:0050776
Obsessive-compulsive disorder	DOID:10933
Achondroplasia	DOID:4480
Retinoblastoma	DOID:768
Ovarian cancer	DOID:2394
Celiac disease	DOID:10608
Uterine Carcinosarcoma	DOID:6171
Ovarian Serous Cystadenocarcinoma	DOID:5746
Cancer	DOID:162
Kawasaki disease	DOID:13378
Allergic rhinitis	DOID:4481
Peutz-Jeghers syndrome	DOID:3852
Borderline personality disorder	DOID:10930
Endometrial cancer	DOID:1380
Primary hyperoxaluria	DOID:2977
Interstitial lung disease	DOID:3082
Amyloidosis	DOID:9120
Pneumonia	DOID:552
Syndactyly	DOID:11193
Arterial tortuosity syndrome	DOID:0050645
Cannabis dependence	DOID:1849
Narcolepsy	DOID:8986
Hodgkin's lymphoma	DOID:8567
Hepatitis B	DOID:2043
Cocaine dependence	DOID:9975
Conduct disorder	DOID:12995
Li-Fraumeni syndrome	DOID:3012
FG syndrome	DOID:14711
Juvenile myoclonic epilepsy	DOID:4890
Renal cell carcinoma	DOID:4450
Hypospadias	DOID:10892
Biotinidase deficiency	DOID:856
Alcohol dependence	DOID:0050741
Cystic fibrosis	DOID:1485
Oral cavity cancer	DOID:8618
Episodic ataxia type 1	DOID:0050989
Episodic ataxia	DOID:963
Cystinosis	DOID:1064
Measles	DOID:8622
Medulloblastoma	DOID:0050902
Rubella	DOID:8781
Acute myeloid leukemia	DOID:9119
Myopia	DOID:11830
Eosinophilic esophagitis	DOID:13922
