# Supplementary material for: m7GDisAI: N7-methylguanosine (m7G) sites and diseases associations inference based on heterogeneous network
Source: BMC Bioinformatics. 2021 Mar 24;22:152. doi: 10.1186/s12859-021-04007-9 (PMC7992861; doi:10.1186/s12859-021-04007-9)
Supplement: Supplementary file 3 — Additional file 3. Table S3: m7G-disease association dataset. [file 12859_2021_4007_MOESM3_ESM.xlsx]

## Sheet: Sheet1
Table S3.m7G-disease association dataset.
m7G_ID_name	Disease_name
m7G_ID_30	Systemic lupus erythematosus
m7G_ID_65	Parkinson's disease
m7G_ID_67	Mitochondrial complex II deficiency
m7G_ID_71	Cockayne syndrome
m7G_ID_71	Mitochondrial complex I deficiency
m7G_ID_232	Mosaic variegated aneuploidy syndrome 1
m7G_ID_338	Adrenoleukodystrophy
m7G_ID_426	Coronary Artery Disease
m7G_ID_445	Cushing's syndrome
m7G_ID_445	Adrenocortical carcinoma
m7G_ID_445	Hepatocellular carcinoma
m7G_ID_481	Chickenpox
m7G_ID_535	Alzheimer's disease
m7G_ID_554	Mitochondrial complex II deficiency
m7G_ID_628	Mitochondrial complex II deficiency
m7G_ID_744	Coronary artery disease
m7G_ID_895	Alzheimer's disease
m7G_ID_899	Melanoma
m7G_ID_1022	Alzheimer's disease
m7G_ID_1074	Parkinson's disease
m7G_ID_1550	Mitochondrial complex II deficiency
m7G_ID_1853	Coronary Artery Disease
m7G_ID_1940	Severe congenital neutropenia
m7G_ID_1941	Severe congenital neutropenia
m7G_ID_1955	Emery-Dreifuss muscular dystrophy
m7G_ID_1955	Familial partial lipodystrophy
m7G_ID_1956	Cardiomyopathy
m7G_ID_2001	Systemic lupus erythematosus
m7G_ID_2002	Systemic lupus erythematosus
m7G_ID_2047	Major depressive disorder
m7G_ID_2048	Major depressive disorder
m7G_ID_2049	Major depressive disorder
m7G_ID_2050	Major depressive disorder
m7G_ID_2051	Major depressive disorder
m7G_ID_2052	Major depressive disorder
m7G_ID_2053	Major depressive disorder
m7G_ID_2172	Coronary artery disease
m7G_ID_2249	Fleck corneal dystrophy
m7G_ID_2306	Schizophrenia
m7G_ID_2413	Prostate cancer
m7G_ID_2521	Coronary Artery Disease
m7G_ID_2523	Ellis-van Creveld Syndrome
m7G_ID_2551	Congenital disorder of glycosylation
m7G_ID_2594	Mitochondrial complex II deficiency
m7G_ID_2849	Breast cancer
m7G_ID_2860	Schizophrenia
m7G_ID_2964	Maple syrup urine disease
m7G_ID_2967	Maple syrup urine disease
m7G_ID_2968	Maple syrup urine disease
m7G_ID_3084	Systemic lupus erythematosus
m7G_ID_3230	Coronary artery disease
m7G_ID_3610	Moyamoya disease
m7G_ID_3989	Triosephosphate isomerase deficiency
m7G_ID_4082	Schizophrenia
m7G_ID_4130	Polycystic ovary syndrome
m7G_ID_4169	Keratosis follicularis
m7G_ID_4170	Hypothyroidism
m7G_ID_4221	Combined oxidative phosphorylation deficiency
m7G_ID_4222	Combined oxidative phosphorylation deficiency
m7G_ID_4223	Combined oxidative phosphorylation deficiency
m7G_ID_4226	Joubert syndrome
m7G_ID_4270	Congenital disorder of glycosylation
m7G_ID_4279	Hyperopia
m7G_ID_4355	Emery-Dreifuss muscular dystrophy
m7G_ID_4356	Emery-Dreifuss muscular dystrophy
m7G_ID_4429	Mosaic variegated aneuploidy syndrome 1
m7G_ID_4430	Mosaic variegated aneuploidy syndrome 1
m7G_ID_4462	Hermansky-Pudlak syndrome
m7G_ID_4483	Loeys-Dietz syndrome
m7G_ID_4484	Loeys-Dietz syndrome
m7G_ID_4495	Bardet-Biedl syndrome
m7G_ID_4497	Bardet-Biedl syndrome
m7G_ID_4498	Endometriosis
m7G_ID_4590	Parkinson's disease
m7G_ID_4591	Parkinson's disease
m7G_ID_4730	Schizophrenia
m7G_ID_4735	Multiple myeloma
m7G_ID_4747	Meier-Gorlin syndrome
m7G_ID_4748	Meier-Gorlin syndrome
m7G_ID_4749	Meier-Gorlin syndrome
m7G_ID_4782	Coronary artery disease
m7G_ID_4783	Coronary artery disease
m7G_ID_4792	Parkinson's disease
m7G_ID_4807	Varicose veins
m7G_ID_4973	Meier-Gorlin syndrome
m7G_ID_5231	Mitochondrial complex I deficiency
m7G_ID_5274	Rheumatoid arthritis
m7G_ID_5284	Coffin-Siris syndrome
m7G_ID_5287	Polycystic liver disease
m7G_ID_5288	Polycystic liver disease
m7G_ID_5485	Ulcerative colitis
m7G_ID_5486	Ulcerative colitis
m7G_ID_5487	Ulcerative colitis
m7G_ID_5541	Asthma
m7G_ID_5558	Vitiligo
m7G_ID_5559	Vitiligo
m7G_ID_5564	Vitiligo
m7G_ID_5565	Vitiligo
m7G_ID_5566	Vitiligo
m7G_ID_5843	Zellweger syndrome
m7G_ID_5845	Zellweger syndrome
m7G_ID_5898	Alzheimer's disease
m7G_ID_5911	Breast cancer
m7G_ID_5912	Breast cancer
m7G_ID_6067	Hepatitis A
m7G_ID_6068	Hepatitis A
m7G_ID_6069	Hepatitis A
m7G_ID_6070	Hepatitis A
m7G_ID_6071	Hepatitis A
m7G_ID_6156	Cushing's syndrome
m7G_ID_6156	Hepatocellular carcinoma
m7G_ID_6156	Adrenocortical carcinoma
m7G_ID_6743	Coronary artery disease
m7G_ID_6835	Coronary artery disease
m7G_ID_7043	Major depressive disorder
m7G_ID_7044	Major depressive disorder
m7G_ID_7048	Prostate cancer
m7G_ID_7077	Juvenile polyposis syndrome
m7G_ID_7232	Chickenpox
m7G_ID_7235	Coronary artery disease
m7G_ID_7252	Atrial fibrillation
m7G_ID_7253	Atrial fibrillation
m7G_ID_7615	Coronary artery disease
m7G_ID_7872	Mitochondrial complex II deficiency
m7G_ID_8001	Dyskeratosis congenita
m7G_ID_8049	Xeroderma pigmentosum
m7G_ID_8367	Rheumatoid Arthritis
m7G_ID_8532	Parkinson's disease
m7G_ID_8588	Mitochondrial complex II deficiency
m7G_ID_8851	Rheumatoid Arthritis
m7G_ID_8852	Rheumatoid Arthritis
m7G_ID_9157	Inflammatory bowel disease
m7G_ID_9238	Breast cancer
m7G_ID_9239	Breast cancer
m7G_ID_9313	Coronary artery disease
m7G_ID_9443	Coronary artery disease
m7G_ID_9444	Coronary artery disease
m7G_ID_10169	Coronary artery disease
m7G_ID_10734	Alzheimer's disease
m7G_ID_10769	Seborrheic dermatitis
m7G_ID_10927	Parkinson's disease
m7G_ID_11147	Amyotrophic lateral sclerosis type 1
m7G_ID_11926	Parkinson's disease
m7G_ID_11999	Chickenpox
m7G_ID_12099	Prostate cancer
m7G_ID_12127	Ulcerative colitis
m7G_ID_12439	Parkinson's disease
m7G_ID_12581	Coronary artery disease
m7G_ID_12620	Breast cancer
m7G_ID_12621	Breast cancer
m7G_ID_12622	Breast cancer
m7G_ID_12700	Coronary Artery Disease
m7G_ID_12788	Melanoma
m7G_ID_13250	Melanoma
m7G_ID_13523	Charcot-Marie-Tooth disease
m7G_ID_13897	Lung adenocarcinoma
m7G_ID_14426	Coronary artery disease
m7G_ID_14688	Coronary artery disease
m7G_ID_14689	Coronary artery disease
m7G_ID_14690	Coronary artery disease
m7G_ID_14800	Alzheimer's disease
m7G_ID_14801	Alzheimer's disease
m7G_ID_14836	Coronary artery disease
m7G_ID_14993	Bipolar disorder
m7G_ID_14994	Bipolar disorder
m7G_ID_14995	Bipolar disorder
m7G_ID_15777	Moyamoya disease
m7G_ID_15778	Moyamoya disease
m7G_ID_15882	Beckwith-Wiedemann syndrome
m7G_ID_16201	Parkinson's disease
m7G_ID_16415	Coronary artery disease
m7G_ID_16517	Moyamoya disease
m7G_ID_16518	Moyamoya disease
m7G_ID_16532	Migraine with aura
m7G_ID_16533	Migraine with aura
m7G_ID_16534	Migraine with aura
m7G_ID_16535	Migraine with aura
m7G_ID_16888	Coronary Artery Disease
m7G_ID_16958	Xeroderma pigmentosum
m7G_ID_16959	Xeroderma pigmentosum
m7G_ID_16960	Xeroderma pigmentosum
m7G_ID_17018	Parkinson's disease
m7G_ID_17072	Atrial fibrillation
m7G_ID_17819	Frontotemporal dementia
m7G_ID_18140	Cleft palate
m7G_ID_20012	Alzheimer's disease
m7G_ID_21489	Myofibrillar myopathy 1
m7G_ID_22842	Schizophrenia
m7G_ID_23462	Gastrointestinal stromal tumor
m7G_ID_23663	Abetalipoproteinemia
m7G_ID_25322	Multiple system atrophy
m7G_ID_26158	Primary ciliary dyskinesia
m7G_ID_26678	Bipolar disorder
m7G_ID_26795	Primary ciliary dyskinesia
m7G_ID_28254	Attention deficit hyperactivity disorder
m7G_ID_29024	Galactosemia
m7G_ID_29482	Lung cancer
m7G_ID_29564	Nail-patella syndrome
m7G_ID_29854	Ankylosing spondylitis
m7G_ID_30150	Brugada syndrome
m7G_ID_31964	Schizophrenia
m7G_ID_32702	Mitochondrial complex I deficiency
m7G_ID_33802	Maturity-onset diabetes of the young
m7G_ID_34653	Coronary Artery Disease
m7G_ID_36662	Alzheimer's disease
m7G_ID_36842	Systemic lupus erythematosus
m7G_ID_37024	Cataract
m7G_ID_38811	Primary ciliary dyskinesia
m7G_ID_39120	Seckel syndrome
m7G_ID_39157	Arrhythmogenic right ventricular cardiomyopathy
m7G_ID_39890	Familial hypercholesterolemia
m7G_ID_40735	Mumps
m7G_ID_41491	Coronary artery disease
m7G_ID_46632	Familial hypercholesterolemia
m7G_ID_47516	Chronic obstructive pulmonary disease
m7G_ID_48118	Schizophrenia
m7G_ID_48641	Colorectal cancer
m7G_ID_49186	Macular degeneration
m7G_ID_52259	Ellis-van Creveld Syndrome
m7G_ID_52429	Coronary Artery Disease
m7G_ID_56719	Schizophrenia
m7G_ID_57165	Familial hypercholesterolemia
m7G_ID_57222	Multiple sclerosis
m7G_ID_57641	Alzheimer's disease
m7G_ID_60910	Bulimia nervosa
m7G_ID_65574	Breast cancer
m7G_ID_65726	Familial hemiplegic migraine
m7G_ID_67173	Chronic lymphocytic leukemia
m7G_ID_70296	Breast cancer
m7G_ID_72548	Atrial fibrillation
m7G_ID_73615	Parkinson's disease
m7G_ID_73733	Coronary Artery Disease
m7G_ID_75577	Porencephaly
m7G_ID_78560	Coronary artery disease
m7G_ID_79674	Systemic lupus erythematosus
m7G_ID_80429	Asthma
m7G_ID_88104	Coronary Artery Disease
m7G_ID_91813	Bipolar disorder
m7G_ID_104019	Coronary artery disease
m7G_ID_105865	Rheumatoid Arthritis
m7G_ID_107865	Rheumatoid arthritis
m7G_ID_108276	Schizophrenia
m7G_ID_108294	Ulcerative colitis
m7G_ID_112132	Parkinson's disease
m7G_ID_112257	Lynch syndrome
m7G_ID_112727	Craniometaphyseal dysplasia
m7G_ID_112727	Chondrocalcinosis
m7G_ID_114400	Parkinson's disease
m7G_ID_120335	Colorectal cancer
m7G_ID_121954	Coronary artery disease
m7G_ID_124284	Parkinson's disease
m7G_ID_126367	Neuroblastoma
m7G_ID_126481	Hypertrophic cardiomyopathy
m7G_ID_126523	Systemic lupus erythematosus
m7G_ID_126578	Coronary Artery Disease
m7G_ID_126617	Macular degeneration
m7G_ID_126648	Breast cancer
m7G_ID_126663	Systemic lupus erythematosus
m7G_ID_126695	Tuberculosis
m7G_ID_126808	Alzheimer's disease
m7G_ID_126896	Primary pulmonary hypertension
m7G_ID_127075	Hermansky-Pudlak syndrome
m7G_ID_127096	Coronary artery disease
m7G_ID_127252	Brachydactyly
m7G_ID_127263	Long QT syndrome
m7G_ID_127273	Parkinson's disease
m7G_ID_127282	Smith-McCort dysplasia
m7G_ID_127398	Primary open angle glaucoma
m7G_ID_127400	Primary open angle glaucoma
m7G_ID_127686	Congenital hypothyroidism
m7G_ID_127693	Alzheimer's disease
m7G_ID_127694	Alzheimer's disease
m7G_ID_127823	Chickenpox
m7G_ID_127870	Coronary artery disease
m7G_ID_127956	Parkinson's disease
m7G_ID_128126	Tuberculosis
m7G_ID_128177	Loeys-Dietz syndrome
m7G_ID_128178	Loeys-Dietz syndrome
m7G_ID_128179	Loeys-Dietz syndrome
m7G_ID_128212	Nail-patella syndrome
m7G_ID_128213	Nail-patella syndrome
m7G_ID_128519	Bipolar disorder
m7G_ID_128736	Nephrogenic diabetes insipidus
m7G_ID_128817	Noonan syndrome
m7G_ID_128899	Omodysplasia
m7G_ID_129026	Parkinson's disease
m7G_ID_129081	Bipolar I disorder
m7G_ID_129222	Coronary Artery Disease
m7G_ID_129295	Crohn's disease
m7G_ID_129297	Crohn's disease
m7G_ID_129335	Prostate cancer
m7G_ID_129358	Pancreatic cancer
m7G_ID_129404	Attention deficit hyperactivity disorder
m7G_ID_129405	Attention deficit hyperactivity disorder
m7G_ID_129479	Crohn's disease
m7G_ID_129492	Breast cancer
m7G_ID_129496	Coronary artery disease
m7G_ID_129507	Bipolar disorder
m7G_ID_129510	Parkinson's disease
m7G_ID_129554	Breast cancer
m7G_ID_129576	Alzheimer's disease
m7G_ID_129680	Parkinson's disease
m7G_ID_129844	Leber congenital amaurosis
m7G_ID_129846	Leber congenital amaurosis
m7G_ID_130098	Amyotrophic lateral sclerosis
m7G_ID_130164	Parkinson's disease
m7G_ID_130165	Parkinson's disease
m7G_ID_130277	Dent Disease
m7G_ID_130476	Crohn's disease
m7G_ID_131032	Gastrointestinal stromal tumor
m7G_ID_131463	Long QT syndrome
m7G_ID_134173	Parkinson's disease
m7G_ID_134676	Parkinson's disease
m7G_ID_135257	Attention deficit hyperactivity disorder
m7G_ID_135959	Irritable bowel syndrome
m7G_ID_135974	Breast cancer
m7G_ID_135975	Breast cancer
m7G_ID_135979	Schizophrenia
m7G_ID_136237	Familial hypercholesterolemia
m7G_ID_136252	Hypertrophic cardiomyopathy
m7G_ID_136253	Hypertrophic cardiomyopathy
m7G_ID_136265	Diamond-Blackfan anemia
m7G_ID_136267	Multiple sclerosis
m7G_ID_136268	Multiple sclerosis
m7G_ID_136302	Alzheimer's disease
m7G_ID_136319	Crohn's disease
m7G_ID_136404	Familial hemiplegic migraine
m7G_ID_136419	Schizophrenia
m7G_ID_136423	Alzheimer's disease
m7G_ID_136557	Hypertrophic cardiomyopathy
m7G_ID_136561	Bardet-Biedl syndrome
m7G_ID_136574	Diamond-Blackfan anemia
m7G_ID_136589	Maturity-onset diabetes of the young
m7G_ID_136606	Schizophrenia
m7G_ID_136612	Parkinson's disease
m7G_ID_136615	Primary ciliary dyskinesia
m7G_ID_136617	Primary ciliary dyskinesia
m7G_ID_136618	Primary ciliary dyskinesia
m7G_ID_136619	Primary ciliary dyskinesia
m7G_ID_136658	Cystinuria
m7G_ID_136793	Warburg micro syndrome
m7G_ID_136887	Myofibrillar myopathy 1
m7G_ID_136967	Long QT syndrome
m7G_ID_136967	Hypertrophic cardiomyopathy
m7G_ID_136991	Atrial fibrillation
m7G_ID_137019	Lynch syndrome
m7G_ID_137020	Lynch syndrome
m7G_ID_137071	Crohn's disease
m7G_ID_137152	Adams-Oliver syndrome
m7G_ID_137374	Parkinson's disease
m7G_ID_137385	Atrial fibrillation
m7G_ID_137426	Mitochondrial complex II deficiency
m7G_ID_137427	Mitochondrial complex II deficiency
m7G_ID_137451	Gastrointestinal stromal tumor
m7G_ID_137452	Gastrointestinal stromal tumor
m7G_ID_137502	Cockayne syndrome
m7G_ID_137502	Mitochondrial complex I deficiency
m7G_ID_137824	Schizophrenia
m7G_ID_137826	Schizophrenia
m7G_ID_137922	Primary ciliary dyskinesia
m7G_ID_137976	Bardet-Biedl syndrome
m7G_ID_138057	Osteogenesis imperfecta
m7G_ID_138121	Gout
m7G_ID_138136	Atrial fibrillation
m7G_ID_138189	Myotonia congenita
m7G_ID_138190	Myotonia congenita
m7G_ID_138387	Hypothyroidism
m7G_ID_138449	Acromesomelic Dysplasia
m7G_ID_138526	Parkinson's disease
m7G_ID_138553	Vitiligo
m7G_ID_138645	Breast cancer
m7G_ID_138646	Breast cancer
m7G_ID_138777	Warburg micro syndrome
m7G_ID_138884	Nephrotic syndrome
m7G_ID_138905	Dubin-Johnson syndrome
m7G_ID_138953	Migraine without aura
m7G_ID_138954	Migraine without aura
m7G_ID_139019	Ulcerative colitis
m7G_ID_139035	Long QT syndrome
m7G_ID_139035	Familial atrial fibrillation
m7G_ID_139035	short QT syndrome
m7G_ID_139159	Attention deficit hyperactivity disorder
m7G_ID_139265	Mitochondrial complex I deficiency
m7G_ID_139405	Mitochondrial complex I deficiency
m7G_ID_139438	Coronary Artery Disease
m7G_ID_139483	Asthma
m7G_ID_139625	Alzheimer's disease
m7G_ID_139669	Keratosis follicularis
m7G_ID_139670	Keratosis follicularis
m7G_ID_139684	Hypothyroidism
m7G_ID_139685	Noonan syndrome
m7G_ID_139847	Xeroderma pigmentosum
m7G_ID_139849	Porencephaly
m7G_ID_139856	Factor X deficiency
m7G_ID_139982	Bardet-Biedl syndrome
m7G_ID_140039	Focal segmental glomerulosclerosis
m7G_ID_140108	Mosaic variegated aneuploidy syndrome 1
m7G_ID_140109	Mosaic variegated aneuploidy syndrome 1
m7G_ID_140164	Hypertrophic cardiomyopathy
m7G_ID_140172	Coronary artery disease
m7G_ID_140196	Glaucoma
m7G_ID_140197	Glaucoma
m7G_ID_140205	Congenital disorder of glycosylation
m7G_ID_140227	Chronic obstructive pulmonary disease
m7G_ID_140342	Major depressive disorder
m7G_ID_140364	Tuberculosis
m7G_ID_140425	Brody myopathy
m7G_ID_140458	Crohn's disease
m7G_ID_140567	Primary ciliary dyskinesia
m7G_ID_140725	Alzheimer's disease
m7G_ID_140781	Pancreatic ductal adenocarcinoma
m7G_ID_140782	Pancreatic ductal adenocarcinoma
m7G_ID_140901	Congenital disorder of glycosylation
m7G_ID_140906	Primary ciliary dyskinesia
m7G_ID_141023	Seckel syndrome
m7G_ID_141025	Breast cancer
m7G_ID_141043	Breast cancer
m7G_ID_141218	Familial hypercholesterolemia
m7G_ID_141257	Congenital ichthyosiform erythroderma
m7G_ID_141284	Breast cancer
m7G_ID_141448	Maple syrup urine disease
m7G_ID_141449	Maple syrup urine disease
m7G_ID_141668	Anorexia nervosa
m7G_ID_141672	Congenital dyserythropoietic anemia
m7G_ID_141759	Major depressive disorder
m7G_ID_141828	Neuronal ceroid lipofuscinosis
m7G_ID_141829	Neuronal ceroid lipofuscinosis
m7G_ID_142017	Rubinstein-Taybi syndrome
m7G_ID_142018	Major depressive disorder
m7G_ID_142045	Alzheimer's disease
m7G_ID_142087	Parkinson's disease
m7G_ID_142138	Non-syndromic X-linked intellectual disability
m7G_ID_142149	Parkinson's disease
m7G_ID_142159	Parkinson's disease
m7G_ID_142310	Obsessive-compulsive disorder
m7G_ID_142479	Achondroplasia
m7G_ID_142641	Parkinson's disease
m7G_ID_142984	Parkinson's disease
m7G_ID_143143	Schizophrenia
m7G_ID_143533	Retinoblastoma
m7G_ID_143684	Multiple sclerosis
m7G_ID_143849	Congenital hypothyroidism
m7G_ID_144418	Endometriosis
m7G_ID_144618	Ovarian cancer
m7G_ID_144619	Alzheimer's disease
m7G_ID_144659	Chronic obstructive pulmonary disease
m7G_ID_144809	Primary ciliary dyskinesia
m7G_ID_145084	Celiac disease
m7G_ID_145135	Dyskeratosis congenita
m7G_ID_145429	Joubert syndrome
m7G_ID_145661	Parkinson's disease
m7G_ID_145996	Attention deficit hyperactivity disorder
m7G_ID_146553	Long QT syndrome
m7G_ID_146584	Ovarian cancer
m7G_ID_146684	Inflammatory bowel disease
m7G_ID_146800	Systemic lupus erythematosus
m7G_ID_146851	Noonan syndrome
m7G_ID_147445	Irritable bowel syndrome
m7G_ID_147449	Parkinson's disease
m7G_ID_147460	Uterine Carcinosarcoma
m7G_ID_147460	Ovarian Serous Cystadenocarcinoma
m7G_ID_147486	Systemic lupus erythematosus
m7G_ID_147529	Lung adenocarcinoma
m7G_ID_147537	Alzheimer's disease
m7G_ID_147587	Coronary artery disease
m7G_ID_147836	Coronary artery disease
m7G_ID_148211	Chronic lymphocytic leukemia
m7G_ID_148586	Cancer
m7G_ID_148596	Alzheimer's disease
m7G_ID_149119	Lung cancer
m7G_ID_149171	Alzheimer's disease
m7G_ID_149258	Alzheimer's disease
m7G_ID_149424	Kawasaki disease
m7G_ID_149507	Alzheimer's disease
m7G_ID_150173	Parkinson's disease
m7G_ID_150262	Long QT syndrome
m7G_ID_150277	Parkinson's disease
m7G_ID_150332	Coronary artery disease
m7G_ID_150433	Uterine Carcinosarcoma
m7G_ID_150475	Coronary artery disease
m7G_ID_150534	Systemic lupus erythematosus
m7G_ID_150891	Parkinson's disease
m7G_ID_150892	Parkinson's disease
m7G_ID_151088	Lynch syndrome
m7G_ID_151173	Parkinson's disease
m7G_ID_151174	Parkinson's disease
m7G_ID_151441	Dubin-Johnson syndrome
m7G_ID_152251	Chronic obstructive pulmonary disease
m7G_ID_152288	Alzheimer's disease
m7G_ID_152460	Schizophrenia
m7G_ID_152461	Schizophrenia
m7G_ID_152591	Cancer
m7G_ID_152617	Prostate cancer
m7G_ID_152660	Lynch syndrome
m7G_ID_153108	Coronary artery disease
m7G_ID_153195	Alzheimer's disease
m7G_ID_153320	Melanoma
m7G_ID_153322	Allergic rhinitis
m7G_ID_153355	Schizophrenia
m7G_ID_153388	Gastrointestinal stromal tumor
m7G_ID_154090	Coronary artery disease
m7G_ID_154139	Systemic lupus erythematosus
m7G_ID_154410	Bardet-Biedl syndrome
m7G_ID_154495	Peutz-Jeghers syndrome
m7G_ID_154535	Borderline personality disorder
m7G_ID_154765	Melanoma
m7G_ID_154957	Coronary Artery Disease
m7G_ID_155289	Lynch syndrome
m7G_ID_155499	Parkinson's disease
m7G_ID_155521	Schizophrenia
m7G_ID_155630	Maple syrup urine disease
m7G_ID_155923	Parkinson's disease
m7G_ID_156443	Rheumatoid arthritis
m7G_ID_156551	Parkinson's disease
m7G_ID_156721	Schizophrenia
m7G_ID_156814	Endometrial cancer
m7G_ID_157220	Familial hypercholesterolemia
m7G_ID_157468	Colorectal cancer
m7G_ID_157631	Alzheimer's disease
m7G_ID_157874	Cancer
m7G_ID_158261	Bipolar disorder
m7G_ID_158262	Bipolar disorder
m7G_ID_158270	Mitochondrial complex I deficiency
m7G_ID_159047	Hypothyroidism
m7G_ID_159214	Chronic lymphocytic leukemia
m7G_ID_159449	Multiple sclerosis
m7G_ID_159652	Familial hypercholesterolemia
m7G_ID_159831	Diamond-Blackfan anemia
m7G_ID_160545	Anorexia nervosa
m7G_ID_160735	Breast cancer
m7G_ID_160736	Breast cancer
m7G_ID_161433	Lynch syndrome
m7G_ID_162499	Crohn's disease
m7G_ID_162578	Primary hyperoxaluria
m7G_ID_163531	Combined oxidative phosphorylation deficiency
m7G_ID_163868	Ellis-van Creveld Syndrome
m7G_ID_163869	Ellis-van Creveld Syndrome
m7G_ID_164328	Abetalipoproteinemia
m7G_ID_164386	Long QT syndrome
m7G_ID_164493	Atrial fibrillation
m7G_ID_164667	Mitochondrial complex II deficiency
m7G_ID_164701	Colorectal cancer
m7G_ID_165894	Schizophrenia
m7G_ID_165990	Rheumatoid arthritis
m7G_ID_166610	Zellweger syndrome
m7G_ID_166809	Primary ciliary dyskinesia
m7G_ID_167585	Ulcerative colitis
m7G_ID_168587	Interstitial lung disease
m7G_ID_169360	Amyloidosis
m7G_ID_170208	Pneumonia
m7G_ID_173713	Leber congenital amaurosis
m7G_ID_174720	Crohn's disease
m7G_ID_174817	Loeys-Dietz syndrome
m7G_ID_174900	Congenital disorder of glycosylation
m7G_ID_176206	Primary ciliary dyskinesia
m7G_ID_176210	Primary ciliary dyskinesia
m7G_ID_176688	Alzheimer's disease
m7G_ID_177353	Congenital disorder of glycosylation
m7G_ID_177641	Parkinson's disease
m7G_ID_178094	Peutz-Jeghers syndrome
m7G_ID_178945	Syndactyly
m7G_ID_179279	Multiple sclerosis
m7G_ID_180104	Arterial tortuosity syndrome
m7G_ID_180290	Multiple sclerosis
m7G_ID_181096	Rubinstein-Taybi syndrome
m7G_ID_181108	Multiple sclerosis
m7G_ID_181245	Cannabis dependence
m7G_ID_181284	Narcolepsy
m7G_ID_183348	Alzheimer's disease
m7G_ID_184496	Glaucoma
m7G_ID_185031	Neuroblastoma
m7G_ID_185909	Parkinson's disease
m7G_ID_186266	Coronary artery disease
m7G_ID_186458	Hepatocellular carcinoma
m7G_ID_186583	Retinoblastoma
m7G_ID_187570	Coronary artery disease
m7G_ID_187642	Celiac disease
m7G_ID_188354	Alzheimer's disease
m7G_ID_188659	Attention deficit hyperactivity disorder
m7G_ID_189128	Hodgkin's lymphoma
m7G_ID_190216	Coronary Artery Disease
m7G_ID_190398	Hepatitis B
m7G_ID_190945	Crohn's disease
m7G_ID_191170	Cocaine dependence
m7G_ID_191264	Alzheimer's disease
m7G_ID_191297	Conduct disorder
m7G_ID_191507	Systemic lupus erythematosus
m7G_ID_191906	Parkinson's disease
m7G_ID_192145	Coronary Artery Disease
m7G_ID_192279	Schizophrenia
m7G_ID_192868	Lynch syndrome
m7G_ID_194590	Alzheimer's disease
m7G_ID_194615	Hepatocellular carcinoma
m7G_ID_194615	Ovarian Serous Cystadenocarcinoma
m7G_ID_194615	Adrenocortical carcinoma
m7G_ID_194736	Li-Fraumeni syndrome
m7G_ID_195738	FG syndrome
m7G_ID_195912	Parkinson's disease
m7G_ID_196437	Parkinson's disease
m7G_ID_197374	Pneumonia
m7G_ID_197888	Multiple sclerosis
m7G_ID_197956	Alzheimer's disease
m7G_ID_198760	Parkinson's disease
m7G_ID_198770	Vitiligo
m7G_ID_199293	Schizophrenia
m7G_ID_200058	Schizophrenia
m7G_ID_200227	Lynch syndrome
m7G_ID_200831	Bipolar disorder
m7G_ID_200870	Coronary Artery Disease
m7G_ID_201416	Juvenile myoclonic epilepsy
m7G_ID_202399	Rheumatoid arthritis
m7G_ID_202406	Endometriosis
m7G_ID_202657	Multiple sclerosis
m7G_ID_202781	Renal cell carcinoma
m7G_ID_202781	Ovarian Serous Cystadenocarcinoma
m7G_ID_202781	Multiple myeloma
m7G_ID_203139	Schizophrenia
m7G_ID_203640	Ovarian Serous Cystadenocarcinoma
m7G_ID_203640	Uterine Carcinosarcoma
m7G_ID_203640	Hepatocellular carcinoma
m7G_ID_204164	Parkinson's disease
m7G_ID_205040	Coronary artery disease
m7G_ID_205254	Gout
m7G_ID_205883	Coronary artery disease
m7G_ID_207830	Schizophrenia
m7G_ID_210597	Bipolar disorder
m7G_ID_211444	Alzheimer's disease
m7G_ID_211520	Alzheimer's disease
m7G_ID_212196	Chronic lymphocytic leukemia
m7G_ID_212684	Parkinson's disease
m7G_ID_212867	Alzheimer's disease
m7G_ID_213981	Crohn's disease
m7G_ID_215550	Hypospadias
m7G_ID_215555	Systemic lupus erythematosus
m7G_ID_216251	Breast cancer
m7G_ID_216306	Parkinson's disease
m7G_ID_216765	Multiple sclerosis
m7G_ID_217008	Multiple sclerosis
m7G_ID_217696	Parkinson's disease
m7G_ID_217791	Tuberculosis
m7G_ID_218197	Asthma
m7G_ID_218588	Ankylosing spondylitis
m7G_ID_218957	Alzheimer's disease
m7G_ID_220072	Schizophrenia
m7G_ID_220405	Alzheimer's disease
m7G_ID_220540	Pneumonia
m7G_ID_220822	Lynch syndrome
m7G_ID_220884	Alzheimer's disease
m7G_ID_222894	Endometrial cancer
m7G_ID_223409	Uterine Carcinosarcoma
m7G_ID_223887	Multiple sclerosis
m7G_ID_224201	Parkinson's disease
m7G_ID_224208	Zellweger syndrome
m7G_ID_225577	Chronic lymphocytic leukemia
m7G_ID_229869	Biotinidase deficiency
m7G_ID_232537	Major depressive disorder
m7G_ID_233123	Parkinson's disease
m7G_ID_233173	Moyamoya disease
m7G_ID_234328	Breast cancer
m7G_ID_234377	Inflammatory bowel disease
m7G_ID_235074	Parkinson's disease
m7G_ID_236275	Tuberculosis
m7G_ID_236457	Breast cancer
m7G_ID_239599	Alcohol dependence
m7G_ID_241240	Schizophrenia
m7G_ID_241276	Prostate cancer
m7G_ID_241707	Cystic fibrosis
m7G_ID_241722	Schizophrenia
m7G_ID_242187	Alzheimer's disease
m7G_ID_242960	Parkinson's disease
m7G_ID_243664	Lung cancer
m7G_ID_244099	Major depressive disorder
m7G_ID_244725	Asthma
m7G_ID_245137	Systemic lupus erythematosus
m7G_ID_245540	Bipolar disorder
m7G_ID_245951	Inflammatory bowel disease
m7G_ID_249872	Major depressive disorder
m7G_ID_252216	Ovarian cancer
m7G_ID_253317	Lynch syndrome
m7G_ID_254955	Ulcerative colitis
m7G_ID_256359	Alzheimer's disease
m7G_ID_256394	Mitochondrial complex II deficiency
m7G_ID_257236	Alzheimer's disease
m7G_ID_257287	Atrial fibrillation
m7G_ID_257469	Parkinson's disease
m7G_ID_257762	Oral cavity cancer
m7G_ID_258769	Primary ciliary dyskinesia
m7G_ID_259414	Cystic fibrosis
m7G_ID_263635	Episodic ataxia type 1
m7G_ID_263635	Episodic ataxia
m7G_ID_264949	Porencephaly
m7G_ID_265855	Mosaic variegated aneuploidy syndrome 1
m7G_ID_267218	Cataract
m7G_ID_267439	Parkinson's disease
m7G_ID_267664	Cystinosis
m7G_ID_267817	Congenital ichthyosiform erythroderma
m7G_ID_268139	Asthma
m7G_ID_268251	Frontotemporal dementia
m7G_ID_268427	Measles
m7G_ID_268527	Congenital disorder of glycosylation
m7G_ID_269227	Peutz-Jeghers syndrome
m7G_ID_269620	Breast cancer
m7G_ID_269958	Syndactyly
m7G_ID_270184	Leber congenital amaurosis
m7G_ID_270807	Schizophrenia
m7G_ID_272191	Parkinson's disease
m7G_ID_272452	Parkinson's disease
m7G_ID_272613	Parkinson's disease
m7G_ID_274289	Medulloblastoma
m7G_ID_274289	Hepatocellular carcinoma
m7G_ID_277514	Vitiligo
m7G_ID_279054	Coronary artery disease
m7G_ID_279442	Atrial fibrillation
m7G_ID_280348	Rubella
m7G_ID_280726	Parkinson's disease
m7G_ID_280792	Chronic lymphocytic leukemia
m7G_ID_280795	Hepatocellular carcinoma
m7G_ID_280795	Uterine Carcinosarcoma
m7G_ID_280795	Ovarian Serous Cystadenocarcinoma
m7G_ID_282205	Crohn's disease
m7G_ID_282593	Schizophrenia
m7G_ID_283434	Atrial fibrillation
m7G_ID_285888	Endometriosis
m7G_ID_286715	Uterine Carcinosarcoma
m7G_ID_286715	Renal cell carcinoma
m7G_ID_286715	Hepatocellular carcinoma
m7G_ID_286715	Ovarian Serous Cystadenocarcinoma
m7G_ID_287874	Hypothyroidism
m7G_ID_289050	Rheumatoid arthritis
m7G_ID_289333	Gout
m7G_ID_290517	Alzheimer's disease
m7G_ID_293472	Systemic lupus erythematosus
m7G_ID_294084	Major depressive disorder
m7G_ID_296584	Alzheimer's disease
m7G_ID_296876	Ovarian Serous Cystadenocarcinoma
m7G_ID_296876	Hepatocellular carcinoma
m7G_ID_296876	Acute myeloid leukemia
m7G_ID_297653	Rheumatoid Arthritis
m7G_ID_300711	Coronary artery disease
m7G_ID_302702	Melanoma
m7G_ID_305480	Alzheimer's disease
m7G_ID_306134	Systemic lupus erythematosus
m7G_ID_306617	Gout
m7G_ID_307290	Oral cavity cancer
m7G_ID_308209	Allergic rhinitis
m7G_ID_308758	Colorectal cancer
m7G_ID_309788	Inflammatory bowel disease
m7G_ID_311983	Rheumatoid Arthritis
m7G_ID_312214	Crohn's disease
m7G_ID_313290	Schizophrenia
m7G_ID_315907	Atrial fibrillation
m7G_ID_316508	Multiple myeloma
m7G_ID_317713	Coronary Artery Disease
m7G_ID_317794	Lynch syndrome
m7G_ID_321046	Tuberculosis
m7G_ID_321588	Ulcerative colitis
m7G_ID_323769	Alzheimer's disease
m7G_ID_323909	Parkinson's disease
m7G_ID_325492	Coronary Artery Disease
m7G_ID_328102	Myopia
m7G_ID_328310	Alzheimer's disease
m7G_ID_329079	Lynch syndrome
m7G_ID_330941	Coronary Artery Disease
m7G_ID_335106	Parkinson's disease
m7G_ID_500084	Keratosis follicularis
m7G_ID_500152	Coronary Artery Disease
m7G_ID_500272	Eosinophilic esophagitis
m7G_ID_500273	Coronary Artery Disease
