# Supplementary material for: m7GDisAI: N7-methylguanosine (m7G) sites and diseases associations inference based on heterogeneous network
Source: BMC Bioinformatics. 2021 Mar 24;22:152. doi: 10.1186/s12859-021-04007-9 (PMC7992861; doi:10.1186/s12859-021-04007-9)
Supplement: Supplementary file 4 — Additional file 4. Table S4: m7G-disease association matrix ASD. [file 12859_2021_4007_MOESM4_ESM.xlsx]

## Sheet: page_1
1
	1
		1
			1	1
					1
						1
							1
								1	1	1
											1
												1
		1
		1
							1
												1
													1
												1
	1
		1
							1
														1
														1
															1	1
																	1
1
1
																		1
																		1
																		1
																		1
																		1
																		1
																		1
							1
																			1
																				1
																					1
							1
																						1
																							1
		1
																								1
																				1
																									1
																									1
																									1
1
							1
																										1
																											1
																				1
																												1
																													1
																														1
																															1
																															1
																															1
																																1
																							1
																																	1
															1
															1
					1
					1
																																		1
																																			1
																																			1
																																				1
																																				1
																																					1
	1
	1
																				1
																																						1
																																							1
																																							1
																																							1
							1
							1
	1
																																								1
																																							1
				1
																																									1
																																										1
																																											1
																																											1
																																												1
																																												1
																																												1
																																													1
																																														1
																																														1
																																														1
																																														1
																																														1
																																															1
																																															1
												1
																								1
																								1
																																																1
																																																1
																																																1
																																																1
																																																1
								1	1	1
							1
							1
																		1
																		1
																					1
																																																	1
											1
							1


							1
		1
																																									1
	1
		1
																																									1
																																									1
																								1
																								1
							1
							1
							1
							1
												1
	1
	1
											1
																					1
																																												1
	1
							1
																								1
																								1
																								1
							1
													1
													1
							1
							1
							1
							1
												1
												1
							1
																										1
																										1
	1
							1
																										1
																										1
							1
	1

												1
																				1
																				1
				1
							1
												1
1
							1
																				1
																						1
							1
																				1
												1
																								1
																								1

	1
							1
							1
1
																																													1
							1
							1
																																									1
																																									1
																				1
																																												1
	1
	1
							1
	1
1
							1
																								1
1
												1
																																		1
							1
	1
												1
												1
											1
							1
	1
																																			1
																																			1
																																			1
	1
							1
																					1
																								1
							1
	1
																								1
												1
	1
	1
	1
	1
	1
																								1
																								1
																				1
												1
																				1
												1
																																				1
																				1
	1

	1

		1
		1
			1	1
																				1
																				1
																																				1

																														1
	1
																																														1
																								1
																								1
																																												1
				1
				1
							1
																																													1
												1
																													1
																													1
																														1
																																				1
					1
					1
							1
																							1
																		1
												1
																							1
																								1
																								1
																								1
																									1
																									1
																		1
																		1
												1
	1
	1
	1
	1
	1
																				1
																																					1
												1
																																1
	1
1
	1
1
												1
							1
							1
												1
												1
												1
												1
	1
	1
							1
							1
1
	1
	1
	1
	1
												1
																				1
																				1
																					1
							1
												1
													1
																				1
							1
1
																																				1
													1
							1
	1
																				1
																									1
	1
																																									1
	1
																				1
												1
				1
																														1
																								1
																								1
																															1
																						1
																						1

		1
																				1
																																									1
																																															1
																																												1
																																			1
																							1
												1
																							1
	1
												1
	1
							1
										1
							1
												1
							1
												1
1
	1
							1
																				1
												1
									1	1
	1
	1
												1
	1
																																														1
																				1
																				1
							1
																																									1
																																					1
																																						1
																				1
										1
	1
							1
							1
																				1
												1
												1
	1
												1
1
																								1
	1
	1
																																													1
												1
																				1
												1
												1
	1
																																															1
																		1
	1
																										1
																								1
	1
																								1
																				1
																					1
																				1
												1
	1
																		1
																																													1
1
																		1
																																												1
												1
		1
												1

	1
					1
	1
																																													1
																							1
																								1
																				1
	1
	1
	1
										1
																																														1
							1

	1
										1
																				1

																																					1
										1
																														1
																																									1
												1
1
																		1
												1
										1
																																									1
							1
													1
												1
1
																																									1
																				1

																																						1
							1
																																												1
												1
	1
							1
												1
							1
	1
																													1
							1
							1
[truncated: 1 more columns]
