# Supplementary material for: m7GDisAI: N7-methylguanosine (m7G) sites and diseases associations inference based on heterogeneous network
Source: BMC Bioinformatics. 2021 Mar 24;22:152. doi: 10.1186/s12859-021-04007-9 (PMC7992861; doi:10.1186/s12859-021-04007-9)
Supplement: Supplementary file 5 — Additional file 5. Table S5: m7G chemical similarity matrix ACSN. [file 12859_2021_4007_MOESM5_ESM.xlsx]

## Sheet: page_1
1	0.2967	0.30233	0.2809	0.31034	0.25926	0.33333	0.275	0.36735	0.41573	0.3	0.34118	0.37079	0.27059	0.33333	0.37634	0.31313	0.23256	0.27957	0.33333	0.27811	0.26857	0.29487	0.29114	0.27273	0.25532	0.33333	0.2	0.28105	0.19497	0.27632	0.28947	0.23977	0.27168	0.26506	0.24848	0.34444	0.375	0.18788	0.29697	0.30108	0.29474	0.29762	0.31765	0.30994	0.21429	0.27168	0.28125	0.32143	0.25287
0.2967	1	0.43182	0.45455	0.45455	0.22105	0.31111	0.33333	0.45098	0.4433	0.37209	0.3913	0.43158	0.4186	0.44444	0.40594	0.42574	0.30435	0.49438	0.30435	0.38636	0.3369	0.33721	0.29609	0.30994	0.39683	0.38947	0.22222	0.32544	0.22472	0.31361	0.31765	0.32597	0.33333	0.36782	0.29282	0.37755	0.31217	0.21739	0.3224	0.43617	0.50549	0.32973	0.4	0.4	0.30337	0.35519	0.43455	0.30208	0.35165
0.30233	0.43182	1	0.37079	0.32609	0.30952	0.30233	0.30952	0.44898	0.34	0.4	0.37079	0.39785	0.33333	0.37778	0.37374	0.38	0.26667	0.41111	0.26667	0.27473	0.32961	0.3625	0.23596	0.28485	0.34759	0.37705	0.2093	0.30061	0.20468	0.30435	0.30864	0.25967	0.34091	0.36145	0.30588	0.41758	0.31111	0.23256	0.29213	0.40217	0.37895	0.27869	0.39535	0.39535	0.29412	0.38012	0.49714	0.25263	0.3526
0.2809	0.45455	0.37079	1	0.33333	0.23077	0.29545	0.31765	0.37143	0.43158	0.29545	0.34783	0.375	0.35632	0.34043	0.38	0.48936	0.33333	0.40984	0.35673	0.35632	0.24103	0.35366	0.24444	0.21348	0.34737	0.37634	0.23977	0.23429	0.23529	0.24419	0.24138	0.31818	0.2973	0.28492	0.23497	0.35751	0.38728	0.27059	0.3	0.42391	0.43011	0.33708	0.31892	0.32609	0.27273	0.2973	0.37824	0.32967	0.29348
0.31034	0.45455	0.32609	0.33333	1	0.25843	0.29545	0.3494	0.5	0.41667	0.46154	0.42529	0.43478	0.35632	0.36957	0.46809	0.45833	0.31818	0.40984	0.38095	0.34091	0.42353	0.32143	0.30994	0.30909	0.47126	0.34031	0.25444	0.29341	0.26506	0.28916	0.27811	0.23404	0.35593	0.30682	0.30636	0.32323	0.30435	0.22034	0.3	0.47191	0.43011	0.30055	0.31183	0.31183	0.27273	0.29032	0.42246	0.31522	0.25926
0.25926	0.22105	0.30952	0.23077	0.25843	1	0.36	0.33333	0.32	0.33333	0.2	0.25843	0.33333	0.30864	0.23913	0.29897	0.34737	0.28395	0.2381	0.27607	0.30061	0.32927	0.2	0.16959	0.20755	0.37278	0.29609	0.27891	0.28	0.28276	0.27517	0.27152	0.34194	0.27811	0.34641	0.34667	0.31492	0.33333	0.31507	0.28049	0.30055	0.26702	0.22989	0.26437	0.25714	0.37931	0.33333	0.27368	0.32121	0.39869
0.33333	0.31111	0.30233	0.29545	0.29545	0.36	1	0.25926	0.39583	0.3125	0.28395	0.32558	0.38636	0.33333	0.24731	0.33333	0.34021	0.24706	0.27273	0.30061	0.35849	0.32143	0.32895	0.2439	0.20988	0.31844	0.33333	0.30612	0.21739	0.31034	0.22013	0.225	0.23977	0.29412	0.36364	0.2795	0.30108	0.30952	0.28105	0.26627	0.27368	0.27461	0.28994	0.26554	0.2514	0.36913	0.29412	0.30159	0.28324	0.32121
0.275	0.33333	0.30952	0.31765	0.3494	0.33333	0.25926	1	0.32	0.31915	0.275	0.33333	0.31868	0.27711	0.29545	0.34043	0.30612	0.26829	0.26486	0.29193	0.33333	0.24571	0.19277	0.25786	0.2549	0.27473	0.28889	0.22876	0.3617	0.24	0.33803	0.34266	0.30818	0.27059	0.36424	0.2625	0.24607	0.38462	0.26316	0.21387	0.30769	0.31522	0.26627	0.21547	0.21547	0.25	0.34161	0.33702	0.24571	0.31288
0.36735	0.45098	0.44898	0.37143	0.5	0.32	0.39583	0.32	1	0.48571	0.44086	0.38462	0.47573	0.33981	0.44554	0.47664	0.49533	0.40206	0.43269	0.36	0.32692	0.41	0.36458	0.34694	0.37634	0.40952	0.40284	0.29897	0.34737	0.29534	0.35106	0.34737	0.3399	0.4	0.29808	0.34343	0.49505	0.35922	0.29293	0.45745	0.41121	0.53769	0.38308	0.35238	0.35238	0.36788	0.42132	0.53	0.39604	0.36946
0.41573	0.4433	0.34	0.43158	0.41667	0.33333	0.3125	0.31915	0.48571	1	0.32632	0.44681	0.42574	0.35417	0.35294	0.45631	0.46154	0.3913	0.43147	0.36898	0.38298	0.40741	0.30159	0.31217	0.39535	0.42132	0.35922	0.30387	0.23711	0.3	0.23316	0.23711	0.34737	0.44262	0.35106	0.32275	0.40196	0.41176	0.31868	0.39459	0.43719	0.46465	0.29703	0.38144	0.38144	0.33333	0.36788	0.45	0.35714	0.33673
0.3	0.37209	0.4	0.29545	0.46154	0.2	0.28395	0.275	0.44086	0.32632	1	0.35714	0.32609	0.24138	0.38095	0.37634	0.35417	0.35897	0.34463	0.27711	0.24138	0.34545	0.40278	0.26708	0.33333	0.2967	0.31844	0.23871	0.27273	0.21795	0.27632	0.27273	0.25444	0.27168	0.25	0.2638	0.30108	0.27907	0.18788	0.3375	0.40698	0.35165	0.28994	0.30994	0.31765	0.17241	0.28655	0.31551	0.26136	0.27485
0.34118	0.3913	0.37079	0.34783	0.42529	0.25843	0.32558	0.33333	0.38462	0.44681	0.35714	1	0.45055	0.34091	0.35484	0.38	0.41414	0.30337	0.3871	0.31818	0.35632	0.40698	0.32143	0.3494	0.3758	0.34737	0.34737	0.20455	0.30909	0.19318	0.32099	0.32515	0.31073	0.35593	0.35294	0.32164	0.31	0.32597	0.25581	0.3	0.33673	0.37113	0.25926	0.28421	0.28421	0.28736	0.42857	0.39267	0.29412	0.30055
0.37079	0.43158	0.39785	0.375	0.43478	0.33333	0.38636	0.31868	0.47573	0.42574	0.32609	0.45055	1	0.34043	0.34	0.37736	0.40952	0.34783	0.35644	0.37778	0.42373	0.3299	0.33708	0.33333	0.29609	0.3399	0.39487	0.31034	0.31818	0.29885	0.31429	0.31818	0.26531	0.34737	0.32973	0.39884	0.3561	0.38378	0.24731	0.3587	0.41837	0.43878	0.41111	0.38298	0.37566	0.36364	0.31959	0.41709	0.40984	0.28934
0.27059	0.4186	0.33333	0.35632	0.35632	0.30864	0.33333	0.27711	0.33981	0.35417	0.24138	0.34091	0.34043	1	0.26316	0.41935	0.38144	0.26437	0.3743	0.41026	0.47368	0.37725	0.30435	0.2619	0.22156	0.29787	0.28421	0.21212	0.25153	0.20732	0.24691	0.25153	0.27907	0.31034	0.27485	0.24419	0.3369	0.30286	0.29936	0.32934	0.32275	0.35829	0.27684	0.28889	0.28889	0.30061	0.32558	0.34392	0.30682	0.32164
0.33333	0.44444	0.37778	0.34043	0.36957	0.23913	0.24731	0.29545	0.44554	0.35294	0.38095	0.35484	0.34	0.26316	1	0.41414	0.40594	0.31111	0.42391	0.31111	0.29032	0.32973	0.32941	0.30286	0.3253	0.31313	0.38298	0.2	0.28655	0.20225	0.28235	0.27907	0.28962	0.34066	0.3	0.27778	0.44565	0.29787	0.27907	0.33708	0.31683	0.51685	0.375	0.38547	0.38547	0.23913	0.37853	0.34328	0.32258	0.40698
0.37634	0.40594	0.37374	0.38	0.46809	0.29897	0.33333	0.34043	0.47664	0.45631	0.37634	0.38	0.37736	0.41935	0.41414	1	0.5098	0.38298	0.46667	0.38298	0.36082	0.39896	0.32979	0.34043	0.27083	0.43434	0.44898	0.26984	0.30481	0.26596	0.30108	0.31183	0.35417	0.36041	0.30303	0.32292	0.40777	0.35354	0.35556	0.34359	0.47959	0.42029	0.37113	0.38776	0.38776	0.3057	0.32673	0.47	0.37755	0.32338
0.31313	0.42574	0.38	0.48936	0.45833	0.34737	0.34021	0.30612	0.49533	0.46154	0.35417	0.41414	0.40952	0.38144	0.40594	0.5098	1	0.38947	0.45729	0.375	0.39583	0.39796	0.29592	0.28	0.25253	0.44	0.45455	0.27749	0.30526	0.27368	0.30851	0.29843	0.36082	0.39487	0.32323	0.30964	0.5	0.36	0.29843	0.33	0.48485	0.52041	0.45161	0.38693	0.38693	0.33333	0.38776	0.53608	0.39796	0.33005
0.23256	0.30435	0.26667	0.33333	0.31818	0.28395	0.24706	0.26829	0.40206	0.3913	0.35897	0.30337	0.34783	0.26437	0.31111	0.38298	0.38947	1	0.29412	0.29341	0.22222	0.27684	0.24096	0.21637	0.21212	0.32597	0.38728	0.26452	0.21951	0.25974	0.21472	0.21951	0.27811	0.34132	0.24419	0.34615	0.32258	0.28	0.1976	0.28994	0.35165	0.28866	0.33735	0.25967	0.26667	0.28395	0.25843	0.40449	0.33728	0.30588
0.27957	0.49438	0.41111	0.40984	0.40984	0.2381	0.27273	0.26486	0.43269	0.43147	0.34463	0.3871	0.35644	0.3743	0.42391	0.46667	0.45729	0.29412	1	0.39884	0.34426	0.40782	0.30337	0.32955	0.28409	0.35714	0.35714	0.2	0.30636	0.20219	0.30233	0.32164	0.33702	0.4881	0.29032	0.27568	0.43158	0.31579	0.33728	0.37853	0.48634	0.59538	0.24623	0.45143	0.45977	0.21875	0.28866	0.44503	0.3125	0.27179
0.33333	0.30435	0.26667	0.35673	0.38095	0.27607	0.30061	0.29193	0.36	0.36898	0.27711	0.31818	0.37778	0.41026	0.31111	0.38298	0.375	0.29341	0.39884	1	0.43791	0.29885	0.33766	0.36842	0.19048	0.2973	0.28342	0.20988	0.29032	0.2125	0.27742	0.2987	0.22034	0.46405	0.26627	0.2426	0.31551	0.3494	0.29032	0.21788	0.32258	0.38889	0.27586	0.27374	0.27374	0.23077	0.27273	0.37363	0.28409	0.25424
0.27811	0.38636	0.27473	0.35632	0.34091	0.30061	0.35849	0.33333	0.32692	0.38298	0.24138	0.35632	0.42373	0.47368	0.29032	0.36082	0.39583	0.22222	0.34426	0.43791	1	0.29944	0.30435	0.23977	0.22156	0.27749	0.32609	0.28205	0.25153	0.27742	0.24691	0.25926	0.34969	0.37349	0.3625	0.22286	0.28205	0.29545	0.32468	0.28324	0.38122	0.31606	0.28409	0.37278	0.35673	0.35897	0.34911	0.36559	0.31429	0.29885
0.26857	0.3369	0.32961	0.24103	0.42353	0.32927	0.32143	0.24571	0.41	0.40741	0.34545	0.40698	0.3299	0.37725	0.32973	0.39896	0.39796	0.27684	0.40782	0.29885	0.29944	1	0.28571	0.25287	0.23529	0.38122	0.29534	0.22619	0.2426	0.22892	0.24551	0.25749	0.26257	0.36047	0.31765	0.35802	0.4382	0.30726	0.32075	0.39877	0.42222	0.35417	0.28889	0.30769	0.30055	0.23164	0.27869	0.32653	0.28261	0.34884
0.29487	0.33721	0.3625	0.35366	0.32143	0.2	0.32895	0.19277	0.36458	0.30159	0.40278	0.32143	0.33708	0.30435	0.32941	0.32979	0.29592	0.24096	0.30337	0.33766	0.30435	0.28571	1	0.32886	0.22581	0.37725	0.32184	0.24832	0.21019	0.24324	0.22078	0.21795	0.2638	0.30488	0.19298	0.25	0.32584	0.34591	0.25	0.25301	0.34091	0.34078	0.23977	0.28994	0.28235	0.28571	0.28144	0.34078	0.30909	0.31677
0.29114	0.29609	0.23596	0.24444	0.30994	0.16959	0.2439	0.25786	0.34694	0.31217	0.26708	0.3494	0.33333	0.2619	0.30286	0.34043	0.28	0.21637	0.32955	0.36842	0.23977	0.25287	0.32886	1	0.40146	0.29609	0.28177	0.22876	0.2973	0.22368	0.28378	0.2973	0.18857	0.27811	0.21893	0.23926	0.27957	0.36709	0.2	0.30435	0.26596	0.34444	0.28916	0.26437	0.27907	0.19048	0.30909	0.3224	0.30539	0.20904
0.27273	0.30994	0.28485	0.21348	0.30909	0.20755	0.20988	0.2549	0.37634	0.39535	0.33333	0.3758	0.29609	0.22156	0.3253	0.27083	0.25253	0.21212	0.28409	0.19048	0.22156	0.23529	0.22581	0.40146	1	0.22404	0.28	0.2	0.2349	0.2027	0.2381	0.2349	0.25	0.26061	0.21472	0.2125	0.23656	0.24551	0.21053	0.27848	0.23656	0.3	0.16384	0.22543	0.23256	0.17073	0.36842	0.30726	0.2069	0.19767
0.25532	0.39683	0.34759	0.34737	0.47126	0.37278	0.31844	0.27473	0.40952	0.42132	0.2967	0.34737	0.3399	0.29787	0.31313	0.43434	0.44	0.32597	0.35714	0.2973	0.27749	0.38122	0.37725	0.29609	0.22404	1	0.42703	0.31737	0.30233	0.31325	0.29825	0.2948	0.29032	0.37778	0.35227	0.32955	0.42857	0.29843	0.2514	0.28042	0.49171	0.32367	0.38983	0.37705	0.37705	0.36471	0.29167	0.49727	0.37363	0.38983
0.33333	0.38947	0.37705	0.37634	0.34031	0.29609	0.33333	0.28889	0.40284	0.35922	0.31844	0.34737	0.39487	0.28421	0.38298	0.44898	0.45455	0.38728	0.35714	0.28342	0.32609	0.29534	0.32184	0.28177	0.28	0.42703	1	0.24294	0.23757	0.24571	0.24022	0.23757	0.35593	0.34054	0.30769	0.32203	0.32353	0.31915	0.23077	0.3224	0.39896	0.30476	0.34426	0.44828	0.44828	0.34104	0.34783	0.38384	0.41243	0.34426
0.2	0.22222	0.2093	0.23977	0.25444	0.27891	0.30612	0.22876	0.29897	0.30387	0.23871	0.20455	0.31034	0.21212	0.2	0.26984	0.27749	0.26452	0.2	0.20988	0.28205	0.22619	0.24832	0.22876	0.2	0.31737	0.24294	1	0.13924	0.95506	0.13376	0.13208	0.30667	0.25153	0.23567	0.27517	0.27684	0.19298	0.32353	0.26115	0.31395	0.21053	0.2625	0.24551	0.23077	0.26174	0.21429	0.27072	0.38255	0.32895
0.28105	0.32544	0.30061	0.23429	0.29341	0.28	0.21739	0.3617	0.34737	0.23711	0.27273	0.30909	0.31818	0.25153	0.28655	0.30481	0.30526	0.21951	0.30636	0.29032	0.25153	0.2426	0.21019	0.2973	0.2349	0.30233	0.23757	0.13924	1	0.13376	0.95699	0.95745	0.24224	0.22353	0.25316	0.22785	0.32948	0.25301	0.12883	0.24691	0.30682	0.3	0.2716	0.30061	0.30864	0.26316	0.27607	0.3526	0.22807	0.24848
0.19497	0.22472	0.20468	0.23529	0.26506	0.28276	0.31034	0.24	0.29534	0.3	0.21795	0.19318	0.29885	0.20732	0.20225	0.26596	0.27368	0.25974	0.20219	0.2125	0.27742	0.22892	0.24324	0.22368	0.2027	0.31325	0.24571	0.95506	0.13376	1	0.12821	0.12658	0.29333	0.25466	0.23077	0.27027	0.27273	0.18129	0.32836	0.24051	0.30233	0.20635	0.25	0.24096	0.22619	0.25676	0.20958	0.26667	0.36913	0.3245
0.27632	0.31361	0.30435	0.24419	0.28916	0.27517	0.22013	0.33803	0.35106	0.23316	0.27632	0.32099	0.31429	0.24691	0.28235	0.30108	0.30851	0.21472	0.30233	0.27742	0.24691	0.24551	0.22078	0.28378	0.2381	0.29825	0.24022	0.13376	0.95699	0.12821	1	0.95699	0.24528	0.21893	0.24051	0.23077	0.31792	0.24096	0.1375	0.25	0.31034	0.29609	0.25926	0.28834	0.2963	0.25	0.2716	0.34884	0.22353	0.2439
0.28947	0.31765	0.30864	0.24138	0.27811	0.27152	0.225	0.34266	0.34737	0.23711	0.27273	0.32515	0.31818	0.25153	0.27907	0.31183	0.29843	0.21951	0.32164	0.2987	0.25926	0.25749	0.21795	0.2973	0.2349	0.2948	0.23757	0.13208	0.95745	0.12658	0.95699	1	0.25	0.23077	0.25316	0.24359	0.32948	0.24551	0.14286	0.25466	0.30682	0.29282	0.2638	0.30061	0.30864	0.26316	0.26061	0.34483	0.22093	0.24848
0.23977	0.32597	0.25967	0.31818	0.23404	0.34194	0.23977	0.30818	0.3399	0.34737	0.25444	0.31073	0.26531	0.27907	0.28962	0.35417	0.36082	0.27811	0.33702	0.22034	0.34969	0.26257	0.2638	0.18857	0.25	0.29032	0.35593	0.30667	0.24224	0.29333	0.24528	0.25	1	0.2948	0.31288	0.28834	0.30851	0.30233	0.40845	0.27485	0.34426	0.35135	0.26136	0.32558	0.32558	0.35948	0.36585	0.26904	0.29143	0.40506
0.27168	0.33333	0.34091	0.2973	0.35593	0.27811	0.29412	0.27059	0.4	0.44262	0.27168	0.35593	0.34737	0.31034	0.34066	0.36041	0.39487	0.34132	0.4881	0.46405	0.37349	0.36047	0.30488	0.27811	0.26061	0.37778	0.34054	0.25153	0.22353	0.25466	0.21893	0.23077	0.2948	1	0.2907	0.24571	0.3956	0.34104	0.40541	0.28409	0.41111	0.41758	0.29944	0.34857	0.34091	0.21348	0.31073	0.35079	0.28571	0.30682
0.26506	0.36782	0.36145	0.28492	0.30682	0.34641	0.36364	0.36424	0.29808	0.35106	0.25	0.35294	0.32973	0.27485	0.3	0.30303	0.32323	0.24419	0.29032	0.26627	0.3625	0.31765	0.19298	0.21893	0.21472	0.35227	0.30769	0.23567	0.25316	0.23077	0.24051	0.25316	0.31288	0.2907	1	0.33333	0.4023	0.35366	0.28571	0.24855	0.32609	0.26531	0.24294	0.40373	0.40373	0.37333	0.36196	0.35519	0.23077	0.33333
0.24848	0.29282	0.30588	0.23497	0.30636	0.34667	0.2795	0.2625	0.34343	0.32275	0.2638	0.32164	0.39884	0.24419	0.27778	0.32292	0.30964	0.34615	0.27568	0.2426	0.22286	0.35802	0.25	0.23926	0.2125	0.32955	0.32203	0.27517	0.22785	0.27027	0.23077	0.24359	0.28834	0.24571	0.33333	1	0.30435	0.26744	0.27632	0.30061	0.34078	0.2449	0.24138	0.29825	0.2907	0.30323	0.28235	0.34066	0.34969	0.33333
0.34444	0.37755	0.41758	0.35751	0.32323	0.31492	0.30108	0.24607	0.49505	0.40196	0.30108	0.31	0.3561	0.3369	0.44565	0.40777	0.5	0.32258	0.43158	0.31551	0.28205	0.4382	0.32584	0.27957	0.23656	0.42857	0.32353	0.27684	0.32948	0.27273	0.31792	0.32948	0.30851	0.3956	0.4023	0.30435	1	0.38043	0.35294	0.37778	0.41538	0.51351	0.36216	0.36508	0.35789	0.27273	0.37297	0.45078	0.3545	0.34043
0.375	0.31217	0.31111	0.38728	0.30435	0.33333	0.30952	0.38462	0.35922	0.41176	0.27907	0.32597	0.38378	0.30286	0.29787	0.35354	0.36	0.28	0.31579	0.3494	0.29545	0.30726	0.34591	0.36709	0.24551	0.29843	0.31915	0.19298	0.25301	0.18129	0.24096	0.24551	0.30233	0.34104	0.35366	0.26744	0.38043	1	0.32484	0.32941	0.41111	0.41758	0.35294	0.32584	0.34091	0.28571	0.35673	0.34375	0.32203	0.29944
0.18788	0.21739	0.23256	0.27059	0.22034	0.31507	0.28105	0.26316	0.29293	0.31868	0.18788	0.25581	0.24731	0.29936	0.27907	0.35556	0.29843	0.1976	0.33728	0.29032	0.32468	0.32075	0.25	0.2	0.21053	0.2514	0.23077	0.32353	0.12883	0.32836	0.1375	0.14286	0.40845	0.40541	0.28571	0.27632	0.35294	0.32484	1	0.22424	0.30682	0.33714	0.23353	0.26946	0.25444	0.24675	0.27607	0.2381	0.25	0.2956
0.29697	0.3224	0.29213	0.3	0.3	0.28049	0.26627	0.21387	0.45745	0.39459	0.3375	0.3	0.3587	0.32934	0.33708	0.34359	0.33	0.28994	0.37853	0.21788	0.28324	0.39877	0.25301	0.30435	0.27848	0.28042	0.3224	0.26115	0.24691	0.24051	0.25	0.25466	0.27485	0.28409	0.24855	0.30061	0.37778	0.32941	0.22424	1	0.29167	0.40782	0.35758	0.36905	0.37725	0.28049	0.37805	0.32632	0.47097	0.28
0.30108	0.43617	0.40217	0.42391	0.47191	0.30055	0.27368	0.30769	0.41121	0.43719	0.40698	0.33673	0.41837	0.32275	0.31683	0.47959	0.48485	0.35165	0.48634	0.32258	0.38122	0.42222	0.34091	0.26596	0.23656	0.49171	0.39896	0.31395	0.30682	0.30233	0.31034	0.30682	0.34426	0.41111	0.32609	0.34078	0.41538	0.41111	0.30682	0.29167	1	0.4433	0.34043	0.42541	0.42541	0.25926	0.27	0.49733	0.28	0.31937
0.29474	0.50549	0.37895	0.43011	0.43011	0.26702	0.27461	0.31522	0.53769	0.46465	0.35165	0.37113	0.43878	0.35829	0.51685	0.42029	0.52041	0.28866	0.59538	0.38889	0.31606	0.35417	0.34078	0.34444	0.3	0.32367	0.30476	0.21053	0.3	0.20635	0.29609	0.29282	0.35135	0.41758	0.26531	0.2449	0.51351	0.41758	0.33714	0.40782	0.4433	1	0.38378	0.36458	0.36458	0.28042	0.35789	0.44162	0.34715	0.29949
0.29762	0.32973	0.27869	0.33708	0.30055	0.22989	0.28994	0.26627	0.38308	0.29703	0.28994	0.25926	0.41111	0.27684	0.375	0.37113	0.45161	0.33735	0.24623	0.27586	0.28409	0.28889	0.23977	0.28916	0.16384	0.38983	0.34426	0.2625	0.2716	0.25	0.25926	0.2638	0.26136	0.29944	0.24294	0.24138	0.36216	0.35294	0.23353	0.35758	0.34043	0.38378	1	0.36842	0.38462	0.3375	0.27778	0.31959	0.4321	0.31792
0.31765	0.4	0.39535	0.31892	0.31183	0.26437	0.26554	0.21547	0.35238	0.38144	0.30994	0.28421	0.38298	0.28889	0.38547	0.38776	0.38693	0.25967	0.45143	0.27374	0.37278	0.30769	0.28994	0.26437	0.22543	0.37705	0.44828	0.24551	0.30061	0.24096	0.28834	0.30061	0.32558	0.34857	0.40373	0.29825	0.36508	0.32584	0.26946	0.36905	0.42541	0.36458	0.36842	1	0.96721	0.35802	0.2967	0.43169	0.33708	0.3526
0.30994	0.4	0.39535	0.32609	0.31183	0.25714	0.2514	0.21547	0.35238	0.38144	0.31765	0.28421	0.37566	0.28889	0.38547	0.38776	0.38693	0.26667	0.45977	0.27374	0.35673	0.30055	0.28235	0.27907	0.23256	0.37705	0.44828	0.23077	0.30864	0.22619	0.2963	0.30864	0.32558	0.34091	0.40373	0.2907	0.35789	0.34091	0.25444	0.37725	0.42541	0.36458	0.38462	0.96721	1	0.35802	0.30387	0.43169	0.33708	0.34483
0.21429	0.30337	0.29412	0.27273	0.27273	0.37931	0.36913	0.25	0.36788	0.33333	0.17241	0.28736	0.36364	0.30061	0.23913	0.3057	0.33333	0.28395	0.21875	0.23077	0.35897	0.23164	0.28571	0.19048	0.17073	0.36471	0.34104	0.26174	0.26316	0.25676	0.25	0.26316	0.35948	0.21348	0.37333	0.30323	0.27273	0.28571	0.24675	0.28049	0.25926	0.28042	0.3375	0.35802	0.35802	1	0.30909	0.32967	0.34568	0.39869
0.27168	0.35519	0.38012	0.2973	0.29032	0.33333	0.29412	0.34161	0.42132	0.36788	0.28655	0.42857	0.31959	0.32558	0.37853	0.32673	0.38776	0.25843	0.28866	0.27273	0.34911	0.27869	0.28144	0.30909	0.36842	0.29167	0.34783	0.21429	0.27607	0.20958	0.2716	0.26061	0.36585	0.31073	0.36196	0.28235	0.37297	0.35673	0.27607	0.37805	0.27	0.35789	0.27778	0.2967	0.30387	0.30909	1	0.39459	0.29282	0.33721
0.28125	0.43455	0.49714	0.37824	0.42246	0.27368	0.30159	0.33702	0.53	0.45	0.31551	0.39267	0.41709	0.34392	0.34328	0.47	0.53608	0.40449	0.44503	0.37363	0.36559	0.32653	0.34078	0.3224	0.30726	0.49727	0.38384	0.27072	0.3526	0.26667	0.34884	0.34483	0.26904	0.35079	0.35519	0.34066	0.45078	0.34375	0.2381	0.32632	0.49733	0.44162	0.31959	0.43169	0.43169	0.32967	0.39459	1	0.30653	0.3617
0.32143	0.30208	0.25263	0.32967	0.31522	0.32121	0.28324	0.24571	0.39604	0.35714	0.26136	0.29412	0.40984	0.30682	0.32258	0.37755	0.39796	0.33728	0.3125	0.28409	0.31429	0.28261	0.30909	0.30539	0.2069	0.37363	0.41243	0.38255	0.22807	0.36913	0.22353	0.22093	0.29143	0.28571	0.23077	0.34969	0.3545	0.32203	0.25	0.47097	0.28	0.34715	0.4321	0.33708	0.33708	0.34568	0.29282	0.30653	1	0.28177
0.25287	0.35165	0.3526	0.29348	0.25926	0.39869	0.32121	0.31288	0.36946	0.33673	0.27485	0.30055	0.28934	0.32164	0.40698	0.32338	0.33005	0.30588	0.27179	0.25424	0.29885	0.34884	0.31677	0.20904	0.19767	0.38983	0.34426	0.32895	0.24848	0.3245	0.2439	0.24848	0.40506	0.30682	0.33333	0.33333	0.34043	0.29944	0.2956	0.28	0.31937	0.29949	0.31792	0.3526	0.34483	0.39869	0.33721	0.3617	0.28177	1
0.3822	0.37736	0.41414	0.36538	0.36538	0.3198	0.29412	0.37566	0.45946	0.45283	0.39683	0.44898	0.43541	0.3399	0.44	0.51456	0.50476	0.40314	0.42718	0.40314	0.35323	0.3561	0.30303	0.46893	0.39227	0.44554	0.5288	0.29843	0.34043	0.28796	0.32979	0.34759	0.38144	0.37313	0.33	0.35751	0.36697	0.35961	0.27273	0.37755	0.40566	0.40465	0.40513	0.42857	0.4359	0.34021	0.40102	0.49505	0.41837	0.36318
0.34118	0.3913	0.28421	0.29843	0.34054	0.34132	0.34911	0.34132	0.37143	0.43158	0.30286	0.34783	0.43478	0.36416	0.38462	0.45263	0.41414	0.34104	0.44134	0.37278	0.40476	0.35955	0.29825	0.28	0.27059	0.29949	0.3545	0.23977	0.33333	0.23529	0.32919	0.34161	0.35673	0.37931	0.36095	0.32941	0.45556	0.37931	0.39355	0.34483	0.37173	0.47778	0.26596	0.37079	0.35556	0.2948	0.31868	0.37113	0.34444	0.33708
0.29787	0.43158	0.37566	0.38947	0.40426	0.28342	0.27083	0.2973	0.42056	0.40488	0.34807	0.45055	0.4	0.29897	0.43316	0.40385	0.46535	0.38547	0.40513	0.3262	0.3057	0.31633	0.34463	0.29032	0.34884	0.41667	0.36683	0.31792	0.32571	0.30636	0.32184	0.31818	0.38547	0.40659	0.30159	0.38286	0.46316	0.3545	0.29609	0.32275	0.41837	0.49206	0.35106	0.31313	0.31313	0.28342	0.41436	0.43147	0.37968	0.30256
0.37975	0.30159	0.32203	0.29348	0.44242	0.3375	0.38854	0.26627	0.41117	0.37895	0.37107	0.30055	0.36559	0.35329	0.30108	0.43011	0.42105	0.27586	0.3262	0.32143	0.31395	0.35673	0.28485	0.24419	0.2716	0.36667	0.33696	0.24691	0.24848	0.25	0.25153	0.24848	0.32934	0.29944	0.29412	0.27059	0.32632	0.23656	0.2795	0.31765	0.35484	0.34737	0.31034	0.34483	0.33714	0.29697	0.32184	0.32642	0.26087	0.32558
0.27869	0.37895	0.36612	0.35106	0.36559	0.31429	0.30726	0.31429	0.36111	0.36275	0.31461	0.32984	0.41361	0.34444	0.31633	0.43878	0.34906	0.33708	0.39683	0.27957	0.40698	0.31217	0.26667	0.27778	0.25424	0.37895	0.42391	0.37107	0.28324	0.35	0.27168	0.2907	0.36782	0.39773	0.34857	0.34884	0.34673	0.30159	0.30588	0.38728	0.45652	0.38071	0.35556	0.42045	0.42045	0.37725	0.32973	0.35323	0.46746	0.27749
0.34568	0.34426	0.32203	0.29348	0.27273	0.26627	0.37975	0.19553	0.41837	0.35052	0.30539	0.32961	0.35829	0.27684	0.375	0.4	0.40625	0.29825	0.34783	0.37037	0.31395	0.26087	0.29268	0.3375	0.24848	0.29474	0.35912	0.23171	0.2795	0.21951	0.275	0.2795	0.28324	0.41104	0.24294	0.22727	0.43182	0.36095	0.24096	0.33333	0.29231	0.36898	0.38182	0.37647	0.37647	0.25146	0.36095	0.3617	0.35673	0.29545
0.29193	0.25532	0.28736	0.31034	0.32558	0.26708	0.21637	0.2	0.34	0.32632	0.26829	0.28814	0.29787	0.34161	0.41463	0.34737	0.43646	0.30061	0.36782	0.28485	0.28571	0.28324	0.27044	0.29114	0.28105	0.31844	0.34857	0.23077	0.26452	0.22581	0.26797	0.25641	0.20455	0.28655	0.19318	0.23353	0.375	0.33333	0.24841	0.32099	0.35196	0.38202	0.28235	0.30233	0.31765	0.25153	0.24294	0.32973	0.37888	0.27485
0.40299	0.42202	0.40566	0.41784	0.46602	0.36946	0.38916	0.41117	0.51327	0.53052	0.34286	0.48768	0.52885	0.40097	0.43662	0.58654	0.53211	0.40887	0.43119	0.43719	0.45729	0.40952	0.32057	0.37624	0.35	0.46226	0.51961	0.35025	0.36364	0.34694	0.35354	0.36364	0.46667	0.38679	0.38537	0.37255	0.42986	0.36744	0.34328	0.37799	0.42986	0.42222	0.37736	0.4466	0.43961	0.3561	0.35484	0.49533	0.42995	0.36449
0.35526	0.29282	0.32934	0.27684	0.28409	0.38356	0.3121	0.2625	0.38542	0.41243	0.2638	0.28409	0.375	0.24419	0.27778	0.32292	0.31633	0.30435	0.24211	0.25749	0.36306	0.22905	0.25786	0.20958	0.22013	0.3	0.32955	0.28378	0.25974	0.28767	0.2549	0.26797	0.35484	0.27485	0.33333	0.33333	0.25	0.25287	0.20497	0.25444	0.31148	0.26425	0.27059	0.32934	0.32143	0.43262	0.28994	0.31892	0.41026	0.3012
0.28421	0.40206	0.32653	0.3822	0.41935	0.34831	0.31892	0.32597	0.3945	0.41176	0.33333	0.34694	0.4	0.4	0.40314	0.47475	0.53368	0.37017	0.41237	0.40909	0.37705	0.40984	0.31492	0.29032	0.26776	0.43915	0.44681	0.22581	0.31073	0.23497	0.29944	0.31073	0.27835	0.43017	0.33696	0.32967	0.39	0.34031	0.28177	0.3089	0.41117	0.42424	0.40331	0.41304	0.41304	0.2766	0.29949	0.41	0.37968	0.32984
0.3526	0.31	0.3587	0.35106	0.36559	0.25683	0.31461	0.36905	0.47	0.38308	0.34483	0.36559	0.45161	0.31522	0.31633	0.37561	0.45178	0.33708	0.42703	0.36	0.32967	0.37017	0.31034	0.34503	0.26857	0.35052	0.35751	0.26012	0.29825	0.26316	0.28655	0.29825	0.27273	0.39773	0.2967	0.32571	0.39583	0.3743	0.32143	0.33333	0.3886	0.38071	0.39429	0.37363	0.37363	0.27778	0.35165	0.38071	0.34054	0.31892
0.31915	0.44503	0.39683	0.3886	0.38144	0.32609	0.38547	0.32609	0.55556	0.48223	0.43353	0.44086	0.44898	0.37634	0.30769	0.46535	0.45631	0.36216	0.47872	0.28571	0.33333	0.37895	0.38286	0.35556	0.34091	0.34634	0.43005	0.31818	0.32584	0.31429	0.32955	0.32584	0.39227	0.36126	0.3089	0.29474	0.41709	0.37566	0.33333	0.47674	0.44615	0.46667	0.29648	0.39683	0.39683	0.29101	0.37566	0.43719	0.37895	0.35079
0.39645	0.39683	0.38462	0.33333	0.40659	0.28889	0.34857	0.31073	0.43689	0.45078	0.37209	0.37634	0.46237	0.33333	0.35417	0.41294	0.38462	0.32597	0.40741	0.37143	0.35556	0.37363	0.33721	0.37278	0.30233	0.35385	0.38947	0.30178	0.28736	0.31325	0.2907	0.2948	0.2973	0.40113	0.27957	0.36047	0.33005	0.27179	0.32544	0.33702	0.37755	0.37	0.29474	0.37705	0.36957	0.24064	0.31217	0.37688	0.35135	0.29474
0.33333	0.31034	0.29341	0.24294	0.30178	0.21739	0.31579	0.2327	0.33333	0.27083	0.27389	0.30178	0.31111	0.25301	0.30233	0.42529	0.29897	0.29936	0.32184	0.32468	0.23077	0.22989	0.24359	0.30667	0.28767	0.26667	0.30286	0.20261	0.40299	0.2053	0.3985	0.41353	0.275	0.2619	0.21687	0.27742	0.3	0.24706	0.19745	0.2795	0.27174	0.26596	0.2426	0.27059	0.27059	0.15976	0.2619	0.32961	0.20904	0.22093
0.2	0.30952	0.3	0.21839	0.30864	0.26174	0.34266	0.2129	0.28571	0.26882	0.24675	0.33333	0.31792	0.33333	0.33333	0.34831	0.32609	0.26452	0.34545	0.31544	0.27389	0.35526	0.29167	0.22876	0.19205	0.24294	0.30178	0.22222	0.2	0.23404	0.21088	0.20805	0.18788	0.28302	0.28477	0.27517	0.26966	0.28302	0.30435	0.26923	0.32164	0.30682	0.23171	0.28395	0.26829	0.26174	0.25153	0.29213	0.24848	0.2625
0.23077	0.30952	0.2381	0.25444	0.24706	0.33333	0.31507	0.2129	0.27273	0.25532	0.18519	0.2619	0.36527	0.27389	0.25581	0.25	0.31183	0.19512	0.25424	0.26452	0.2987	0.2875	0.21569	0.22876	0.19205	0.29412	0.30178	0.22222	0.15385	0.20833	0.14103	0.1465	0.225	0.2439	0.35664	0.26667	0.24862	0.29936	0.25874	0.28571	0.29885	0.30682	0.34667	0.35948	0.34194	0.32394	0.26708	0.30682	0.3038	0.37415
0.21244	0.32323	0.37363	0.42697	0.33684	0.36095	0.32203	0.29944	0.42718	0.34951	0.3	0.33684	0.37056	0.34444	0.30303	0.42424	0.58889	0.33708	0.36082	0.30055	0.3224	0.31915	0.26667	0.28492	0.26136	0.42391	0.4086	0.24571	0.31361	0.24138	0.31737	0.30588	0.34463	0.35912	0.26882	0.29609	0.36041	0.34426	0.26857	0.36364	0.44086	0.36683	0.39429	0.3369	0.34409	0.33721	0.38983	0.45455	0.40909	0.35556
0.20833	0.32653	0.37778	0.42373	0.33333	0.36527	0.31818	0.29545	0.41063	0.35961	0.29609	0.33333	0.36735	0.34831	0.28643	0.42857	0.58659	0.34857	0.36458	0.30387	0.31868	0.32973	0.26257	0.2809	0.25	0.43646	0.40541	0.24138	0.30952	0.23699	0.30539	0.30178	0.33333	0.37079	0.26486	0.29944	0.35025	0.34066	0.25714	0.36	0.43784	0.35	0.38286	0.3262	0.33333	0.33333	0.37853	0.45161	0.40571	0.35196
0.30435	0.30055	0.35329	0.30682	0.27778	0.3121	0.30435	0.2795	0.34328	0.36559	0.22807	0.37725	0.46429	0.26744	0.25134	0.30303	0.36458	0.29697	0.25	0.34591	0.38854	0.26554	0.33333	0.24848	0.1716	0.31492	0.29348	0.22013	0.26923	0.20755	0.27273	0.28571	0.25146	0.26136	0.36774	0.35948	0.32609	0.36196	0.21472	0.22727	0.31892	0.31217	0.27168	0.29885	0.29143	0.40136	0.2907	0.37017	0.34132	0.27168
0.25581	0.39429	0.40606	0.2967	0.32584	0.26946	0.23429	0.27711	0.40816	0.36126	0.33333	0.34091	0.34759	0.31765	0.37931	0.36082	0.38144	0.28655	0.29474	0.23596	0.28	0.42857	0.28834	0.31677	0.31613	0.34066	0.32609	0.18343	0.29936	0.17857	0.28662	0.29114	0.25714	0.28814	0.37107	0.28916	0.42045	0.30286	0.26708	0.37037	0.36612	0.3956	0.32164	0.35673	0.35673	0.28485	0.45223	0.38043	0.29944	0.34524
0.28	0.34043	0.31868	0.43529	0.36313	0.30952	0.24444	0.33333	0.40594	0.44086	0.28	0.33333	0.32653	0.31818	0.34054	0.40933	0.42268	0.2809	0.42697	0.31034	0.34884	0.30055	0.23864	0.27907	0.31677	0.36957	0.3125	0.2381	0.28485	0.23353	0.27273	0.29268	0.34911	0.31844	0.31395	0.27586	0.39459	0.31844	0.33333	0.32948	0.39459	0.37895	0.32203	0.35593	0.36364	0.29412	0.32584	0.4086	0.30769	0.30726
0.28662	0.27778	0.23864	0.30588	0.33735	0.24528	0.32026	0.32886	0.32323	0.29474	0.2625	0.35366	0.31492	0.26506	0.23497	0.30208	0.27638	0.19767	0.24731	0.32051	0.32911	0.29341	0.24051	0.31126	0.25	0.37725	0.29213	0.26531	0.25	0.26027	0.25333	0.26667	0.2956	0.22286	0.34211	0.28205	0.26203	0.32919	0.20253	0.22353	0.28962	0.25	0.30061	0.23864	0.23164	0.30263	0.28916	0.2973	0.30909	0.31677
0.34641	0.28571	0.28324	0.28409	0.26966	0.31169	0.4507	0.2625	0.30392	0.31579	0.21893	0.37805	0.35955	0.25882	0.27072	0.32984	0.34375	0.27273	0.31111	0.28834	0.35443	0.33333	0.30719	0.23171	0.1345	0.36047	0.36047	0.23377	0.29333	0.22876	0.2973	0.31081	0.27273	0.23164	0.41497	0.36	0.37143	0.27485	0.25161	0.23256	0.2973	0.30481	0.26316	0.30588	0.2907	0.3557	0.26744	0.29787	0.40127	0.34161
0.29825	0.37363	0.33708	0.32967	0.375	0.24571	0.29825	0.32927	0.41	0.38542	0.33735	0.36723	0.40217	0.28492	0.36667	0.5	0.41969	0.29143	0.46512	0.31395	0.33721	0.33333	0.27059	0.30539	0.25749	0.28866	0.35135	0.2561	0.32911	0.25926	0.33333	0.34615	0.26966	0.3	0.25843	0.27907	0.34737	0.29282	0.32911	0.28814	0.3913	0.44444	0.28177	0.31492	0.31492	0.28994	0.26486	0.39785	0.30387	0.29609
0.28358	0.50526	0.36318	0.41837	0.37624	0.34392	0.31633	0.32292	0.51429	0.45192	0.37234	0.40404	0.41346	0.33668	0.45361	0.45714	0.41553	0.4086	0.48454	0.35751	0.37824	0.35323	0.34759	0.37297	0.3743	0.45918	0.43719	0.33702	0.30159	0.32597	0.30481	0.30159	0.41622	0.39175	0.28713	0.29293	0.42439	0.35	0.30159	0.41176	0.43842	0.47264	0.3886	0.35644	0.36318	0.29592	0.44385	0.43689	0.43158	0.36041
0.28358	0.51323	0.36318	0.40404	0.37624	0.34392	0.30964	0.31606	0.52153	0.45192	0.36508	0.41117	0.41346	0.34343	0.46114	0.47115	0.42202	0.40107	0.5	0.35751	0.38542	0.36683	0.34759	0.36559	0.38202	0.45918	0.43719	0.33702	0.30159	0.32597	0.30481	0.30159	0.41622	0.39896	0.28079	0.28643	0.43137	0.35	0.30851	0.41935	0.43842	0.48744	0.39583	0.36318	0.37	0.30256	0.44385	0.43689	0.43915	0.36041
0.25424	0.36612	0.31492	0.36723	0.38286	0.24571	0.28324	0.26012	0.42424	0.34343	0.34545	0.3224	0.37234	0.34503	0.30851	0.51685	0.41969	0.29885	0.39227	0.29143	0.32184	0.35632	0.27059	0.25287	0.22093	0.3587	0.3369	0.2561	0.27273	0.25153	0.26829	0.28049	0.27684	0.3	0.27273	0.31737	0.34031	0.29282	0.23529	0.33333	0.48837	0.41304	0.30337	0.38372	0.38372	0.30539	0.25806	0.45251	0.33333	0.30337
0.27485	0.3743	0.3526	0.31492	0.34463	0.32099	0.28235	0.35443	0.39	0.31	0.35404	0.36782	0.32984	0.3697	0.38286	0.43011	0.37755	0.30588	0.34054	0.36196	0.37805	0.26087	0.26946	0.32099	0.32903	0.32973	0.26804	0.21687	0.2638	0.20482	0.25926	0.2638	0.32143	0.38554	0.34969	0.22727	0.39227	0.38554	0.2875	0.2948	0.31937	0.38378	0.28814	0.27869	0.27869	0.22989	0.41104	0.38378	0.26776	0.31792
0.27381	0.30811	0.27778	0.32955	0.29282	0.32075	0.37179	0.32075	0.34314	0.32308	0.26627	0.3	0.27551	0.35366	0.24607	0.39362	0.34343	0.30539	0.34066	0.28994	0.25424	0.2809	0.26061	0.33758	0.27848	0.30811	0.33702	0.24528	0.19527	0.24841	0.19048	0.20238	0.30539	0.24862	0.29341	0.27711	0.30526	0.32941	0.28662	0.24294	0.30526	0.32632	0.25843	0.23656	0.24324	0.2963	0.33728	0.3125	0.34118	0.36585
0.30286	0.38378	0.31892	0.40113	0.28497	0.31765	0.39877	0.32544	0.44	0.34653	0.25275	0.25888	0.46667	0.28962	0.36216	0.38693	0.34615	0.33333	0.32308	0.35673	0.33333	0.27368	0.2907	0.2514	0.26316	0.36898	0.43017	0.30864	0.25581	0.30435	0.25882	0.26316	0.30337	0.34831	0.35294	0.29143	0.32995	0.32597	0.24855	0.32955	0.29064	0.37824	0.36	0.32609	0.31183	0.2948	0.30435	0.35714	0.35196	0.33708
0.26667	0.39891	0.37853	0.31915	0.28497	0.31765	0.31792	0.32544	0.44724	0.40206	0.38182	0.3262	0.34694	0.28962	0.36957	0.35294	0.37255	0.33333	0.36508	0.21466	0.2967	0.36723	0.22652	0.30233	0.35	0.34031	0.31959	0.27711	0.32515	0.25749	0.32099	0.32515	0.31073	0.26316	0.39394	0.36145	0.44751	0.36364	0.29341	0.4625	0.39362	0.39267	0.27273	0.36313	0.35556	0.24444	0.32597	0.37824	0.35196	0.35227
0.17442	0.38554	0.32121	0.27586	0.31361	0.28571	0.34667	0.30263	0.38624	0.33696	0.22424	0.26857	0.29348	0.26506	0.27684	0.32979	0.29592	0.2638	0.40606	0.21893	0.28049	0.27811	0.2327	0.18563	0.23377	0.38554	0.32184	0.24	0.28378	0.2517	0.27891	0.27517	0.2956	0.38065	0.34211	0.25	0.31844	0.26627	0.25828	0.22353	0.34091	0.32597	0.23256	0.32121	0.31325	0.27742	0.27381	0.35593	0.24138	0.33333
0.18987	0.24855	0.25153	0.1954	0.3	0.30496	0.32394	0.26897	0.27835	0.26776	0.175	0.24551	0.33333	0.28947	0.21839	0.28261	0.26984	0.23871	0.25287	0.24675	0.30667	0.29487	0.18954	0.1871	0.16556	0.3012	0.31707	0.31298	0.12821	0.31783	0.11538	0.12821	0.22293	0.22699	0.37681	0.29167	0.27586	0.2987	0.26619	0.22013	0.33735	0.24176	0.26115	0.37838	0.36	0.42636	0.22699	0.29885	0.31169	0.33784
0.25714	0.43353	0.34091	0.2766	0.44578	0.28571	0.30178	0.23429	0.48936	0.42703	0.3253	0.39535	0.31959	0.33333	0.37079	0.43316	0.38776	0.37423	0.44509	0.2948	0.27374	0.40964	0.23699	0.26316	0.33333	0.30526	0.39326	0.23636	0.28395	0.24691	0.2956	0.29193	0.30233	0.31818	0.31361	0.29762	0.38043	0.26087	0.26829	0.35329	0.35829	0.41758	0.23656	0.28962	0.28962	0.24855	0.37278	0.35079	0.3	0.28492
0.30952	0.31217	0.34857	0.26316	0.34831	0.3758	0.40127	0.31707	0.37255	0.3401	0.3253	0.29032	0.3545	0.32558	0.32609	0.42553	0.37374	0.22404	0.39665	0.33333	0.29545	0.36842	0.39869	0.25581	0.21637	0.42529	0.37778	0.29114	0.29193	0.30323	0.2956	0.29193	0.31765	0.37278	0.32934	0.27485	0.35106	0.37278	0.38667	0.27684	0.43503	0.37968	0.28492	0.39645	0.38824	0.3012	0.28177	0.40217	0.27174	0.30682
0.28655	0.33333	0.34857	0.2766	0.2973	0.34161	0.33333	0.22727	0.36585	0.30693	0.30178	0.31868	0.3545	0.34118	0.37079	0.41053	0.33333	0.2948	0.34409	0.24444	0.31034	0.38462	0.30488	0.27811	0.2381	0.34783	0.40909	0.23636	0.28395	0.23926	0.2875	0.29193	0.33333	0.31818	0.30588	0.28994	0.32292	0.31818	0.26829	0.3697	0.37297	0.30964	0.32948	0.4303	0.4303	0.33333	0.34884	0.29648	0.31461	0.35294
0.30588	0.44509	0.36	0.34444	0.35955	0.27485	0.24022	0.3625	0.36893	0.35025	0.35366	0.31522	0.37968	0.26374	0.41379	0.36364	0.31731	0.33728	0.34759	0.26257	0.29213	0.31111	0.28571	0.27485	0.25749	0.32275	0.35135	0.2716	0.32075	0.26708	0.3	0.3125	0.40373	0.33714	0.25843	0.34969	0.34031	0.33714	0.34615	0.31792	0.4382	0.40541	0.35673	0.31492	0.31492	0.22472	0.32203	0.32653	0.32584	0.35673
0.24719	0.37363	0.35227	0.375	0.30811	0.28994	0.26136	0.28994	0.38235	0.38542	0.32143	0.39884	0.3871	0.32948	0.35165	0.42105	0.36318	0.36145	0.40782	0.33728	0.32948	0.41317	0.30909	0.27485	0.25749	0.3587	0.42045	0.23353	0.27273	0.22156	0.26829	0.27273	0.24862	0.3526	0.32544	0.21547	0.3913	0.33714	0.2963	0.31034	0.38378	0.34021	0.28889	0.30769	0.30769	0.28994	0.25806	0.35417	0.31844	0.27473
0.3038	0.39286	0.42308	0.27684	0.39506	0.20238	0.2638	0.28662	0.43011	0.34409	0.2956	0.36145	0.375	0.35443	0.39394	0.38043	0.37968	0.25749	0.4303	0.30435	0.31288	0.35802	0.31579	0.23926	0.23567	0.32955	0.29282	0.15152	0.26797	0.15337	0.26316	0.27632	0.17978	0.33742	0.21637	0.29114	0.42012	0.26744	0.18293	0.36774	0.36364	0.4104	0.3012	0.24022	0.24719	0.22424	0.32121	0.34807	0.30178	0.2
0.27389	0.25275	0.25581	0.24294	0.27907	0.33333	0.43885	0.26452	0.31313	0.27749	0.23457	0.22905	0.37209	0.21637	0.26554	0.30526	0.29897	0.25153	0.26374	0.28302	0.26829	0.22989	0.25974	0.31544	0.22078	0.31792	0.30286	0.32374	0.27027	0.32847	0.26531	0.26174	0.2	0.28485	0.37415	0.31126	0.32203	0.28485	0.18987	0.22619	0.27174	0.27957	0.25749	0.26316	0.26316	0.27273	0.25444	0.28649	0.31288	0.30435
0.22981	0.21505	0.23699	0.23864	0.28235	0.39568	0.32886	0.29333	0.31633	0.28723	0.18563	0.29762	0.36047	0.2638	0.21311	0.24242	0.31579	0.2625	0.22581	0.32895	0.34641	0.28485	0.23077	0.31973	0.25676	0.27684	0.26966	0.30935	0.27397	0.30435	0.26897	0.27397	0.23926	0.26506	0.2987	0.28105	0.27473	0.28049	0.24832	0.25926	0.29609	0.28261	0.18857	0.22989	0.21591	0.27632	0.2963	0.28962	0.35032	0.26829
0.30726	0.31	0.30208	0.36559	0.33684	0.27072	0.31461	0.33721	0.42718	0.44041	0.36047	0.3956	0.35	0.35955	0.40217	0.34928	0.34272	0.33708	0.35385	0.36782	0.32967	0.29167	0.34118	0.33721	0.33735	0.36458	0.29064	0.30539	0.26857	0.29341	0.25714	0.27586	0.28649	0.28796	0.2967	0.33333	0.38144	0.33696	0.27586	0.2973	0.3202	0.38776	0.33333	0.30208	0.29534	0.34503	0.30159	0.37374	0.36264	0.4186
0.30719	0.26667	0.32515	0.26437	0.27907	0.39007	0.34228	0.28105	0.35417	0.36313	0.2987	0.25714	0.31844	0.2381	0.28736	0.29167	0.27273	0.28302	0.31429	0.28302	0.27607	0.31288	0.22785	0.1462	0.24503	0.23243	0.30286	0.29577	0.22876	0.3	0.23179	0.24503	0.25926	0.19774	0.31169	0.36552	0.29282	0.25444	0.25333	0.2956	0.27174	0.27957	0.22093	0.30909	0.3012	0.37063	0.24706	0.29348	0.31288	0.39073
0.31579	0.26667	0.2067	0.25	0.27907	0.33333	0.35135	0.21739	0.39785	0.39429	0.1976	0.23596	0.26882	0.3	0.28	0.30526	0.29897	0.28302	0.25683	0.29936	0.28395	0.26627	0.29333	0.27273	0.19745	0.30286	0.28814	0.2349	0.18987	0.22973	0.18471	0.18987	0.25153	0.29268	0.27044	0.26115	0.34483	0.37662	0.22078	0.35526	0.25134	0.36782	0.32075	0.27059	0.26316	0.32432	0.29268	0.26596	0.39869	0.2963
0.31169	0.26374	0.21111	0.26136	0.28324	0.34694	0.34667	0.22981	0.39362	0.41379	0.18824	0.24022	0.27957	0.30435	0.26966	0.30208	0.30256	0.2875	0.25405	0.3038	0.28834	0.27059	0.29801	0.27742	0.20253	0.30682	0.28492	0.24832	0.19497	0.24324	0.18987	0.19497	0.2638	0.28916	0.28302	0.27389	0.35632	0.39869	0.23377	0.35948	0.26203	0.37143	0.31677	0.27485	0.26744	0.33784	0.30488	0.26984	0.41176	0.30061
0.24551	0.34091	0.3913	0.35714	0.39877	0.26708	0.35948	0.39726	0.41799	0.38462	0.34194	0.35714	0.36313	0.31707	0.28889	0.37634	0.32653	0.33333	0.28649	0.325	0.27059	0.29825	0.30323	0.26708	0.28947	0.28962	0.37209	0.31507	0.18072	0.31944	0.19018	0.18788	0.25444	0.3253	0.33758	0.36424	0.28042	0.26437	0.27273	0.28144	0.32967	0.30851	0.21111	0.25843	0.24444	0.28302	0.30178	0.31551	0.31361	0.37975
0.21176	0.32203	0.26136	0.29143	0.29143	0.24691	0.23353	0.27044	0.3641	0.26904	0.2956	0.25556	0.3224	0.3375	0.25	0.35106	0.33679	0.27273	0.28962	0.25	0.3375	0.27168	0.27389	0.27044	0.22785	0.32955	0.3	0.37681	0.31973	0.35252	0.31507	0.31081	0.32911	0.26744	0.26061	0.25926	0.31148	0.30539	0.22785	0.44218	0.31148	0.31892	0.31707	0.37888	0.3875	0.27848	0.33742	0.38636	0.36646	0.31707
0.25882	0.33702	0.28492	0.37647	0.39286	0.2426	0.26627	0.28049	0.34314	0.33679	0.25882	0.25806	0.3089	0.2907	0.30769	0.37895	0.38542	0.35404	0.36313	0.33742	0.33735	0.33333	0.27607	0.22093	0.23171	0.33702	0.31522	0.2375	0.21687	0.24841	0.20482	0.20958	0.32927	0.35329	0.29341	0.23977	0.40909	0.28409	0.33775	0.25	0.35519	0.36957	0.23757	0.26374	0.25683	0.22807	0.27684	0.34759	0.32558	0.26554
0.31677	0.37931	0.36527	0.34104	0.30337	0.39597	0.31677	0.3	0.37374	0.34031	0.28485	0.29609	0.37778	0.36646	0.31111	0.30653	0.32	0.22034	0.35196	0.32515	0.34969	0.32164	0.32903	0.26829	0.25786	0.36364	0.26316	0.21739	0.31579	0.2125	0.32	0.31579	0.23429	0.24444	0.32919	0.28834	0.35912	0.2948	0.23457	0.28994	0.28796	0.35135	0.27586	0.2809	0.27374	0.30818	0.31765	0.32979	0.34524	0.26857
0.25581	0.34066	0.37278	0.25532	0.2967	0.33333	0.31707	0.28485	0.36634	0.30653	0.32515	0.26882	0.35484	0.28736	0.40351	0.375	0.32673	0.30178	0.35165	0.33333	0.2948	0.36095	0.34615	0.28485	0.275	0.34807	0.29101	0.26582	0.29936	0.26923	0.30323	0.31613	0.30952	0.2459	0.28235	0.36306	0.28205	0.29545	0.22892	0.26857	0.35135	0.37297	0.35329	0.28889	0.29609	0.36774	0.2459	0.33684	0.28492	0.46753
0.26744	0.38202	0.31461	0.46012	0.30769	0.29697	0.28994	0.34591	0.40404	0.33673	0.35404	0.32961	0.41111	0.29885	0.34444	0.4	0.42857	0.30588	0.37017	0.34545	0.29143	0.24064	0.28485	0.27381	0.24096	0.28125	0.36667	0.20238	0.32903	0.1976	0.33333	0.32903	0.36196	0.29213	0.28655	0.25581	0.33333	0.38554	0.2795	0.30233	0.38462	0.44633	0.34118	0.28571	0.29282	0.22989	0.27778	0.3545	0.33333	0.31034
0.21311	0.41243	0.32222	0.32967	0.375	0.23864	0.28324	0.28994	0.39604	0.35025	0.27586	0.375	0.30303	0.31429	0.32258	0.34328	0.44211	0.27684	0.40782	0.24176	0.27072	0.40476	0.30909	0.29762	0.28049	0.40449	0.34409	0.2795	0.25	0.275	0.24551	0.2426	0.29143	0.33714	0.35758	0.30178	0.4382	0.32955	0.28834	0.29545	0.44633	0.46067	0.29609	0.32222	0.32222	0.24571	0.32203	0.41304	0.30387	0.28177
0.21788	0.33696	0.33714	0.31492	0.36782	0.28144	0.27485	0.30488	0.37624	0.41622	0.28994	0.36	0.35106	0.30636	0.34444	0.3641	0.39175	0.37888	0.5122	0.46053	0.34524	0.40606	0.31677	0.31288	0.23353	0.38202	0.33696	0.20238	0.24096	0.20482	0.22892	0.24096	0.2907	0.84	0.29412	0.27811	0.4	0.36905	0.42069	0.28736	0.45665	0.4382	0.32558	0.33714	0.33714	0.21591	0.29213	0.38378	0.26776	0.28814
0.32927	0.36667	0.33714	0.32222	0.27957	0.25146	0.34568	0.20904	0.41837	0.37173	0.28994	0.30769	0.33684	0.26966	0.38286	0.38542	0.39175	0.28324	0.36264	0.34545	0.32941	0.25405	0.26946	0.32919	0.2638	0.28796	0.34426	0.21687	0.3038	0.20482	0.29936	0.3038	0.29825	0.36905	0.25714	0.21348	0.41573	0.36905	0.20468	0.33333	0.3125	0.37634	0.38182	0.38462	0.4012	0.25882	0.36095	0.36898	0.34884	0.29545
0.33735	0.3587	0.33708	0.3224	0.28723	0.26012	0.36196	0.21788	0.43878	0.37113	0.29825	0.3224	0.34375	0.27778	0.39773	0.40625	0.40513	0.28409	0.36216	0.35329	0.32948	0.26882	0.27811	0.34568	0.27273	0.29534	0.35135	0.22619	0.30435	0.21429	0.3	0.30435	0.30636	0.36842	0.25843	0.21547	0.42222	0.38462	0.21387	0.34911	0.30612	0.39037	0.38922	0.37572	0.39181	0.26744	0.36842	0.37566	0.36416	0.30337
0.28302	0.32571	0.30178	0.31765	0.3494	0.3245	0.25153	0.9802	0.32663	0.31915	0.26708	0.32544	0.31868	0.27711	0.28814	0.34043	0.30612	0.26061	0.26486	0.29193	0.33333	0.24571	0.19277	0.26582	0.26316	0.27473	0.28177	0.23684	0.35211	0.24832	0.32867	0.33333	0.3	0.27059	0.35526	0.25466	0.24607	0.38462	0.26316	0.21387	0.30769	0.31522	0.26627	0.21547	0.21547	0.25	0.33333	0.33702	0.24571	0.30488
0.42077	0.44	0.40816	0.40704	0.42857	0.30612	0.37566	0.28	0.56098	0.44076	0.40541	0.42132	0.46535	0.39583	0.46392	0.45283	0.48571	0.39683	0.35514	0.33333	0.31373	0.39086	0.31606	0.31282	0.29843	0.41872	0.36493	0.33333	0.30526	0.3224	0.29474	0.29843	0.2878	0.32039	0.35751	0.3299	0.52332	0.38776	0.29843	0.42246	0.4	0.46078	0.45946	0.36634	0.36634	0.32642	0.34653	0.4466	0.39796	0.38462
0.26316	0.35556	0.39759	0.39645	0.38824	0.22543	0.23429	0.26946	0.42268	0.36126	0.42105	0.41317	0.34043	0.2514	0.38728	0.375	0.41053	0.28655	0.39773	0.25714	0.26554	0.29213	0.36364	0.21839	0.36913	0.31183	0.31892	0.16959	0.29936	0.16471	0.31169	0.30769	0.33333	0.31034	0.17204	0.19553	0.31579	0.26667	0.2071	0.24719	0.32979	0.40331	0.27684	0.26087	0.26087	0.22543	0.32558	0.33684	0.23656	0.31395
0.25926	0.29609	0.26437	0.30233	0.28	0.31579	0.37838	0.20482	0.34694	0.37778	0.275	0.34132	0.25654	0.31677	0.30286	0.29897	0.3617	0.25301	0.25806	0.28395	0.325	0.28235	0.31126	0.21951	0.32414	0.29609	0.32571	0.27027	0.2	0.27397	0.20253	0.2	0.35065	0.27059	0.3121	0.29487	0.30055	0.22727	0.32414	0.25	0.29348	0.29412	0.21591	0.28655	0.27907	0.30719	0.35	0.32967	0.23864	0.40789
0.2	0.3253	0.29193	0.325	0.25444	0.27891	0.34266	0.27891	0.26633	0.24211	0.22293	0.25444	0.30286	0.30719	0.3012	0.28342	0.29101	0.27273	0.29825	0.24841	0.22699	0.2716	0.20779	0.30556	0.16129	0.27168	0.34969	0.18919	0.2	0.19178	0.18667	0.2	0.18072	0.23636	0.33793	0.23377	0.28409	0.29936	0.16129	0.20732	0.26966	0.29944	0.28662	0.27607	0.29193	0.31469	0.2071	0.25	0.32051	0.30323
0.27473	0.46893	0.36264	0.36216	0.43182	0.23913	0.28889	0.26667	0.4898	0.43005	0.31818	0.31937	0.43316	0.38728	0.33333	0.4	0.46392	0.36416	0.43956	0.28962	0.2973	0.32258	0.26257	0.25967	0.26437	0.36842	0.39785	0.2067	0.34969	0.20225	0.33742	0.34146	0.2967	0.31183	0.27174	0.25683	0.4	0.25773	0.20879	0.35227	0.34343	0.40625	0.33702	0.37017	0.37017	0.29545	0.30481	0.44385	0.38983	0.26042
0.30233	0.34043	0.31868	0.31892	0.43529	0.25714	0.22404	0.34146	0.44162	0.45652	0.28736	0.4186	0.48571	0.35673	0.34783	0.34653	0.4375	0.33333	0.33684	0.28814	0.39759	0.36782	0.28235	0.31737	0.30061	0.36957	0.34043	0.27607	0.2619	0.2638	0.26506	0.2619	0.2809	0.34857	0.25556	0.37888	0.37234	0.31844	0.23977	0.34503	0.46591	0.42391	0.38462	0.30435	0.31148	0.24294	0.28261	0.40107	0.4	0.25806
0.38614	0.43925	0.52577	0.43541	0.44928	0.35961	0.35266	0.40102	0.58879	0.47945	0.35266	0.41509	0.53398	0.41872	0.40741	0.49772	0.54419	0.35885	0.42857	0.37864	0.40488	0.4067	0.36318	0.33981	0.35354	0.46667	0.47368	0.30693	0.36735	0.31	0.35714	0.36735	0.41294	0.41063	0.31163	0.37624	0.50239	0.42439	0.34673	0.36842	0.52427	0.47907	0.43564	0.45098	0.45098	0.38	0.36449	0.51429	0.41346	0.37441
0.27907	0.29167	0.31111	0.32597	0.2973	0.39355	0.34146	0.33333	0.35266	0.36788	0.30178	0.38728	0.34737	0.32558	0.27749	0.32673	0.36683	0.32544	0.29534	0.2514	0.30286	0.29282	0.31288	0.27059	0.32484	0.29843	0.33333	0.28302	0.35948	0.27848	0.36424	0.36842	0.31765	0.26776	0.34545	0.33742	0.35829	0.42331	0.31646	0.31395	0.31606	0.3299	0.24324	0.28261	0.27568	0.29341	0.31818	0.29648	0.4012	0.32948
0.36471	0.43646	0.42529	0.38462	0.33333	0.27374	0.26087	0.2459	0.41063	0.40816	0.28177	0.33333	0.36041	0.39535	0.33333	0.50538	0.40594	0.36416	0.37895	0.38012	0.33333	0.35912	0.31395	0.30286	0.28655	0.36842	0.39037	0.2	0.3253	0.18889	0.32927	0.33333	0.25532	0.34807	0.38462	0.25683	0.42246	0.37853	0.25	0.29348	0.4	0.35	0.32967	0.33333	0.34054	0.2809	0.30481	0.42105	0.29474	0.27368
0.28261	0.36788	0.37705	0.38378	0.37634	0.34104	0.34857	0.30337	0.40952	0.34615	0.31111	0.3913	0.43158	0.46108	0.34715	0.38537	0.52381	0.31868	0.46154	0.37143	0.34066	0.39665	0.38554	0.30337	0.2514	0.39683	0.36082	0.31737	0.26554	0.31325	0.26136	0.27273	0.30435	0.39326	0.22051	0.3526	0.42857	0.33333	0.34132	0.32967	0.44385	0.47312	0.35912	0.33333	0.32632	0.26776	0.30526	0.41969	0.3089	0.35165
0.25424	0.36612	0.31492	0.375	0.375	0.24571	0.28324	0.26012	0.41709	0.34343	0.34545	0.3224	0.37234	0.33721	0.31551	0.51685	0.41237	0.29143	0.39227	0.27684	0.31429	0.34857	0.25581	0.25287	0.22093	0.35135	0.3369	0.2561	0.27273	0.25153	0.26829	0.28049	0.27684	0.28571	0.27273	0.3253	0.32642	0.27869	0.23529	0.32558	0.48837	0.39785	0.29609	0.38372	0.38372	0.29762	0.25134	0.43646	0.32584	0.30337
0.30435	0.35227	0.32164	0.29213	0.29213	0.19075	0.25749	0.32903	0.32353	0.32292	0.23529	0.32948	0.30159	0.43421	0.31461	0.34375	0.32323	0.25882	0.34831	0.31288	0.33742	0.30994	0.30769	0.2875	0.25316	0.26596	0.30055	0.25974	0.30263	0.2549	0.28105	0.28571	0.3375	0.30588	0.2619	0.22353	0.35556	0.27586	0.31126	0.30909	0.28421	0.35519	0.23596	0.27684	0.26966	0.2956	0.41401	0.36264	0.30233	0.30952
0.31183	0.52809	0.39037	0.42703	0.40426	0.31868	0.34066	0.2766	0.44762	0.45455	0.35556	0.40426	0.37255	0.34043	0.36735	0.44554	0.53368	0.31217	0.44974	0.39326	0.4	0.3871	0.37572	0.34831	0.33333	0.47027	0.38071	0.29545	0.31073	0.29885	0.30682	0.31073	0.34054	0.36898	0.35912	0.30108	0.4555	0.31282	0.27473	0.32275	0.41117	0.42424	0.36559	0.39785	0.39785	0.34078	0.32642	0.52432	0.37968	0.33684
0.37017	0.42268	0.375	0.3886	0.39583	0.25773	0.34054	0.34066	0.41935	0.41063	0.29843	0.43316	0.51064	0.3617	0.37374	0.46535	0.44231	0.26633	0.4709	0.36957	0.3545	0.34359	0.30811	0.38636	0.34857	0.36634	0.37313	0.24731	0.34857	0.24324	0.33714	0.35632	0.36216	0.40541	0.32275	0.36667	0.38916	0.36126	0.26882	0.33684	0.41	0.44444	0.33679	0.36082	0.36788	0.30481	0.33333	0.38164	0.36458	0.3299
0.31073	0.39785	0.37778	0.36957	0.35484	0.31792	0.28177	0.29545	0.39048	0.40816	0.27473	0.36216	0.38144	0.35593	0.34737	0.38614	0.44162	0.33333	0.4086	0.35632	0.33333	0.32973	0.32164	0.30286	0.28655	0.36842	0.38298	0.35	0.23596	0.35443	0.23864	0.24294	0.28261	0.4104	0.36842	0.29944	0.39267	0.4104	0.33333	0.32222	0.39267	0.40625	0.32967	0.36264	0.36264	0.39877	0.30481	0.37056	0.40571	0.35955
0.30636	0.37297	0.32967	0.31551	0.30159	0.32143	0.22826	0.26857	0.375	0.40625	0.32941	0.33696	0.39362	0.3	0.38122	0.36318	0.36275	0.32948	0.29949	0.26374	0.36842	0.26984	0.22222	0.35366	0.39869	0.36559	0.34392	0.25749	0.38065	0.24551	0.37662	0.38961	0.31429	0.25263	0.33333	0.34132	0.31313	0.27273	0.22989	0.37278	0.35417	0.28155	0.2967	0.3908	0.39884	0.31361	0.37572	0.39683	0.30435	0.31111
0.25926	0.38542	0.34392	0.35789	0.34375	0.27869	0.31492	0.25806	0.46078	0.45361	0.25926	0.3871	0.35644	0.35912	0.37173	0.45918	0.51042	0.40698	0.44086	0.30108	0.30851	0.42373	0.24064	0.27869	0.30636	0.3641	0.35025	0.24022	0.3697	0.22905	0.37423	0.3697	0.30108	0.31579	0.31148	0.31111	0.47027	0.26263	0.25556	0.38636	0.33333	0.40816	0.3262	0.33684	0.32984	0.3	0.36612	0.46809	0.37705	0.29843
0.28834	0.30055	0.30636	0.28492	0.30682	0.39189	0.38158	0.23353	0.37056	0.33684	0.30435	0.28492	0.28796	0.25287	0.33714	0.40217	0.32323	0.29697	0.2766	0.25146	0.28235	0.30994	0.32468	0.23353	0.1716	0.34463	0.30055	0.26797	0.20732	0.26316	0.20988	0.21472	0.37179	0.28324	0.43243	0.32484	0.35556	0.33735	0.32886	0.28571	0.30481	0.29843	0.27168	0.28409	0.28409	0.41096	0.27586	0.28497	0.25843	0.41935
0.2963	0.26596	0.29143	0.31429	0.27072	0.3121	0.34615	0.23353	0.33005	0.28283	0.27273	0.27072	0.36667	0.25287	0.28571	0.37234	0.31	0.26627	0.32597	0.24419	0.28235	0.28	0.32468	0.3038	0.18563	0.33708	0.34463	0.25974	0.28571	0.2549	0.28105	0.29412	0.28916	0.20652	0.28485	0.34194	0.31892	0.29825	0.28571	0.32515	0.35556	0.30526	0.34146	0.3697	0.37805	0.36424	0.2907	0.26531	0.3913	0.34969
0.24551	0.38824	0.30233	0.31034	0.31034	0.29936	0.36842	0.31613	0.34	0.3125	0.21637	0.2809	0.31892	0.35849	0.38095	0.30612	0.34021	0.23977	0.32961	0.30061	0.36709	0.28324	0.27848	0.2439	0.19512	0.33333	0.31111	0.23077	0.20245	0.24183	0.19018	0.19512	0.25444	0.22222	0.32075	0.3121	0.33702	0.29412	0.21739	0.26627	0.28723	0.35165	0.28235	0.33333	0.32544	0.33333	0.33333	0.32973	0.32934	0.31325
0.22293	0.29412	0.31646	0.25444	0.28485	0.31469	0.24675	0.19745	0.34043	0.30387	0.23077	0.21143	0.33333	0.19048	0.23429	0.29032	0.31183	0.31544	0.28324	0.24051	0.19048	0.2561	0.23179	0.28767	0.2	0.33333	0.27907	0.27536	0.20805	0.26087	0.19463	0.2	0.24841	0.31613	0.23567	0.30137	0.31395	0.28302	0.2	0.26923	0.35329	0.32948	0.32026	0.25301	0.25301	0.27027	0.25926	0.32184	0.2875	0.24691
0.2327	0.31765	0.26946	0.36709	0.31707	0.22293	0.21739	0.2973	0.28	0.33333	0.29801	0.25581	0.28889	0.35099	0.27168	0.38636	0.30526	0.25	0.33728	0.31579	0.25926	0.25	0.31034	0.24675	0.28671	0.28736	0.32544	0.2	0.16456	0.21088	0.1519	0.16456	0.21951	0.29193	0.2375	0.28477	0.30682	0.30818	0.24324	0.23926	0.36905	0.32955	0.22619	0.21839	0.23256	0.17073	0.26061	0.3	0.26506	0.24096
0.30526	0.40102	0.36082	0.43316	0.42553	0.27749	0.37017	0.28421	0.48077	0.37736	0.31915	0.32673	0.42	0.36898	0.37374	0.55789	0.44231	0.31937	0.41837	0.36216	0.38378	0.35052	0.33702	0.30481	0.28261	0.38	0.45263	0.31818	0.26882	0.32184	0.27174	0.26882	0.45665	0.36842	0.27551	0.35912	0.38235	0.34715	0.33333	0.30928	0.5	0.44444	0.37968	0.38947	0.38947	0.35556	0.31313	0.40887	0.37173	0.35079
0.27907	0.40909	0.40476	0.34831	0.31868	0.24855	0.30178	0.27059	0.42132	0.34694	0.375	0.42857	0.40659	0.33333	0.43529	0.41799	0.34653	0.33333	0.41243	0.30233	0.33333	0.25134	0.29697	0.3012	0.3	0.28497	0.37778	0.21429	0.25301	0.19527	0.24848	0.24551	0.30233	0.35673	0.26136	0.25287	0.32984	0.28889	0.27607	0.37805	0.30928	0.47429	0.32948	0.32584	0.32584	0.27059	0.32571	0.40217	0.3	0.24324
0.27607	0.35632	0.33333	0.31034	0.35714	0.23636	0.26061	0.22156	0.35354	0.4	0.3	0.29545	0.36313	0.31707	0.32571	0.34737	0.37566	0.27711	0.4	0.28485	0.32515	0.39623	0.32026	0.25153	0.19512	0.31844	0.31844	0.23871	0.225	0.24183	0.22785	0.2327	0.24706	0.375	0.28049	0.2956	0.36723	0.27907	0.25641	0.40789	0.42353	0.41379	0.28994	0.33333	0.3494	0.22892	0.27907	0.30159	0.35366	0.26744
0.23926	0.28492	0.20442	0.28324	0.31361	0.33784	0.17442	0.26923	0.29703	0.39773	0.22424	0.24719	0.28649	0.39073	0.27684	0.38889	0.32292	0.3038	0.34884	0.3038	0.32075	0.3012	0.20988	0.19277	0.19497	0.29944	0.30682	0.24832	0.18012	0.24324	0.175	0.17284	0.33766	0.30488	0.28302	0.26582	0.30387	0.32919	0.34752	0.27607	0.34091	0.34078	0.23977	0.26012	0.26744	0.25316	0.19553	0.25	0.31707	0.25444
0.27607	0.34091	0.2948	0.29545	0.31792	0.25153	0.35065	0.275	0.43316	0.36216	0.20231	0.29545	0.4104	0.35849	0.31073	0.34737	0.31313	0.28485	0.33708	0.26946	0.35849	0.2907	0.31169	0.22892	0.34247	0.28261	0.36416	0.19255	0.2327	0.19497	0.23567	0.2327	0.31677	0.38365	0.2426	0.2795	0.31522	0.29412	0.31544	0.30488	0.31522	0.29474	0.23164	0.31765	0.30233	0.25926	0.31737	0.35165	0.26857	0.33742
0.38012	0.34694	0.3057	0.29293	0.37634	0.26776	0.30387	0.34104	0.40952	0.37255	0.45679	0.38378	0.38071	0.32609	0.39785	0.43434	0.44	0.37931	0.43011	0.31148	0.29787	0.32275	0.25683	0.31818	0.27273	0.30693	0.36788	0.29412	0.25843	0.28235	0.24022	0.2514	0.31868	0.35519	0.30769	0.2381	0.37755	0.37017	0.28	0.375	0.39896	0.44974	0.43023	0.37705	0.38462	0.31073	0.29843	0.32367	0.40449	0.32973
0.30178	0.29167	0.37209	0.34831	0.34831	0.3758	0.41935	0.34161	0.47368	0.33333	0.3253	0.37931	0.38378	0.23913	0.29787	0.36735	0.34653	0.30233	0.3587	0.28736	0.2809	0.32955	0.30488	0.29341	0.26829	0.30526	0.36264	0.28302	0.28395	0.27848	0.2956	0.29193	0.31765	0.27473	0.37888	0.33742	0.38043	0.35673	0.26061	0.36145	0.33684	0.33679	0.27778	0.28962	0.28261	0.33333	0.40606	0.36508	0.34483	0.32184
0.34524	0.41111	0.3908	0.30159	0.30851	0.2907	0.30636	0.26857	0.43	0.42105	0.24862	0.32258	0.35052	0.36047	0.3369	0.35644	0.42564	0.27072	0.43017	0.34503	0.3526	0.2766	0.35802	0.35366	0.37179	0.38043	0.32292	0.22807	0.28916	0.22353	0.27711	0.28916	0.26374	0.4875	0.25967	0.28736	0.43646	0.36782	0.27381	0.31818	0.36842	0.42703	0.30387	0.33702	0.32967	0.25424	0.38372	0.41935	0.31868	0.27568
0.28177	0.36842	0.34783	0.34759	0.4	0.29545	0.33333	0.33333	0.40385	0.37313	0.31818	0.37705	0.34673	0.29032	0.38378	0.33971	0.35885	0.25532	0.37895	0.34857	0.37931	0.38202	0.29885	0.32558	0.24294	0.43646	0.33333	0.3012	0.28655	0.29697	0.27485	0.28655	0.32584	0.33333	0.38462	0.35294	0.37824	0.33333	0.30952	0.38372	0.4	0.40625	0.38286	0.35519	0.34783	0.31792	0.34807	0.38462	0.38983	0.32967
0.39326	0.38693	0.34694	0.39583	0.44865	0.30481	0.34783	0.29101	0.46667	0.46734	0.43353	0.41053	0.39216	0.33333	0.45455	0.48	0.42857	0.33333	0.47872	0.32632	0.3617	0.36458	0.35955	0.34066	0.34857	0.38693	0.35961	0.25405	0.2967	0.25	0.28571	0.2967	0.35484	0.33333	0.31579	0.31551	0.37561	0.3	0.28261	0.36559	0.44615	0.43	0.34375	0.36788	0.36788	0.32609	0.32653	0.41584	0.32323	0.35079
0.36612	0.39	0.42246	0.48352	0.40625	0.35912	0.3089	0.43023	0.40271	0.44118	0.31579	0.40625	0.44444	0.35789	0.38384	0.43269	0.46602	0.30928	0.42857	0.45977	0.37234	0.32663	0.32609	0.35912	0.29348	0.44041	0.44792	0.27174	0.31492	0.26087	0.30387	0.31492	0.35829	0.37895	0.35484	0.3262	0.39216	0.53216	0.32961	0.29293	0.47917	0.44	0.34715	0.35714	0.37113	0.28796	0.32323	0.42574	0.38947	0.34715
0.23636	0.26087	0.25714	0.3494	0.28736	0.24224	0.38776	0.30719	0.36082	0.30526	0.2439	0.28	0.35593	0.27711	0.22581	0.3125	0.29293	0.26829	0.22513	0.31646	0.33333	0.22472	0.28571	0.25786	0.21519	0.26776	0.27473	0.41353	0.18519	0.3985	0.1875	0.2	0.33333	0.28571	0.36424	0.32026	0.27273	0.34161	0.3617	0.25749	0.26596	0.27368	0.30488	0.28655	0.27168	0.36986	0.3012	0.30108	0.26012	0.35443
0.31658	0.42157	0.37624	0.48421	0.46114	0.34375	0.33673	0.30964	0.50467	0.47115	0.35751	0.41709	0.41905	0.37755	0.40887	0.5122	0.98734	0.4	0.46	0.38542	0.39896	0.39394	0.30612	0.28358	0.25628	0.43564	0.45	0.28125	0.3089	0.27749	0.31217	0.30208	0.3641	0.40513	0.32663	0.31313	0.5102	0.37	0.30208	0.33333	0.48744	0.53061	0.44681	0.39	0.39	0.3299	0.39796	0.54639	0.40102	0.32683
0.30864	0.33333	0.31034	0.33333	0.27473	0.34194	0.28485	0.37748	0.32039	0.37634	0.27711	0.32571	0.34054	0.34146	0.31111	0.34021	0.34694	0.29341	0.30811	0.32515	0.35802	0.37805	0.2638	0.26829	0.29032	0.26316	0.26984	0.20988	0.23457	0.20497	0.22222	0.23457	0.29341	0.31765	0.38961	0.28834	0.35912	0.37423	0.2987	0.32927	0.29474	0.32979	0.2907	0.32558	0.34118	0.30818	0.38272	0.27551	0.33728	0.26136
0.35849	0.35556	0.29609	0.35632	0.35632	0.23977	0.29341	0.30061	0.32692	0.43646	0.31707	0.44785	0.42373	0.33333	0.30435	0.375	0.32673	0.24294	0.35165	0.28655	0.32544	0.28492	0.3125	0.37662	0.33333	0.34066	0.33333	0.30719	0.2439	0.29412	0.24691	0.23636	0.28655	0.32558	0.29762	0.27381	0.25628	0.31792	0.23636	0.27586	0.3587	0.32292	0.25556	0.28889	0.28889	0.22543	0.27374	0.30256	0.39394	0.24862
0.36264	0.40816	0.41935	0.3886	0.45652	0.30481	0.29167	0.4269	0.5098	0.47475	0.37778	0.36735	0.45641	0.28643	0.36	0.46535	0.51515	0.36957	0.37624	0.39227	0.36898	0.39362	0.31522	0.31892	0.28261	0.45263	0.40816	0.26776	0.31844	0.27072	0.31461	0.31844	0.28571	0.43646	0.35135	0.3743	0.40299	0.39785	0.30387	0.34392	0.52432	0.41584	0.37968	0.39683	0.39683	0.2449	0.34715	0.48958	0.36458	0.28358
0.31677	0.26316	0.39024	0.39759	0.31818	0.26061	0.2619	0.23077	0.33333	0.28	0.33333	0.26087	0.3262	0.28655	0.38824	0.41304	0.43478	0.26316	0.39884	0.29341	0.29412	0.30636	0.2956	0.23077	0.21951	0.28342	0.37931	0.225	0.24224	0.22013	0.24528	0.25	0.23429	0.32544	0.19553	0.22807	0.34426	0.34132	0.25	0.32927	0.35912	0.3369	0.2907	0.32558	0.33333	0.2093	0.26554	0.3369	0.29143	0.2907
0.34066	0.32039	0.35417	0.39683	0.38947	0.37931	0.34807	0.2973	0.4902	0.42574	0.31892	0.29412	0.42857	0.35484	0.3202	0.40385	0.38967	0.35519	0.3301	0.36264	0.40782	0.40984	0.28649	0.26984	0.28889	0.38071	0.40206	0.2809	0.30337	0.28409	0.29944	0.30337	0.31915	0.34737	0.4386	0.30108	0.41117	0.3617	0.30337	0.39665	0.39698	0.35577	0.40331	0.41304	0.42857	0.37931	0.29293	0.35577	0.3871	0.37297
0.32558	0.3913	0.37853	0.40113	0.37778	0.33333	0.25275	0.25843	0.35849	0.32039	0.2809	0.31915	0.36082	0.2967	0.43182	0.4375	0.46597	0.34104	0.31633	0.30337	0.30387	0.28042	0.30588	0.26554	0.2	0.43017	0.40659	0.25444	0.28571	0.25749	0.27381	0.27059	0.35673	0.28342	0.27072	0.31395	0.37173	0.30435	0.24855	0.29282	0.35052	0.38542	0.40828	0.33333	0.33333	0.35758	0.37143	0.39267	0.38286	0.33708
0.32948	0.3871	0.3743	0.38889	0.37363	0.33728	0.25683	0.25556	0.3615	0.3301	0.29213	0.32979	0.37113	0.30769	0.42697	0.44792	0.45361	0.34483	0.31313	0.30726	0.31492	0.28421	0.30994	0.26966	0.20442	0.43333	0.40984	0.27381	0.28235	0.2619	0.27059	0.26744	0.36842	0.28723	0.26776	0.32558	0.36788	0.30811	0.25287	0.31111	0.35385	0.38144	0.42012	0.34426	0.34426	0.3697	0.38286	0.3886	0.4023	0.34078
0.28655	0.36264	0.31111	0.34078	0.34078	0.26316	0.35802	0.21348	0.41414	0.31343	0.27168	0.35593	0.4382	0.35714	0.29787	0.37436	0.38071	0.32544	0.32275	0.34132	0.33333	0.3	0.32099	0.27811	0.24551	0.36264	0.34783	0.29114	0.24551	0.28662	0.24848	0.25301	0.2948	0.31818	0.2907	0.32121	0.38043	0.28889	0.26061	0.29143	0.35106	0.37234	0.34503	0.2967	0.30387	0.3012	0.35673	0.39459	0.31461	0.32184
0.28125	0.45745	0.32323	0.34343	0.38542	0.35196	0.38202	0.30108	0.4434	0.41463	0.32258	0.35714	0.42424	0.40331	0.39175	0.5	0.47525	0.32979	0.38	0.28205	0.35106	0.40541	0.29032	0.34444	0.33714	0.41237	0.35644	0.32948	0.31461	0.31792	0.31073	0.30726	0.35135	0.31633	0.35519	0.30481	0.41414	0.40984	0.33714	0.31937	0.37255	0.41294	0.3913	0.35052	0.35052	0.32967	0.30964	0.38537	0.36842	0.3545
0.25	0.36264	0.31111	0.26316	0.38728	0.34161	0.25	0.29341	0.37255	0.34694	0.29412	0.37143	0.3617	0.30286	0.38636	0.35354	0.43915	0.24444	0.38122	0.2948	0.33333	0.32203	0.34591	0.28571	0.34194	0.37017	0.40909	0.29936	0.26061	0.30323	0.2638	0.25301	0.40881	0.33333	0.25424	0.24571	0.35106	0.24731	0.29193	0.34524	0.32984	0.37234	0.24324	0.30387	0.2967	0.34161	0.32571	0.33679	0.4012	0.31429
0.35556	0.49451	0.36842	0.41176	0.41935	0.26316	0.30481	0.2973	0.40741	0.39806	0.36313	0.32	0.37255	0.38462	0.3886	0.46	0.50254	0.3262	0.44974	0.31217	0.35484	0.3299	0.27957	0.34831	0.29609	0.34653	0.36683	0.30286	0.37278	0.30636	0.35294	0.35673	0.30526	0.26733	0.3743	0.30811	0.42564	0.29949	0.24731	0.38889	0.39	0.42424	0.30928	0.38298	0.39037	0.33333	0.3545	0.46875	0.35079	0.32292
0.35484	0.48148	0.36041	0.33333	0.40933	0.30526	0.36216	0.38547	0.46479	0.46535	0.37705	0.38071	0.41176	0.30653	0.4375	0.47059	0.46154	0.3913	0.47644	0.33333	0.3	0.35025	0.31551	0.34783	0.35593	0.4	0.42132	0.32584	0.2973	0.33714	0.28649	0.2973	0.30612	0.40426	0.32292	0.31579	0.45918	0.30049	0.30435	0.29648	0.40196	0.47959	0.34359	0.36041	0.34673	0.25888	0.30693	0.39423	0.35025	0.32995
0.37017	0.4375	0.34694	0.44086	0.39583	0.27749	0.34783	0.31183	0.45283	0.48223	0.31915	0.34	0.40594	0.4382	0.36	0.47264	0.46341	0.28571	0.52747	0.43182	0.3913	0.40107	0.35955	0.36313	0.24868	0.38	0.31429	0.30337	0.31111	0.31429	0.30726	0.31844	0.36216	0.39785	0.25	0.30159	0.42424	0.35417	0.33333	0.42697	0.44615	0.54595	0.36508	0.40426	0.41176	0.28421	0.34021	0.40887	0.38624	0.33679
0.29193	0.34091	0.34132	0.30286	0.39877	0.2439	0.26061	0.28302	0.42553	0.28571	0.30818	0.34118	0.43529	0.25581	0.34884	0.3617	0.36126	0.38562	0.32222	0.40397	0.30909	0.26857	0.33775	0.34211	0.20245	0.30387	0.30387	0.20755	0.31544	0.20253	0.29333	0.30667	0.21839	0.34146	0.25749	0.3121	0.35196	0.39241	0.2327	0.27381	0.29412	0.30159	0.32121	0.2948	0.2948	0.29936	0.375	0.38202	0.30588	0.21788
0.22892	0.31818	0.46667	0.31765	0.36585	0.21212	0.19298	0.28205	0.39683	0.28497	0.37838	0.28736	0.31148	0.29268	0.27374	0.4	0.38378	0.27607	0.32203	0.24551	0.29268	0.29762	0.30263	0.16279	0.23871	0.33333	0.38922	0.20513	0.30612	0.19231	0.31944	0.30612	0.26061	0.27059	0.20468	0.28662	0.32222	0.24855	0.24675	0.28834	0.43373	0.3224	0.30488	0.30952	0.30952	0.27389	0.27059	0.40698	0.28994	0.23699
0.26984	0.32673	0.37634	0.38298	0.39785	0.27568	0.26984	0.31111	0.47059	0.37864	0.33333	0.30653	0.35294	0.38547	0.40426	0.48454	0.42439	0.30481	0.47541	0.31183	0.3262	0.32984	0.34483	0.37209	0.28814	0.33333	0.41053	0.26554	0.26667	0.26136	0.24862	0.25967	0.32609	0.36957	0.28042	0.32961	0.40513	0.38462	0.2809	0.39773	0.44211	0.4709	0.35135	0.43017	0.43017	0.34091	0.36957	0.44041	0.31606	0.3369
0.29101	0.41667	0.40541	0.34694	0.43478	0.28342	0.27749	0.2973	0.44762	0.43284	0.32609	0.47486	0.51351	0.4	0.32673	0.46	0.48	0.3262	0.42708	0.31915	0.40782	0.40217	0.30055	0.35593	0.33333	0.43915	0.36683	0.28814	0.33333	0.27684	0.32948	0.33333	0.3262	0.36898	0.34426	0.30108	0.39	0.36898	0.25405	0.3369	0.4709	0.43878	0.32292	0.39037	0.38298	0.2973	0.29949	0.49206	0.35079	0.36559
0.34066	0.48634	0.36126	0.51724	0.40426	0.26984	0.31892	0.33333	0.3945	0.46193	0.34066	0.40426	0.45078	0.34043	0.36735	0.40385	0.43689	0.40113	0.44974	0.35519	0.39227	0.30303	0.36782	0.34831	0.31073	0.36	0.42408	0.26667	0.25405	0.26257	0.25683	0.26087	0.36264	0.3913	0.31551	0.32967	0.39	0.37634	0.26087	0.34409	0.44792	0.46875	0.33684	0.38298	0.38298	0.31148	0.31959	0.38916	0.37968	0.30928
0.28177	0.36126	0.37017	0.37705	0.3125	0.26667	0.23404	0.30286	0.44554	0.44503	0.25405	0.35484	0.47253	0.34078	0.46286	0.39303	0.43434	0.31844	0.43956	0.32584	0.2973	0.3743	0.35329	0.2809	0.3253	0.34715	0.3198	0.2067	0.30952	0.20904	0.30539	0.30952	0.26203	0.35556	0.25134	0.25	0.45355	0.34066	0.20879	0.36	0.33668	0.5	0.33702	0.37017	0.37778	0.27374	0.32609	0.45946	0.35165	0.35955
0.34483	0.36458	0.34409	0.34392	0.49412	0.34503	0.27869	0.31429	0.53125	0.51087	0.3526	0.35829	0.43617	0.32967	0.29	0.46875	0.46667	0.35227	0.36788	0.33708	0.29412	0.43353	0.33333	0.29944	0.29825	0.41622	0.37173	0.29762	0.26857	0.28571	0.26437	0.26136	0.25926	0.40571	0.26882	0.35673	0.38144	0.40571	0.29825	0.36364	0.44086	0.41667	0.27749	0.30208	0.29534	0.29944	0.29474	0.43158	0.39326	0.25773
0.34426	0.35644	0.36458	0.39267	0.33	0.29412	0.28796	0.36723	0.4434	0.40097	0.32258	0.37824	0.42424	0.35829	0.41361	0.4	0.47525	0.32275	0.40816	0.40449	0.36559	0.37566	0.33333	0.34444	0.30726	0.34314	0.34314	0.22995	0.36047	0.22581	0.34884	0.36047	0.38122	0.37968	0.26531	0.30481	0.42857	0.3871	0.30726	0.33333	0.41414	0.4715	0.3913	0.33673	0.34359	0.3224	0.40984	0.43434	0.33333	0.33333
0.33333	0.41667	0.29353	0.33333	0.50857	0.37143	0.37853	0.31868	0.44076	0.41176	0.4104	0.41935	0.39303	0.4	0.35354	0.53684	0.46535	0.35519	0.48108	0.34783	0.39227	0.43333	0.29348	0.31868	0.30337	0.36683	0.38776	0.23913	0.31818	0.23497	0.31429	0.31073	0.40909	0.39891	0.36667	0.29412	0.40404	0.3617	0.33333	0.31579	0.44041	0.43878	0.31606	0.36126	0.36126	0.2973	0.33333	0.36232	0.32308	0.30928
0.26776	0.44444	0.34783	0.34759	0.38462	0.25967	0.29609	0.25967	0.53684	0.44503	0.31818	0.35484	0.35354	0.33333	0.3913	0.4	0.37864	0.30387	0.39362	0.32584	0.33333	0.36667	0.39506	0.29545	0.34969	0.42077	0.30653	0.23429	0.22905	0.22989	0.23164	0.22905	0.36416	0.36313	0.32955	0.36095	0.43011	0.32609	0.34969	0.31492	0.37113	0.44385	0.28042	0.33333	0.33333	0.35714	0.39429	0.45161	0.31551	0.44048
0.28105	0.25843	0.20455	0.29341	0.24138	0.28859	0.37063	0.22293	0.29293	0.2973	0.19512	0.19337	0.27473	0.26708	0.28655	0.31183	0.30526	0.27389	0.28409	0.25786	0.29936	0.26506	0.24183	0.20755	0.1871	0.30994	0.2948	0.33333	0.12195	0.34848	0.11656	0.12195	0.22699	0.29193	0.2375	0.20497	0.30682	0.26061	0.26027	0.30323	0.31429	0.28571	0.2795	0.30061	0.28485	0.23077	0.22353	0.27174	0.32075	0.3038
0.32571	0.36842	0.35519	0.34043	0.48235	0.34911	0.26776	0.31034	0.51295	0.51648	0.34884	0.35484	0.42553	0.31868	0.28	0.45833	0.46392	0.35632	0.37173	0.31844	0.29032	0.4386	0.33728	0.2809	0.28655	0.42857	0.37566	0.29341	0.25714	0.28144	0.25287	0.25	0.26203	0.4023	0.27869	0.36905	0.39267	0.38636	0.30178	0.35227	0.45355	0.40625	0.27368	0.31217	0.30526	0.30286	0.28421	0.44385	0.38202	0.26042
0.33333	0.36	0.34715	0.39683	0.3401	0.29032	0.29101	0.37143	0.43396	0.39806	0.31892	0.375	0.41414	0.35484	0.41053	0.40385	0.45813	0.3262	0.40513	0.41714	0.36216	0.36508	0.34463	0.35593	0.30337	0.35323	0.33333	0.22581	0.36471	0.22162	0.35294	0.36471	0.37778	0.36898	0.26804	0.30108	0.41837	0.3913	0.30337	0.32275	0.42564	0.46875	0.37297	0.32653	0.33333	0.31868	0.40659	0.44615	0.31633	0.32984
0.32584	0.38947	0.37705	0.40659	0.34737	0.28177	0.25532	0.37278	0.40952	0.42132	0.36416	0.3617	0.40206	0.29787	0.34715	0.42	0.42574	0.26984	0.39267	0.31148	0.34066	0.25628	0.29944	0.31818	0.4	0.32	0.41935	0.28655	0.28736	0.28994	0.27586	0.28736	0.32597	0.33333	0.28649	0.3526	0.35	0.31217	0.23757	0.33702	0.39175	0.40513	0.30159	0.35484	0.34759	0.24064	0.31915	0.39796	0.35135	0.26154
0.27168	0.38547	0.36416	0.39535	0.2766	0.26316	0.24294	0.27811	0.35266	0.38947	0.40127	0.2973	0.31959	0.25275	0.44379	0.35354	0.44681	0.35758	0.41243	0.33333	0.29545	0.32203	0.27381	0.28571	0.23077	0.31217	0.31915	0.25926	0.24551	0.25466	0.24096	0.24551	0.25843	0.38922	0.27586	0.28994	0.37297	0.34104	0.24551	0.32941	0.44318	0.41758	0.36905	0.34857	0.36416	0.18681	0.24731	0.32308	0.32203	0.31429
0.26554	0.38462	0.25	0.32609	0.37079	0.30178	0.22404	0.26437	0.36538	0.42553	0.24444	0.34807	0.34021	0.34104	0.37778	0.41667	0.41538	0.28814	0.45143	0.34911	0.28177	0.36	0.30539	0.30952	0.35897	0.39227	0.28571	0.30818	0.325	0.3121	0.30435	0.30864	0.39024	0.38012	0.20856	0.2907	0.39459	0.31844	0.30864	0.29213	0.36508	0.50575	0.26486	0.32597	0.32597	0.27168	0.34857	0.39362	0.32961	0.33714
0.28	0.34043	0.29032	0.39429	0.34066	0.24294	0.26554	0.28655	0.37864	0.40314	0.23077	0.4104	0.38298	0.32571	0.37017	0.34653	0.40816	0.25967	0.48538	0.34118	0.27473	0.35227	0.23864	0.34146	0.31677	0.3125	0.32632	0.22353	0.31677	0.22619	0.32911	0.31677	0.27374	0.38824	0.26966	0.31361	0.41758	0.32584	0.35032	0.28492	0.34375	0.43169	0.25806	0.28342	0.2973	0.20219	0.36416	0.38624	0.32961	0.28571
0.34426	0.3301	0.35052	0.39267	0.39267	0.38286	0.36667	0.30811	0.5	0.42857	0.30851	0.29756	0.43147	0.36559	0.33005	0.4	0.39252	0.35135	0.33333	0.3587	0.41899	0.41304	0.28342	0.26702	0.29282	0.37688	0.39796	0.29213	0.3	0.29545	0.29609	0.3	0.32979	0.34375	0.45029	0.30481	0.42857	0.35789	0.31461	0.39227	0.39303	0.36538	0.3913	0.41622	0.41622	0.38286	0.29648	0.35885	0.38298	0.37634
0.36041	0.42995	0.41294	0.3913	0.39806	0.34694	0.35354	0.3822	0.53271	0.47867	0.33333	0.42574	0.50495	0.47594	0.37089	0.46977	0.5534	0.39487	0.43269	0.42408	0.41538	0.38916	0.31658	0.32	0.31959	0.38318	0.37674	0.3057	0.3913	0.29534	0.38043	0.38378	0.35323	0.37255	0.31068	0.37113	0.51	0.42857	0.34737	0.37	0.47317	0.5	0.39698	0.39901	0.39901	0.35385	0.46597	0.57732	0.38235	0.39
0.36082	0.4898	0.46597	0.40594	0.44898	0.34715	0.32	0.30653	0.54286	0.43256	0.41176	0.36538	0.44231	0.44681	0.44724	0.48571	0.54902	0.36041	0.48485	0.41053	0.34653	0.43299	0.3299	0.30653	0.27919	0.43842	0.42439	0.29167	0.34043	0.28796	0.3369	0.33333	0.33333	0.41538	0.3641	0.31	0.53608	0.43005	0.34043	0.35678	0.46798	0.53299	0.41969	0.4	0.4	0.33333	0.33333	0.46602	0.39698	0.37688
0.35556	0.41667	0.35417	0.40426	0.40426	0.24352	0.29101	0.24352	0.47573	0.44	0.34066	0.3822	0.4359	0.4	0.42553	0.4898	0.43689	0.34054	0.45745	0.40113	0.40782	0.39459	0.31492	0.2973	0.26776	0.40933	0.34653	0.25967	0.31818	0.24862	0.31429	0.32571	0.28497	0.40659	0.30851	0.31522	0.4555	0.28	0.30337	0.42857	0.41837	0.42424	0.40331	0.37566	0.37566	0.25654	0.3617	0.44615	0.32308	0.34392
0.30682	0.37234	0.34426	0.31579	0.30208	0.32164	0.23656	0.27684	0.39423	0.40513	0.34503	0.34409	0.4	0.29348	0.38798	0.37624	0.38235	0.33714	0.30653	0.26486	0.36	0.29101	0.23077	0.36145	0.39744	0.37968	0.36508	0.26627	0.37975	0.25444	0.3758	0.38854	0.31461	0.25389	0.33333	0.35714	0.32663	0.27368	0.23164	0.38824	0.35385	0.28846	0.30435	0.39773	0.40571	0.31395	0.375	0.41053	0.31892	0.31148
0.25786	0.22581	0.29341	0.27907	0.28655	0.37063	0.3245	0.24051	0.30653	0.29787	0.22699	0.29412	0.26203	0.3	0.30233	0.44186	0.36957	0.25153	0.25683	0.275	0.26829	0.31288	0.30201	0.24841	0.24503	0.38182	0.34118	0.19481	0.175	0.19737	0.18471	0.18239	0.25926	0.30061	0.30323	0.33784	0.33714	0.27711	0.33333	0.23353	0.36047	0.27273	0.28834	0.26316	0.25581	0.30667	0.34177	0.27957	0.25146	0.36364
0.3913	0.37864	0.36	0.35294	0.39394	0.28571	0.31959	0.35484	0.44954	0.41509	0.30612	0.35294	0.40385	0.375	0.41414	0.47573	0.49515	0.34021	0.375	0.36842	0.32663	0.37755	0.3089	0.44	0.37079	0.46392	0.39216	0.33333	0.31183	0.32961	0.30108	0.31183	0.28713	0.34	0.36508	0.35829	0.48718	0.41053	0.33333	0.30348	0.47208	0.41346	0.37113	0.36	0.36683	0.28571	0.39583	0.47	0.33663	0.30392
0.25843	0.41573	0.2766	0.4023	0.35556	0.27907	0.25843	0.30952	0.35238	0.36735	0.31765	0.4023	0.39785	0.36471	0.30526	0.38776	0.45263	0.29545	0.35829	0.33333	0.41463	0.27273	0.28235	0.3253	0.31677	0.37705	0.41573	0.27607	0.2619	0.2561	0.25749	0.25444	0.32558	0.34091	0.29143	0.26857	0.33679	0.31111	0.23977	0.32184	0.3871	0.37895	0.3	0.30435	0.2973	0.23596	0.33333	0.4086	0.36782	0.30726
0.28736	0.36957	0.36364	0.38636	0.32609	0.23596	0.36585	0.375	0.42	0.32673	0.31765	0.34066	0.44444	0.28889	0.31915	0.41667	0.33981	0.35714	0.3956	0.2809	0.29609	0.30769	0.22472	0.28655	0.22543	0.3057	0.4	0.3	0.23977	0.2875	0.22807	0.23256	0.28814	0.28261	0.34524	0.29825	0.30303	0.36416	0.2619	0.36905	0.35789	0.37895	0.34483	0.32597	0.31868	0.29412	0.31111	0.40107	0.32222	0.3526
0.2766	0.45652	0.33333	0.44444	0.38298	0.31111	0.44578	0.32584	0.47059	0.42	0.29032	0.38298	0.42268	0.37778	0.375	0.39806	0.43137	0.38636	0.35	0.34066	0.38547	0.27	0.3	0.31844	0.23913	0.46448	0.36041	0.30233	0.31792	0.2907	0.30636	0.31034	0.31892	0.35484	0.38286	0.31492	0.41969	0.39227	0.26667	0.28796	0.38384	0.42564	0.3587	0.32642	0.31959	0.34857	0.41573	0.44041	0.30928	0.40449
0.16667	0.3494	0.30864	0.33333	0.25581	0.28	0.225	0.35211	0.29293	0.33333	0.19512	0.25581	0.30337	0.25926	0.27907	0.31183	0.33333	0.31579	0.27684	0.19048	0.22892	0.21387	0.16564	0.23871	0.2517	0.28	0.33333	0.2766	0.17197	0.28986	0.15924	0.15723	0.25786	0.22353	0.36552	0.26797	0.27072	0.32484	0.24324	0.28662	0.24324	0.26486	0.2875	0.35032	0.35032	0.27152	0.30818	0.30726	0.33758	0.3038
0.32609	0.34653	0.36842	0.38947	0.29412	0.36364	0.31183	0.33333	0.3945	0.41176	0.29787	0.36082	0.35922	0.29897	0.38144	0.43137	0.48	0.37778	0.34975	0.26531	0.35484	0.29648	0.29348	0.35593	0.26087	0.38776	0.42408	0.33333	0.32571	0.31395	0.30682	0.31818	0.43353	0.3545	0.38202	0.24742	0.43299	0.40659	0.28889	0.36612	0.39	0.41	0.45977	0.39037	0.40541	0.34831	0.42222	0.34286	0.47429	0.37297
0.34783	0.39394	0.41935	0.35354	0.47253	0.32609	0.30526	0.38636	0.57143	0.50515	0.37778	0.32673	0.44898	0.40659	0.43158	0.48	0.44231	0.35484	0.4555	0.33333	0.33333	0.4086	0.35196	0.31892	0.35632	0.38	0.46032	0.26776	0.27568	0.27778	0.25806	0.26203	0.26	0.39785	0.30208	0.28125	0.41	0.35417	0.28261	0.3956	0.38916	0.50526	0.30303	0.38947	0.38947	0.32609	0.36126	0.47423	0.33673	0.30964
0.28889	0.36842	0.39326	0.38462	0.36957	0.34118	0.34884	0.32558	0.41748	0.39394	0.31818	0.38462	0.42553	0.34831	0.37634	0.4	0.40594	0.32584	0.34359	0.38012	0.31148	0.30851	0.29885	0.30286	0.29412	0.42077	0.39037	0.26316	0.35802	0.26627	0.35404	0.35802	0.24868	0.32609	0.30726	0.30682	0.37824	0.4104	0.24294	0.29348	0.37113	0.37755	0.3224	0.36264	0.36264	0.32558	0.29787	0.42857	0.32258	0.38286
0.30233	0.4	0.33333	0.34066	0.35556	0.23596	0.25843	0.26437	0.40594	0.38144	0.30233	0.34066	0.42857	0.33333	0.42529	0.47826	0.40816	0.29545	0.41899	0.2809	0.35673	0.34463	0.25287	0.24294	0.30061	0.27919	0.35484	0.23077	0.22543	0.24096	0.21387	0.22543	0.2809	0.30387	0.32941	0.36196	0.35789	0.34857	0.29268	0.41975	0.35789	0.38624	0.31461	0.46341	0.45455	0.30178	0.34857	0.41622	0.33708	0.30726
0.28261	0.36082	0.36957	0.33333	0.34737	0.30337	0.31111	0.28889	0.40952	0.41414	0.31111	0.4382	0.37374	0.4186	0.34021	0.3271	0.38462	0.34831	0.42246	0.33333	0.31183	0.42045	0.33721	0.31818	0.2948	0.34694	0.34694	0.31737	0.24444	0.32121	0.23333	0.24444	0.34078	0.45029	0.29348	0.3	0.48352	0.37017	0.32544	0.3908	0.39175	0.44211	0.31551	0.33333	0.34043	0.28889	0.42529	0.37688	0.38889	0.35165
0.3253	0.34783	0.32584	0.36364	0.36364	0.28571	0.3253	0.24138	0.41414	0.41935	0.3253	0.26316	0.34737	0.26667	0.35556	0.39583	0.44681	0.30233	0.38889	0.33333	0.28814	0.32203	0.27381	0.23429	0.27607	0.40113	0.26531	0.21429	0.31646	0.20958	0.3121	0.31646	0.31765	0.34104	0.30588	0.32121	0.38043	0.30337	0.24551	0.32164	0.38043	0.37234	0.32184	0.40476	0.39645	0.28571	0.34104	0.41758	0.29282	0.27778
0.21519	0.35802	0.26829	0.2619	0.34177	0.18987	0.2	0.22078	0.29897	0.25532	0.33333	0.27711	0.2809	0.28205	0.27059	0.33333	0.34066	0.225	0.2907	0.28947	0.24224	0.32903	0.35766	0.27027	0.25874	0.39241	0.38365	0.18919	0.26761	0.18367	0.27143	0.25874	0.27273	0.23636	0.25161	0.24183	0.32164	0.2	0.20805	0.22981	0.32164	0.25	0.23926	0.27607	0.28395	0.25333	0.25153	0.33721	0.24848	0.28662
0.31707	0.31183	0.41463	0.26882	0.28261	0.37662	0.25581	0.30864	0.39394	0.32653	0.33333	0.34091	0.36957	0.28736	0.31868	0.34694	0.38144	0.26437	0.35912	0.23596	0.26554	0.32948	0.30435	0.29268	0.26708	0.34066	0.37853	0.1976	0.36913	0.19277	0.36486	0.37838	0.31737	0.22581	0.27485	0.28916	0.3089	0.31792	0.17919	0.35366	0.3369	0.35829	0.33728	0.33333	0.34104	0.33333	0.29545	0.32292	0.34503	0.29143
0.35897	0.36364	0.34118	0.31818	0.34884	0.28395	0.30864	0.28395	0.43158	0.29293	0.37662	0.27473	0.37778	0.26437	0.35632	0.41304	0.34694	0.25581	0.3908	0.30909	0.30952	0.29885	0.37333	0.29193	0.20482	0.2973	0.42012	0.25641	0.25786	0.25974	0.24528	0.25	0.3012	0.35758	0.22989	0.23529	0.36667	0.38272	0.2987	0.3625	0.38202	0.43678	0.33735	0.40741	0.39877	0.22353	0.23757	0.32275	0.39506	0.29825
0.29268	0.33333	0.21277	0.36471	0.36471	0.31646	0.2619	0.36842	0.37374	0.3617	0.23256	0.27473	0.30526	0.26437	0.34091	0.35417	0.33333	0.28571	0.33702	0.32515	0.34969	0.29885	0.20468	0.30818	0.23457	0.31868	0.32597	0.33333	0.21212	0.34722	0.20732	0.21212	0.32515	0.30233	0.36306	0.21387	0.28796	0.30233	0.36054	0.24571	0.31551	0.37363	0.30588	0.27374	0.27374	0.3	0.25843	0.27551	0.33728	0.32934
0.27273	0.46512	0.37931	0.37079	0.35556	0.26437	0.3494	0.35802	0.39216	0.30097	0.31765	0.34066	0.39785	0.34884	0.31915	0.40206	0.4375	0.29545	0.32984	0.31034	0.38922	0.31492	0.23864	0.3253	0.23977	0.33333	0.43182	0.24551	0.23256	0.24096	0.22807	0.23256	0.28814	0.2967	0.32941	0.28324	0.30303	0.31844	0.23256	0.37725	0.3871	0.37895	0.33714	0.32597	0.31868	0.3253	0.40476	0.42391	0.28649	0.3526
0.34091	0.33333	0.36957	0.30612	0.34737	0.39759	0.40476	0.31818	0.40952	0.42857	0.2967	0.33333	0.40206	0.38636	0.39785	0.39216	0.39806	0.2766	0.3641	0.2973	0.34807	0.45349	0.29213	0.28889	0.32544	0.34694	0.32	0.30178	0.2948	0.30539	0.2907	0.30233	0.32597	0.30526	0.32961	0.36842	0.44385	0.3262	0.33333	0.3908	0.39175	0.36318	0.33696	0.3057	0.29231	0.28177	0.38547	0.38384	0.31579	0.40571
0.20879	0.36264	0.34091	0.33333	0.31868	0.27059	0.29412	0.31707	0.38614	0.41935	0.29412	0.36364	0.37634	0.2809	0.29787	0.36735	0.37374	0.36585	0.31579	0.2948	0.31792	0.27869	0.25146	0.32515	0.28395	0.35519	0.31915	0.2439	0.22353	0.23171	0.21893	0.23077	0.3494	0.28177	0.3875	0.41558	0.32292	0.37278	0.26061	0.28409	0.32984	0.30964	0.27072	0.31844	0.32584	0.3758	0.42331	0.42541	0.30726	0.29944
0.27711	0.36364	0.35714	0.28889	0.30337	0.35065	0.27711	0.28395	0.33333	0.3617	0.23256	0.31818	0.34783	0.30952	0.32584	0.34021	0.33333	0.27059	0.33702	0.25581	0.28655	0.32164	0.21176	0.25301	0.27389	0.32597	0.30435	0.20245	0.3245	0.2125	0.32886	0.34228	0.31707	0.30233	0.31288	0.33758	0.35912	0.26554	0.28205	0.37107	0.28125	0.35135	0.24022	0.32558	0.31792	0.29193	0.38272	0.32979	0.35329	0.27586
0.18681	0.37079	0.23404	0.34091	0.34091	0.29268	0.22727	0.29268	0.38	0.39785	0.33333	0.37209	0.36957	0.25843	0.30435	0.34694	0.36735	0.35802	0.35912	0.34146	0.24444	0.36905	0.22807	0.33333	0.30769	0.31892	0.32609	0.30719	0.25926	0.30263	0.25466	0.25153	0.25714	0.34911	0.26012	0.32919	0.3089	0.34911	0.30769	0.36196	0.36612	0.36559	0.29885	0.24064	0.24731	0.21839	0.32558	0.32984	0.29944	0.24862
0.31707	0.38636	0.34884	0.34091	0.31111	0.325	0.36709	0.27711	0.40816	0.42857	0.3012	0.26882	0.34043	0.27273	0.30435	0.375	0.38144	0.35802	0.42197	0.27168	0.3494	0.28492	0.3125	0.23256	0.2439	0.31892	0.39429	0.27389	0.22892	0.28571	0.22424	0.22892	0.36646	0.34911	0.28235	0.32099	0.32979	0.31792	0.29936	0.32143	0.40449	0.32292	0.23497	0.40606	0.40606	0.34177	0.31792	0.36559	0.34503	0.40373
0.32584	0.375	0.36957	0.33333	0.31959	0.34884	0.32584	0.33333	0.48	0.4	0.31111	0.33333	0.41667	0.31183	0.35417	0.36538	0.39806	0.36364	0.27885	0.32597	0.32609	0.3089	0.30682	0.35673	0.2948	0.41176	0.3822	0.27907	0.3494	0.27485	0.34545	0.3494	0.31148	0.37778	0.28649	0.31461	0.39896	0.39326	0.27273	0.38286	0.36364	0.39086	0.46429	0.34043	0.33333	0.26776	0.40113	0.38384	0.36612	0.39773
0.35802	0.40909	0.35632	0.34831	0.33333	0.38462	0.27907	0.31707	0.37255	0.36082	0.26437	0.29032	0.37634	0.34118	0.37079	0.42553	0.44681	0.25843	0.32275	0.31765	0.33333	0.30726	0.28916	0.24855	0.2381	0.36264	0.33333	0.23636	0.32484	0.23926	0.3038	0.30818	0.2948	0.31073	0.31361	0.30539	0.40331	0.33333	0.27607	0.26257	0.38043	0.35079	0.33721	0.37209	0.36416	0.30909	0.32571	0.34375	0.25806	0.36095
0.22727	0.32609	0.28889	0.37209	0.40476	0.325	0.38462	0.30864	0.36634	0.34021	0.3012	0.35632	0.35484	0.30233	0.31868	0.30693	0.34	0.375	0.28796	0.36646	0.32544	0.29213	0.32911	0.22543	0.22892	0.34066	0.32609	0.25786	0.25153	0.26115	0.24691	0.23636	0.30178	0.33333	0.40645	0.30488	0.3089	0.33333	0.33333	0.25424	0.3587	0.30928	0.27684	0.26776	0.27473	0.325	0.34911	0.33684	0.29944	0.28409
0.27059	0.38636	0.36471	0.31111	0.38824	0.27711	0.27059	0.30864	0.39394	0.38298	0.33333	0.34091	0.27273	0.27273	0.33333	0.40426	0.35354	0.25	0.34426	0.20879	0.27273	0.29944	0.3125	0.26946	0.29936	0.39429	0.29787	0.1976	0.25153	0.18563	0.23926	0.23636	0.33333	0.28814	0.37975	0.25882	0.34409	0.36527	0.22156	0.31361	0.37363	0.34392	0.29143	0.39759	0.39759	0.30061	0.38182	0.37297	0.32184	0.32164
0.29412	0.27835	0.38824	0.30435	0.26316	0.3012	0.375	0.28571	0.35922	0.36082	0.25	0.29032	0.40659	0.29545	0.32609	0.35354	0.30769	0.25843	0.37363	0.28	0.35714	0.3	0.27381	0.3012	0.25301	0.31915	0.29843	0.29114	0.32484	0.27848	0.32051	0.33333	0.23757	0.33333	0.41401	0.32927	0.46821	0.32571	0.30818	0.34524	0.33684	0.33679	0.32184	0.30387	0.30387	0.29341	0.31818	0.32308	0.3526	0.31429
0.2967	0.38947	0.35484	0.34737	0.29293	0.28889	0.2967	0.27473	0.42308	0.42857	0.31111	0.3913	0.37374	0.34066	0.36842	0.39216	0.42574	0.39535	0.4	0.30435	0.35556	0.29534	0.29213	0.31073	0.25843	0.36082	0.3822	0.29412	0.33333	0.28235	0.32143	0.34132	0.37931	0.34783	0.35227	0.29282	0.45161	0.28497	0.27273	0.35196	0.39175	0.44974	0.35165	0.41573	0.41573	0.40606	0.3262	0.43455	0.35135	0.36667
0.30435	0.38144	0.40659	0.39785	0.35417	0.35632	0.39535	0.34091	0.44231	0.36538	0.36364	0.36842	0.45263	0.33333	0.375	0.39806	0.43137	0.31183	0.37056	0.29787	0.36264	0.35829	0.34483	0.26882	0.25967	0.36041	0.36735	0.32544	0.26667	0.33735	0.26257	0.26667	0.31892	0.35484	0.35196	0.30055	0.46524	0.43182	0.36527	0.33696	0.41237	0.39698	0.38889	0.3617	0.3545	0.31844	0.34759	0.36946	0.32984	0.36612
0.2809	0.45455	0.37079	0.33333	0.36264	0.28736	0.32558	0.2043	0.41176	0.38776	0.32558	0.30526	0.36082	0.2967	0.43182	0.40816	0.45833	0.30337	0.43333	0.26087	0.28261	0.35955	0.30588	0.23757	0.27811	0.43017	0.3913	0.27711	0.21348	0.28049	0.20904	0.21348	0.30337	0.40351	0.25	0.39506	0.42391	0.25	0.27059	0.34483	0.37895	0.42246	0.35227	0.37079	0.36313	0.23757	0.30435	0.38542	0.3908	0.29348
0.24051	0.23077	0.23256	0.3012	0.33333	0.33333	0.28947	0.24675	0.33333	0.34831	0.20988	0.28571	0.26087	0.25926	0.30952	0.28421	0.31915	0.28205	0.30636	0.29032	0.25153	0.34615	0.33803	0.27152	0.17949	0.31765	0.23077	0.2766	0.22667	0.28986	0.22973	0.21854	0.26582	0.27607	0.28571	0.31081	0.35294	0.35948	0.30496	0.24691	0.33721	0.29282	0.20468	0.23256	0.23977	0.23871	0.25301	0.30726	0.28834	0.2638
0.23913	0.40659	0.35556	0.39326	0.33333	0.36585	0.2809	0.38272	0.35849	0.44681	0.29545	0.31915	0.375	0.35632	0.3125	0.40816	0.41414	0.36471	0.39459	0.35673	0.27568	0.31522	0.26857	0.2514	0.26316	0.37634	0.37634	0.28485	0.27059	0.2963	0.25882	0.26316	0.37278	0.31868	0.32948	0.32164	0.37173	0.35593	0.33333	0.26486	0.41622	0.43011	0.26596	0.34066	0.34066	0.27273	0.32597	0.40741	0.31522	0.32222
0.31183	0.38776	0.36842	0.45055	0.40426	0.2766	0.37079	0.33333	0.53535	0.53191	0.38636	0.40426	0.4433	0.35484	0.36735	0.43137	0.45098	0.31915	0.39086	0.34054	0.36216	0.39459	0.46012	0.29032	0.31818	0.38776	0.36	0.30286	0.28889	0.28409	0.29213	0.28889	0.42529	0.3617	0.28125	0.25389	0.40404	0.39891	0.33333	0.32979	0.39698	0.45361	0.27638	0.34021	0.34021	0.33333	0.36898	0.47644	0.30964	0.34392
0.22727	0.35556	0.34884	0.28261	0.26882	0.37662	0.3012	0.30864	0.35294	0.32653	0.21348	0.31111	0.36957	0.27273	0.33333	0.40426	0.38144	0.30952	0.34426	0.28655	0.34132	0.32184	0.21387	0.22543	0.22156	0.46108	0.43529	0.22699	0.30769	0.22981	0.30323	0.30769	0.25714	0.34118	0.35404	0.31288	0.36612	0.33333	0.29114	0.24719	0.39665	0.34392	0.34524	0.35673	0.34104	0.26946	0.26667	0.42697	0.25683	0.37805
0.37209	0.43478	0.36957	0.48837	0.4382	0.26087	0.38824	0.27473	0.48	0.4433	0.42169	0.37634	0.34653	0.35556	0.34021	0.54348	0.46939	0.29032	0.46961	0.33333	0.27083	0.38122	0.36905	0.30337	0.2514	0.38947	0.375	0.25714	0.23757	0.25287	0.24719	0.24444	0.31868	0.29843	0.30769	0.30726	0.37755	0.35519	0.24444	0.375	0.45161	0.44211	0.27461	0.35484	0.35484	0.26087	0.31217	0.44211	0.31579	0.30159
0.28571	0.34066	0.33333	0.34091	0.32584	0.29268	0.3012	0.325	0.45263	0.35417	0.3012	0.34091	0.35484	0.27273	0.33333	0.375	0.38144	0.35802	0.33696	0.30952	0.26554	0.23656	0.25	0.31677	0.2439	0.34807	0.37079	0.17647	0.29114	0.17857	0.28662	0.29114	0.28655	0.28814	0.24571	0.28916	0.32275	0.25967	0.2071	0.34545	0.26263	0.35829	0.29143	0.24064	0.24731	0.30061	0.38182	0.36559	0.31429	0.26966
0.30233	0.35484	0.33333	0.28421	0.31183	0.26437	0.30233	0.23596	0.39216	0.31373	0.28736	0.28421	0.32653	0.28889	0.47619	0.40206	0.35294	0.34118	0.30928	0.25275	0.29609	0.36	0.28994	0.26437	0.23256	0.40782	0.39227	0.2381	0.33333	0.23353	0.33758	0.35032	0.30286	0.2967	0.37805	0.2907	0.46591	0.30387	0.30061	0.27072	0.32308	0.33673	0.36047	0.38728	0.38728	0.34146	0.27568	0.35052	0.33708	0.36047
0.26087	0.60494	0.39326	0.43182	0.5	0.21277	0.31818	0.26667	0.4898	0.45263	0.41463	0.4	0.44086	0.33333	0.4382	0.37255	0.47917	0.34091	0.54118	0.31111	0.33333	0.33696	0.32941	0.27374	0.27168	0.38298	0.39785	0.21348	0.30178	0.21591	0.29762	0.29412	0.28962	0.4269	0.3	0.28492	0.43011	0.27749	0.23596	0.36782	0.44565	0.53409	0.27368	0.37017	0.37778	0.25275	0.38636	0.45946	0.28125	0.28042
0.2439	0.36471	0.35802	0.25843	0.25843	0.26582	0.25926	0.25	0.38947	0.37778	0.32468	0.36585	0.31868	0.325	0.25275	0.41573	0.3913	0.33333	0.34483	0.2093	0.2619	0.30539	0.20732	0.25786	0.23871	0.31073	0.34884	0.175	0.26316	0.1625	0.25828	0.26316	0.30818	0.26316	0.19767	0.22424	0.33708	0.27811	0.17073	0.35484	0.30769	0.3224	0.26627	0.26437	0.26437	0.24224	0.30909	0.34444	0.26744	0.22286
0.22105	0.36842	0.27835	0.35484	0.41573	0.2809	0.26087	0.31034	0.40385	0.33981	0.24731	0.41573	0.41053	0.33333	0.37634	0.50538	0.43434	0.34091	0.45556	0.33333	0.33333	0.35912	0.26966	0.36527	0.25714	0.40541	0.34021	0.27059	0.27168	0.27381	0.26012	0.25714	0.32584	0.34807	0.26486	0.36905	0.32338	0.38636	0.27907	0.30769	0.46154	0.41361	0.35955	0.34783	0.34783	0.25967	0.35556	0.42857	0.30159	0.30811
0.16667	0.3494	0.325	0.36709	0.28571	0.2	0.27273	0.18519	0.34737	0.37931	0.225	0.22727	0.30337	0.22892	0.30952	0.34066	0.31915	0.33333	0.30636	0.21212	0.25926	0.28834	0.24183	0.17791	0.24324	0.31765	0.32544	0.25874	0.19481	0.27143	0.19737	0.19481	0.24224	0.28395	0.26115	0.22013	0.28492	0.18857	0.22667	0.22424	0.34503	0.28571	0.23353	0.28485	0.27711	0.26316	0.23077	0.3	0.2426	0.32051
0.26667	0.37634	0.4186	0.36264	0.40909	0.28736	0.31034	0.27273	0.48454	0.36	0.40741	0.36264	0.33333	0.35632	0.4	0.45263	0.35922	0.30337	0.37968	0.31818	0.34091	0.375	0.3875	0.33333	0.3012	0.36898	0.34031	0.23977	0.24855	0.22093	0.25146	0.25581	0.29609	0.37143	0.26374	0.28409	0.39362	0.36364	0.27059	0.32955	0.37895	0.43784	0.35227	0.29787	0.29787	0.23757	0.34078	0.35025	0.27368	0.39181
0.37838	0.24731	0.34146	0.28736	0.21739	0.19048	0.30769	0.20482	0.34694	0.33333	0.2439	0.33333	0.26316	0.30864	0.35714	0.34043	0.30612	0.26829	0.28571	0.26061	0.25444	0.26012	0.29412	0.25	0.28	0.23404	0.32571	0.18987	0.23871	0.19231	0.23377	0.24675	0.18182	0.27059	0.2716	0.18824	0.35227	0.32515	0.23871	0.21387	0.23316	0.25389	0.22286	0.27168	0.27168	0.24224	0.26316	0.35955	0.23864	0.28916
0.24706	0.41176	0.32558	0.41463	0.31818	0.2093	0.24706	0.22353	0.38776	0.34737	0.21839	0.36471	0.34783	0.30952	0.32584	0.36842	0.30693	0.3012	0.375	0.28571	0.26437	0.29143	0.2638	0.25301	0.25786	0.31868	0.34831	0.25641	0.25786	0.25161	0.26923	0.27389	0.27059	0.33333	0.30488	0.28834	0.29474	0.2948	0.25	0.26744	0.3743	0.3369	0.27586	0.29545	0.30286	0.30818	0.30233	0.36612	0.29885	0.24719
0.27907	0.33333	0.25532	0.31868	0.41176	0.25581	0.25	0.24138	0.4	0.36082	0.23596	0.29032	0.31959	0.25275	0.34066	0.38144	0.38776	0.25843	0.32275	0.28	0.22581	0.28571	0.19553	0.23429	0.23077	0.38547	0.3262	0.31613	0.26061	0.31169	0.24848	0.24551	0.34132	0.24064	0.29825	0.32121	0.28934	0.27473	0.26061	0.26966	0.37297	0.3871	0.38554	0.35632	0.35632	0.3012	0.29609	0.34375	0.31461	0.35294
0.36842	0.45455	0.32692	0.38614	0.35922	0.3617	0.39785	0.33333	0.48148	0.40741	0.28713	0.33333	0.40952	0.39583	0.43434	0.48077	0.51456	0.34694	0.40777	0.32	0.39583	0.35644	0.32292	0.32642	0.29167	0.46939	0.3913	0.31183	0.37778	0.30811	0.36667	0.37017	0.36082	0.41667	0.35052	0.29	0.56383	0.36	0.31915	0.32338	0.42718	0.42584	0.42105	0.39394	0.40102	0.34031	0.40933	0.41905	0.40513	0.33663
0.35556	0.37374	0.32653	0.36082	0.40426	0.2766	0.4186	0.31868	0.43396	0.45455	0.31183	0.43478	0.37255	0.38462	0.32673	0.46	0.42308	0.30526	0.39796	0.41714	0.35484	0.3299	0.29348	0.36364	0.28177	0.43158	0.34653	0.34118	0.27473	0.33728	0.26374	0.28177	0.42529	0.46286	0.38202	0.3224	0.43299	0.34737	0.34104	0.3369	0.36275	0.37561	0.35829	0.38298	0.38298	0.2973	0.40659	0.41709	0.33679	0.33684
0.36364	0.34	0.33333	0.3	0.41304	0.32584	0.26316	0.24211	0.45631	0.36538	0.30435	0.3	0.40816	0.34783	0.34694	0.5	0.40385	0.29787	0.42105	0.37079	0.29167	0.41111	0.36842	0.37209	0.22581	0.42553	0.3886	0.28736	0.38182	0.2907	0.37805	0.39877	0.31183	0.34043	0.30108	0.34463	0.47312	0.37705	0.26667	0.35165	0.43455	0.42564	0.37363	0.3913	0.3913	0.33333	0.3125	0.39698	0.38043	0.3089
0.31868	0.32673	0.30612	0.38298	0.39785	0.31111	0.34831	0.35632	0.38889	0.44898	0.29032	0.36842	0.33981	0.44186	0.33333	0.44	0.46	0.28421	0.35678	0.37079	0.43353	0.41899	0.27869	0.37209	0.29545	0.41053	0.44086	0.30994	0.2809	0.30588	0.28409	0.2809	0.32609	0.37705	0.36723	0.28649	0.39086	0.38462	0.31792	0.31551	0.40513	0.36275	0.36612	0.34031	0.3545	0.2967	0.32632	0.36946	0.42697	0.34409
0.29167	0.36634	0.45055	0.36735	0.32673	0.27083	0.34783	0.25773	0.5098	0.37736	0.33333	0.34	0.39216	0.33333	0.41667	0.46535	0.53061	0.32632	0.41837	0.28571	0.34737	0.34359	0.34444	0.2449	0.26882	0.4375	0.44503	0.33333	0.25532	0.32948	0.25806	0.25532	0.35484	0.39785	0.31579	0.27461	0.63953	0.31313	0.34857	0.35106	0.45361	0.45178	0.41758	0.3822	0.375	0.31892	0.39037	0.52128	0.39362	0.36508
0.25843	0.43182	0.42857	0.32609	0.35556	0.3253	0.3494	0.29412	0.44898	0.31373	0.33333	0.31183	0.35417	0.24731	0.34783	0.47826	0.4375	0.37349	0.35106	0.26667	0.28889	0.25926	0.26744	0.22905	0.23256	0.37705	0.40782	0.31646	0.325	0.32051	0.32075	0.325	0.31792	0.32584	0.34524	0.2907	0.3871	0.24211	0.29268	0.24324	0.3871	0.36458	0.29282	0.31868	0.31148	0.34146	0.2967	0.36458	0.31492	0.29282
0.31313	0.38462	0.39394	0.33333	0.4	0.42222	0.34021	0.42222	0.49533	0.44762	0.39785	0.4433	0.43689	0.38144	0.43434	0.49515	0.43119	0.41935	0.3615	0.36082	0.38144	0.40513	0.34392	0.31959	0.33333	0.37143	0.42574	0.31892	0.37778	0.31522	0.36667	0.37778	0.36788	0.37374	0.36458	0.3299	0.44118	0.43915	0.35519	0.31683	0.4067	0.43269	0.38462	0.35294	0.35961	0.3617	0.38776	0.4466	0.41237	0.43617
0.26829	0.25532	0.28736	0.25275	0.2809	0.275	0.31646	0.29114	0.39583	0.29897	0.28395	0.23913	0.29787	0.27059	0.30337	0.3617	0.28713	0.39474	0.28649	0.23256	0.24855	0.26857	0.23926	0.275	0.24841	0.30387	0.44785	0.2549	0.19512	0.25828	0.19018	0.19512	0.28485	0.28655	0.28049	0.37333	0.31522	0.27907	0.24051	0.38065	0.29412	0.24873	0.27485	0.37423	0.37423	0.31613	0.30178	0.33696	0.32143	0.33742
0.31959	0.42	0.36	0.45263	0.38	0.29897	0.37634	0.3125	0.53398	0.44231	0.3913	0.40816	0.37736	0.40426	0.37255	0.50495	0.49515	0.39785	0.44444	0.37566	0.375	0.35678	0.3587	0.28571	0.28421	0.39216	0.35238	0.31868	0.30481	0.30769	0.30108	0.31183	0.35417	0.3202	0.32308	0.30928	0.48718	0.41799	0.34807	0.37895	0.43564	0.46269	0.38542	0.35323	0.36683	0.34759	0.41799	0.46269	0.42105	0.33668
0.28395	0.37209	0.41772	0.23913	0.32558	0.30769	0.33333	0.22892	0.34	0.34043	0.33333	0.2809	0.35556	0.28571	0.33333	0.33333	0.32653	0.29268	0.30055	0.20455	0.26316	0.36196	0.27044	0.2071	0.29801	0.27568	0.34857	0.20755	0.18788	0.21019	0.17576	0.18072	0.22543	0.30952	0.36364	0.3038	0.32967	0.24294	0.21739	0.34591	0.3224	0.32258	0.27485	0.38272	0.38272	0.36	0.33333	0.31551	0.28324	0.30539
0.35065	0.34091	0.28736	0.29545	0.37349	0.2439	0.26829	0.25926	0.35354	0.36957	0.35065	0.34118	0.34066	0.28571	0.38095	0.37634	0.31313	0.27711	0.33708	0.37662	0.29341	0.31361	0.3931	0.32468	0.26452	0.31111	0.2967	0.21519	0.2327	0.21019	0.24359	0.24051	0.29268	0.33333	0.23529	0.2716	0.28723	0.35802	0.27273	0.31288	0.35196	0.35165	0.29762	0.3494	0.35758	0.25926	0.3253	0.38983	0.25424	0.32121
0.2766	0.39583	0.3913	0.36842	0.46067	0.25532	0.33333	0.2967	0.47059	0.43434	0.34831	0.49425	0.46809	0.39326	0.375	0.41176	0.46	0.38636	0.36364	0.37079	0.27835	0.33684	0.33714	0.39645	0.33333	0.38144	0.35354	0.21739	0.36527	0.20652	0.34524	0.35714	0.26425	0.3125	0.31522	0.31492	0.39796	0.34759	0.21277	0.35165	0.37688	0.44041	0.3089	0.30612	0.30612	0.33333	0.38462	0.48663	0.29592	0.28205
0.31034	0.3913	0.31183	0.39326	0.37778	0.24444	0.22581	0.25843	0.39806	0.46237	0.34118	0.39326	0.46667	0.34091	0.44828	0.33981	0.4433	0.28889	0.36508	0.45912	0.35632	0.31522	0.31361	0.28736	0.29341	0.3617	0.30612	0.28485	0.36709	0.26506	0.37179	0.3758	0.33333	0.37931	0.29944	0.29143	0.37173	0.28342	0.28571	0.3	0.38624	0.4	0.32222	0.31183	0.31892	0.27273	0.29032	0.39267	0.31522	0.30769
0.32609	0.44681	0.38298	0.48315	0.375	0.36364	0.35556	0.33333	0.44762	0.38462	0.4023	0.36082	0.41414	0.35484	0.35354	0.46	0.45098	0.39326	0.33659	0.31915	0.32632	0.3299	0.32222	0.26984	0.29609	0.37374	0.46237	0.2459	0.32571	0.23497	0.32184	0.31818	0.34054	0.40659	0.33696	0.27368	0.34951	0.3913	0.27473	0.35135	0.47872	0.38235	0.3956	0.39785	0.39785	0.33333	0.4382	0.35577	0.3299	0.35106
0.30769	0.27473	0.25	0.2043	0.25843	0.2987	0.275	0.2987	0.36082	0.34783	0.21429	0.31765	0.29032	0.30864	0.23913	0.27273	0.31959	0.28395	0.23158	0.24551	0.25444	0.30539	0.21472	0.19048	0.28859	0.26776	0.32571	0.20513	0.2973	0.2	0.29252	0.30612	0.34194	0.27059	0.2956	0.37415	0.32961	0.3012	0.20755	0.2426	0.27273	0.25389	0.23699	0.20879	0.20879	0.30719	0.34161	0.31522	0.28235	0.38065
0.34118	0.42222	0.35556	0.34783	0.34783	0.25843	0.26667	0.31765	0.39806	0.43158	0.34118	0.39326	0.36082	0.32584	0.4	0.38	0.34615	0.26087	0.41758	0.35673	0.38012	0.31522	0.26857	0.30233	0.36709	0.29293	0.34737	0.21839	0.31707	0.2069	0.30488	0.32515	0.37278	0.38728	0.29213	0.28409	0.39362	0.30435	0.33333	0.29282	0.31658	0.35714	0.25926	0.32609	0.32609	0.23077	0.38728	0.33668	0.27368	0.33708
0.3253	0.33333	0.32584	0.37931	0.37931	0.3012	0.35802	0.24138	0.34615	0.45055	0.30952	0.34831	0.37634	0.2809	0.28421	0.35354	0.41667	0.33333	0.3587	0.37423	0.31034	0.31461	0.36306	0.33333	0.2093	0.43353	0.40113	0.34211	0.26829	0.32895	0.2638	0.26829	0.28	0.32571	0.30588	0.32121	0.33684	0.31818	0.24551	0.21505	0.38798	0.3299	0.33721	0.34091	0.33333	0.28571	0.20833	0.39459	0.3526	0.36905
0.3617	0.42	0.40206	0.40816	0.35294	0.3125	0.29293	0.28571	0.46296	0.53061	0.34737	0.35294	0.47475	0.375	0.38614	0.42056	0.43925	0.35417	0.40887	0.34021	0.36788	0.34328	0.36612	0.36216	0.32609	0.42	0.42714	0.38728	0.27083	0.36782	0.26042	0.27083	0.38298	0.34	0.30964	0.36559	0.42857	0.37436	0.34807	0.33673	0.42857	0.42718	0.38542	0.40206	0.39487	0.32632	0.35354	0.42029	0.40625	0.35714
0.29412	0.40909	0.31111	0.37931	0.34831	0.31707	0.3253	0.28571	0.34615	0.38947	0.375	0.37931	0.3617	0.32558	0.37079	0.35354	0.36	0.33333	0.35135	0.31765	0.32558	0.3526	0.29697	0.26316	0.2381	0.37778	0.31915	0.25153	0.26829	0.23171	0.2561	0.27607	0.32544	0.31818	0.3875	0.28994	0.41111	0.34104	0.28395	0.28409	0.37297	0.40217	0.29213	0.34857	0.34091	0.28571	0.29609	0.35079	0.27869	0.36905
0.31183	0.34653	0.36842	0.34694	0.38947	0.30435	0.32609	0.29032	0.3945	0.42574	0.37079	0.33333	0.47368	0.32632	0.41053	0.35185	0.40952	0.30526	0.44211	0.34783	0.29897	0.3871	0.32961	0.37143	0.32571	0.37374	0.38776	0.31034	0.31818	0.31395	0.30682	0.31818	0.31915	0.34737	0.30159	0.33702	0.39698	0.33333	0.32571	0.40449	0.44041	0.39604	0.35829	0.42857	0.42077	0.29032	0.30612	0.37561	0.33679	0.32984
0.26437	0.31915	0.2967	0.30435	0.39535	0.35	0.375	0.35	0.48936	0.375	0.44737	0.37931	0.30612	0.26667	0.35556	0.30097	0.33333	0.23077	0.30208	0.27273	0.2809	0.36047	0.32919	0.34161	0.39597	0.33333	0.29167	0.275	0.3	0.27044	0.3038	0.3	0.28	0.25405	0.37037	0.26012	0.38043	0.39759	0.26061	0.31395	0.35829	0.37968	0.28492	0.26882	0.27568	0.27811	0.34104	0.30964	0.27174	0.32948
0.24138	0.4023	0.31818	0.38824	0.35632	0.24706	0.31707	0.37662	0.35294	0.34021	0.27059	0.34091	0.3125	0.30233	0.36364	0.38947	0.35354	0.23596	0.35165	0.3253	0.24444	0.31429	0.32911	0.33333	0.31613	0.38636	0.35556	0.23457	0.23636	0.2375	0.23171	0.22892	0.29412	0.31034	0.38854	0.25146	0.36612	0.36527	0.30769	0.31361	0.38889	0.38043	0.26257	0.31073	0.31073	0.27711	0.34911	0.35829	0.28492	0.29143
0.28395	0.35632	0.33333	0.32558	0.23913	0.25926	0.28395	0.36	0.31373	0.34043	0.25301	0.34118	0.32609	0.24138	0.30337	0.3617	0.34021	0.27711	0.35227	0.26946	0.27059	0.32934	0.2625	0.275	0.21739	0.26203	0.39645	0.28	0.28105	0.28378	0.28477	0.29801	0.30061	0.28655	0.2426	0.34641	0.26702	0.28655	0.25641	0.34591	0.34444	0.35165	0.27485	0.32544	0.32544	0.2439	0.30178	0.32973	0.30588	0.33742
0.2	0.30208	0.35227	0.31522	0.33702	0.26744	0.26136	0.27485	0.42424	0.33	0.28324	0.33702	0.29	0.26374	0.35912	0.37056	0.45745	0.28409	0.39227	0.33728	0.28492	0.2967	0.27811	0.3625	0.32911	0.3587	0.36612	0.23353	0.32911	0.22892	0.32484	0.32911	0.32164	0.29282	0.28736	0.28655	0.3545	0.31461	0.27273	0.2809	0.3617	0.38298	0.32571	0.38372	0.4	0.28235	0.34483	0.46893	0.26203	0.31073
0.40449	0.343	0.37824	0.39896	0.36364	0.29474	0.29534	0.29474	0.49038	0.47739	0.3369	0.33663	0.40196	0.31633	0.39796	0.43269	0.48039	0.37297	0.35922	0.3956	0.37234	0.34694	0.29101	0.41379	0.37572	0.33654	0.37624	0.28571	0.30769	0.28889	0.30387	0.30769	0.32984	0.42391	0.31937	0.31217	0.41294	0.31	0.23316	0.41436	0.37198	0.39806	0.36842	0.35714	0.3641	0.29474	0.38624	0.41872	0.35385	0.35417
0.30387	0.32	0.37705	0.28	0.36898	0.28177	0.26203	0.24731	0.48744	0.45833	0.39645	0.37634	0.3399	0.29787	0.39785	0.44898	0.39806	0.35593	0.38542	0.33333	0.26425	0.38122	0.30682	0.31073	0.36585	0.39683	0.38947	0.28655	0.31765	0.27485	0.31361	0.33333	0.2766	0.35519	0.30769	0.3526	0.43617	0.30526	0.27273	0.39884	0.31707	0.37688	0.30851	0.36216	0.36216	0.34884	0.34783	0.39796	0.3369	0.32973
0.33333	0.27835	0.35632	0.31868	0.34078	0.35849	0.30178	0.30909	0.4	0.36788	0.27907	0.34078	0.3617	0.30286	0.34807	0.37436	0.36	0.28	0.38122	0.31765	0.29545	0.32955	0.22989	0.24855	0.31646	0.37017	0.30526	0.32468	0.28395	0.32895	0.2875	0.3	0.30233	0.30337	0.25424	0.27485	0.37297	0.34884	0.31646	0.32941	0.31606	0.37234	0.33721	0.34857	0.34857	0.35849	0.26087	0.3871	0.32203	0.36905
0.39394	0.34375	0.33696	0.3587	0.41243	0.24862	0.24324	0.33728	0.40777	0.44974	0.38554	0.38122	0.34343	0.30055	0.32984	0.36946	0.42424	0.30726	0.34715	0.25134	0.26596	0.36313	0.24444	0.3865	0.35404	0.37968	0.3299	0.24419	0.25287	0.23977	0.25581	0.25287	0.24468	0.31522	0.26776	0.30286	0.3401	0.32967	0.26744	0.34857	0.36788	0.41053	0.34078	0.30851	0.31551	0.20856	0.33702	0.36735	0.30481	0.26984
0.27273	0.24444	0.23977	0.24855	0.24138	0.21519	0.27273	0.23077	0.31959	0.2766	0.30667	0.28571	0.30337	0.22892	0.30952	0.34066	0.31217	0.18343	0.28409	0.24224	0.31613	0.27273	0.28378	0.21519	0.2517	0.23077	0.28736	0.29496	0.33333	0.28986	0.34815	0.35294	0.3245	0.2381	0.19277	0.26797	0.26374	0.22353	0.22667	0.30323	0.32184	0.29282	0.2875	0.325	0.31677	0.26316	0.28395	0.27869	0.30435	0.35526
0.24551	0.32584	0.2514	0.32558	0.31034	0.26708	0.34194	0.23636	0.39583	0.31937	0.26829	0.28814	0.39429	0.27059	0.26087	0.30612	0.39785	0.35032	0.30055	0.28485	0.34161	0.26136	0.25466	0.17919	0.2327	0.33333	0.34091	0.24675	0.25641	0.24183	0.25161	0.25641	0.33333	0.35802	0.28049	0.2638	0.35196	0.30178	0.30667	0.30488	0.29412	0.32258	0.30539	0.30233	0.2948	0.33333	0.30178	0.34426	0.35366	0.26744
0.31765	0.32632	0.31868	0.31183	0.32609	0.25	0.2514	0.375	0.39216	0.46448	0.31765	0.38636	0.32653	0.31073	0.24623	0.40206	0.40816	0.32558	0.35106	0.25275	0.28177	0.32222	0.21788	0.27907	0.31677	0.35484	0.33333	0.3	0.30864	0.2795	0.30435	0.30061	0.34911	0.34857	0.31395	0.24022	0.35079	0.31111	0.24706	0.36905	0.35789	0.40107	0.32203	0.29032	0.29032	0.22222	0.38012	0.43956	0.32222	0.29282
0.41176	0.27083	0.29609	0.28261	0.31844	0.28485	0.27811	0.29268	0.35961	0.41304	0.26316	0.32584	0.33333	0.24444	0.33333	0.36082	0.34	0.27168	0.28796	0.40127	0.2948	0.30682	0.25749	0.27711	0.31613	0.31183	0.25773	0.2987	0.28302	0.30263	0.27848	0.29114	0.25	0.34118	0.26012	0.23699	0.38122	0.39877	0.29936	0.22652	0.32979	0.35106	0.31395	0.28889	0.28889	0.25444	0.33333	0.32292	0.36095	0.32164
0.38202	0.31731	0.35751	0.41489	0.41489	0.31522	0.35165	0.3908	0.45024	0.38095	0.34426	0.47778	0.43878	0.33684	0.29187	0.44828	0.50505	0.3369	0.36634	0.3369	0.35829	0.34715	0.28342	0.33702	0.28571	0.41237	0.41237	0.38554	0.31461	0.36527	0.31073	0.31461	0.32275	0.3299	0.37778	0.29787	0.38614	0.3299	0.3	0.35484	0.38614	0.34597	0.39891	0.33673	0.33673	0.33702	0.3299	0.41294	0.43646	0.30612
0.32184	0.36508	0.35165	0.27551	0.35135	0.27684	0.28492	0.31395	0.40777	0.39086	0.27778	0.35135	0.43011	0.31492	0.3956	0.39698	0.35577	0.3	0.36842	0.3	0.32222	0.37853	0.33333	0.40373	0.37975	0.40217	0.39459	0.28144	0.31325	0.27711	0.31707	0.32121	0.27869	0.3224	0.32571	0.36527	0.375	0.31522	0.26012	0.41317	0.375	0.3886	0.34831	0.32258	0.32973	0.29885	0.35196	0.44086	0.34807	0.29032
0.36047	0.31	0.36612	0.28934	0.30928	0.30682	0.3	0.37725	0.47	0.49462	0.27174	0.35829	0.31707	0.33702	0.3299	0.40299	0.40887	0.25926	0.35385	0.30769	0.33702	0.41714	0.2809	0.34503	0.32934	0.35751	0.37173	0.28235	0.25424	0.28571	0.25714	0.26857	0.32961	0.41379	0.32584	0.31073	0.36735	0.32973	0.34545	0.35593	0.33333	0.36683	0.34066	0.32979	0.3369	0.28492	0.38202	0.39487	0.31915	0.31183
0.29609	0.34021	0.37778	0.3125	0.31937	0.27374	0.29609	0.26667	0.43137	0.46809	0.34104	0.34043	0.40314	0.34831	0.29293	0.33971	0.4715	0.34857	0.38624	0.35632	0.32597	0.31551	0.34524	0.32558	0.30952	0.34715	0.36842	0.23429	0.30952	0.22286	0.30539	0.30952	0.31844	0.39429	0.28571	0.25	0.4	0.37853	0.25714	0.28649	0.34343	0.46739	0.30811	0.35519	0.35519	0.34118	0.30481	0.39896	0.32973	0.30108
0.40331	0.38916	0.34328	0.29858	0.45745	0.34409	0.32292	0.3089	0.48815	0.48259	0.37297	0.39796	0.46465	0.33673	0.44041	0.48039	0.4434	0.34375	0.42	0.42541	0.35751	0.44865	0.34783	0.38889	0.3908	0.39604	0.41	0.35227	0.35955	0.34857	0.34831	0.35955	0.33679	0.37113	0.31282	0.38462	0.44724	0.38542	0.32967	0.36126	0.47692	0.48223	0.32	0.37056	0.36364	0.34409	0.37824	0.48223	0.44086	0.39683
0.3224	0.33663	0.3299	0.32995	0.36458	0.36	0.28042	0.34463	0.45192	0.45178	0.30108	0.37173	0.37624	0.3369	0.37824	0.42157	0.5	0.28796	0.38071	0.35165	0.3587	0.32642	0.31111	0.32222	0.32948	0.41361	0.36364	0.28409	0.32184	0.28	0.31792	0.31429	0.3743	0.42697	0.33333	0.31148	0.43005	0.38798	0.29213	0.38547	0.36634	0.4	0.38462	0.3299	0.3299	0.41667	0.43503	0.41414	0.4382	0.32632
0.30994	0.32632	0.30435	0.31183	0.37079	0.20219	0.2514	0.34146	0.40594	0.32673	0.36585	0.36313	0.36842	0.24064	0.30526	0.30769	0.33333	0.30286	0.30928	0.27374	0.26087	0.4	0.26012	0.30952	0.30061	0.33333	0.37705	0.25301	0.27711	0.2561	0.25749	0.27711	0.26667	0.24211	0.34524	0.37037	0.37234	0.28261	0.23977	0.30682	0.33679	0.35052	0.36047	0.31148	0.31148	0.27168	0.2967	0.35052	0.30769	0.25806
0.34091	0.36788	0.36216	0.34737	0.34737	0.31073	0.28962	0.33333	0.42308	0.46597	0.31111	0.3913	0.40933	0.34066	0.32653	0.40594	0.41176	0.2973	0.30392	0.25654	0.32609	0.37363	0.29944	0.29609	0.3494	0.38947	0.3822	0.22905	0.33333	0.22472	0.32934	0.32544	0.37931	0.25888	0.39181	0.33714	0.37755	0.29843	0.27273	0.28723	0.34328	0.34314	0.31551	0.36216	0.36216	0.40606	0.41714	0.41237	0.3587	0.38202
0.27381	0.28042	0.27778	0.2381	0.3	0.2963	0.22989	0.28834	0.35644	0.37234	0.29697	0.32955	0.31579	0.30588	0.4	0.29703	0.38542	0.28235	0.31892	0.26012	0.25424	0.29545	0.20231	0.2963	0.34667	0.31522	0.31522	0.22981	0.30323	0.2327	0.2987	0.29487	0.32121	0.29885	0.22034	0.27711	0.30526	0.26257	0.28662	0.27907	0.25253	0.32632	0.31765	0.25	0.26374	0.22807	0.35329	0.29897	0.28814	0.36585
0.30909	0.29787	0.31818	0.27568	0.26882	0.29268	0.32515	0.325	0.33333	0.34715	0.22034	0.30387	0.32632	0.31765	0.2766	0.375	0.39583	0.20219	0.33696	0.28655	0.28	0.39394	0.26506	0.325	0.25926	0.31183	0.30481	0.37931	0.29114	0.375	0.28662	0.29114	0.28655	0.31034	0.31325	0.3375	0.37363	0.31034	0.4069	0.24719	0.32275	0.30256	0.29143	0.31073	0.29609	0.27711	0.29545	0.31606	0.36095	0.35329
0.20497	0.23333	0.22807	0.24419	0.22989	0.34752	0.33793	0.29252	0.29592	0.30769	0.15476	0.28144	0.29944	0.23171	0.23864	0.30108	0.30851	0.28571	0.23757	0.2375	0.32026	0.26829	0.27891	0.22581	0.19737	0.31361	0.27586	0.31852	0.16667	0.32331	0.16883	0.18182	0.36552	0.2716	0.32432	0.3913	0.23913	0.2561	0.34815	0.22699	0.27374	0.20833	0.21429	0.27273	0.25749	0.39706	0.2875	0.26776	0.24551	0.36
0.20497	0.21978	0.22807	0.22989	0.22989	0.34752	0.33793	0.28378	0.29592	0.29348	0.16168	0.28916	0.29213	0.22424	0.24571	0.30108	0.29474	0.28571	0.23757	0.2375	0.30323	0.27607	0.28767	0.22581	0.19737	0.31361	0.27586	0.32836	0.15924	0.33333	0.16129	0.17419	0.36552	0.2716	0.31544	0.40146	0.2459	0.2561	0.36842	0.23457	0.25967	0.21466	0.2071	0.26506	0.25	0.38686	0.2956	0.26087	0.26061	0.36
0.24051	0.25843	0.21839	0.21348	0.28571	0.28859	0.26452	0.2549	0.29293	0.39535	0.18072	0.30909	0.29609	0.2439	0.23596	0.28421	0.30526	0.3245	0.35329	0.33333	0.32468	0.33758	0.21795	0.28	0.26897	0.33333	0.2948	0.21622	0.1871	0.21918	0.18182	0.19481	0.27389	0.43448	0.34694	0.29333	0.26374	0.30818	0.30496	0.24691	0.36095	0.28571	0.21893	0.325	0.30864	0.22293	0.24551	0.37647	0.25749	0.23353
0.40606	0.31313	0.36264	0.29231	0.34043	0.26667	0.28177	0.40741	0.45274	0.40102	0.34104	0.44	0.35354	0.23711	0.3617	0.41414	0.37864	0.27568	0.36458	0.26882	0.26984	0.35912	0.29143	0.37349	0.31737	0.36126	0.39037	0.22034	0.30178	0.21591	0.29762	0.30952	0.36416	0.36313	0.29282	0.27072	0.3641	0.35556	0.27907	0.36782	0.31683	0.39175	0.33702	0.29843	0.30526	0.27374	0.34066	0.37755	0.36667	0.32967
0.30588	0.36612	0.32222	0.29412	0.32967	0.31325	0.31361	0.31325	0.38235	0.33	0.2907	0.38286	0.35079	0.34503	0.32973	0.39175	0.40513	0.24862	0.34759	0.28409	0.32184	0.32584	0.31707	0.31325	0.30435	0.31579	0.28205	0.23353	0.25	0.22156	0.24551	0.25749	0.32164	0.26486	0.31765	0.3253	0.34031	0.37647	0.27273	0.34118	0.34737	0.36842	0.31818	0.25926	0.26596	0.31325	0.43558	0.37566	0.27568	0.31073
0.33333	0.30097	0.32642	0.36126	0.35417	0.35632	0.34831	0.33333	0.47059	0.49474	0.2766	0.33333	0.41538	0.38547	0.40426	0.46193	0.39713	0.34807	0.41361	0.34807	0.31915	0.38043	0.3	0.36416	0.35714	0.33333	0.3202	0.27273	0.28814	0.27586	0.29143	0.29545	0.31892	0.40782	0.25389	0.31492	0.39086	0.37705	0.31792	0.3743	0.37688	0.4555	0.3089	0.31959	0.32642	0.2356	0.31937	0.34951	0.28283	0.28205
0.33333	0.31868	0.2809	0.31818	0.27473	0.27607	0.30864	0.17514	0.32039	0.34737	0.31677	0.26087	0.29843	0.27168	0.34091	0.34021	0.34694	0.34161	0.3908	0.24855	0.25	0.34524	0.2795	0.22353	0.19048	0.42012	0.35593	0.24841	0.21951	0.24359	0.21472	0.21951	0.29341	0.30994	0.26627	0.28049	0.35912	0.28	0.27389	0.32927	0.3743	0.35135	0.37888	0.37349	0.38182	0.31646	0.26554	0.32979	0.37805	0.31361
0.3375	0.3224	0.28492	0.31461	0.27869	0.26506	0.31288	0.18644	0.32367	0.35789	0.31288	0.26486	0.30208	0.28324	0.35227	0.35052	0.35714	0.32927	0.38636	0.24571	0.26857	0.35714	0.27607	0.23529	0.19527	0.43195	0.35955	0.24528	0.22424	0.24051	0.21951	0.22424	0.28235	0.30636	0.27811	0.27711	0.37017	0.26966	0.27044	0.34146	0.37778	0.35484	0.38272	0.37725	0.38554	0.32075	0.28409	0.34043	0.37349	0.30994
0.32099	0.32967	0.29213	0.32955	0.27869	0.27273	0.30488	0.18644	0.3301	0.35789	0.30488	0.25806	0.28866	0.27586	0.34463	0.34359	0.35714	0.32927	0.4023	0.24571	0.26857	0.35714	0.26829	0.22807	0.19527	0.42353	0.35196	0.24528	0.22424	0.24051	0.21951	0.22424	0.29762	0.30636	0.27059	0.27711	0.36264	0.26966	0.27044	0.34146	0.37778	0.36957	0.38272	0.37725	0.38554	0.32075	0.27684	0.34043	0.37349	0.30994
0.30323	0.36905	0.26744	0.31361	0.33735	0.2375	0.25466	0.30263	0.35751	0.34426	0.25466	0.25424	0.36782	0.34615	0.31395	0.30208	0.28283	0.17714	0.29609	0.36424	0.33758	0.22727	0.41007	0.34694	0.29252	0.27778	0.26374	0.14815	0.28378	0.14286	0.27891	0.27517	0.23353	0.27381	0.21429	0.1976	0.28261	0.41722	0.24183	0.35065	0.31111	0.38728	0.26946	0.26744	0.27485	0.30263	0.30488	0.30435	0.30909	0.24706
0.29412	0.34524	0.27381	0.31325	0.31325	0.23567	0.24528	0.31081	0.34375	0.32967	0.2375	0.24571	0.36047	0.34641	0.2907	0.29474	0.28205	0.16763	0.28814	0.3557	0.32903	0.21143	0.41176	0.32877	0.28276	0.26257	0.25556	0.14465	0.27397	0.13924	0.26897	0.26531	0.23171	0.26506	0.20482	0.18788	0.27473	0.42857	0.24832	0.33333	0.30337	0.38012	0.25301	0.25146	0.25882	0.29333	0.2963	0.30387	0.29268	0.23077
0.39773	0.38384	0.35052	0.31034	0.3641	0.29412	0.30159	0.30811	0.40367	0.47959	0.38983	0.44565	0.39604	0.34392	0.32353	0.45545	0.47525	0.36612	0.40816	0.28205	0.36559	0.36842	0.26984	0.31522	0.32203	0.39796	0.39086	0.33721	0.27869	0.32558	0.27473	0.27869	0.32275	0.37234	0.34783	0.29787	0.36585	0.35079	0.31461	0.34043	0.48148	0.37198	0.3913	0.41622	0.41622	0.26042	0.39459	0.42714	0.39785	0.31282
0.21212	0.25967	0.22034	0.23596	0.26437	0.20245	0.3245	0.28105	0.34715	0.27083	0.22699	0.27168	0.31111	0.26829	0.21081	0.27835	0.3125	0.26708	0.26374	0.25153	0.32484	0.20225	0.28477	0.39007	0.26174	0.33333	0.37349	0.30496	0.27891	0.3	0.27397	0.27027	0.275	0.31677	0.27044	0.24528	0.23158	0.28485	0.2129	0.2638	0.25134	0.24607	0.30435	0.32515	0.32515	0.37063	0.30061	0.32961	0.34591	0.32911
0.29545	0.28	0.32609	0.24	0.25253	0.2948	0.2459	0.31765	0.44724	0.42408	0.2809	0.30526	0.3822	0.26882	0.33333	0.39394	0.39303	0.32571	0.30303	0.31073	0.30387	0.35196	0.22652	0.3494	0.36709	0.32642	0.3545	0.26946	0.31707	0.26506	0.31288	0.31707	0.32571	0.31868	0.28492	0.3697	0.36458	0.31868	0.32515	0.3	0.35751	0.35714	0.37572	0.32609	0.33333	0.28736	0.38728	0.43011	0.30108	0.32961
0.37853	0.36	0.39785	0.33333	0.3822	0.34831	0.29101	0.31148	0.44762	0.37143	0.39429	0.35385	0.42132	0.36216	0.38144	0.46734	0.52577	0.34054	0.39086	0.35519	0.3125	0.3299	0.27957	0.39535	0.34104	0.36683	0.40933	0.25967	0.28889	0.24862	0.27778	0.28889	0.34783	0.33333	0.32973	0.29412	0.43299	0.39891	0.24064	0.42045	0.39698	0.46875	0.41899	0.39037	0.39785	0.32597	0.3913	0.38235	0.43333	0.30928
0.3494	0.36957	0.37143	0.37853	0.4023	0.35802	0.33333	0.26437	0.42	0.47253	0.33333	0.29787	0.41304	0.41463	0.33333	0.43158	0.40102	0.31792	0.34392	0.37349	0.36471	0.27273	0.29762	0.22905	0.2619	0.39227	0.29897	0.31646	0.28485	0.3121	0.28049	0.28485	0.28814	0.36416	0.31395	0.21978	0.46591	0.35632	0.31677	0.31429	0.37234	0.44751	0.38462	0.37143	0.37143	0.3253	0.31111	0.37895	0.36	0.32955
0.33735	0.29534	0.31492	0.27368	0.34444	0.32121	0.31361	0.3625	0.43878	0.3641	0.33735	0.32967	0.40984	0.26374	0.38202	0.37755	0.35644	0.30636	0.35484	0.28409	0.32948	0.41317	0.25581	0.32121	0.2963	0.3089	0.3089	0.24848	0.36364	0.2439	0.35065	0.36364	0.24176	0.33714	0.33333	0.25	0.43017	0.29282	0.30435	0.34118	0.42222	0.46067	0.41463	0.30769	0.30769	0.28994	0.25806	0.30653	0.31111	0.28889
0.24096	0.3	0.23333	0.30636	0.26966	0.21687	0.2956	0.18129	0.37113	0.27551	0.2638	0.26966	0.35955	0.25882	0.28492	0.30928	0.33679	0.33758	0.35632	0.3125	0.24419	0.31737	0.30719	0.33775	0.28477	0.30726	0.3	0.30137	0.22785	0.28767	0.22293	0.22785	0.23529	0.35404	0.18182	0.30769	0.34831	0.23864	0.27632	0.30061	0.35593	0.34066	0.24138	0.22652	0.21978	0.21687	0.20442	0.33333	0.3253	0.27059
0.28947	0.28	0.25444	0.26316	0.22034	0.2	0.19512	0.26316	0.30612	0.28342	0.24841	0.30909	0.22105	0.26708	0.3253	0.33333	0.29843	0.25786	0.30636	0.2987	0.21429	0.26506	0.30137	0.30612	0.27778	0.32544	0.2514	0.22449	0.2517	0.21918	0.26389	0.26897	0.28205	0.33333	0.24528	0.25974	0.29944	0.30818	0.33333	0.28662	0.26374	0.27869	0.2795	0.31677	0.33333	0.27152	0.31646	0.25806	0.32075	0.34641
0.35948	0.31111	0.26554	0.28814	0.34911	0.25926	0.21637	0.33333	0.41053	0.34043	0.27607	0.29545	0.34066	0.28571	0.33333	0.30612	0.26829	0.30061	0.26596	0.29268	0.30909	0.31361	0.27848	0.29114	0.31544	0.34091	0.27568	0.23871	0.28105	0.23377	0.26797	0.28105	0.2619	0.30178	0.26506	0.21176	0.28723	0.30952	0.225	0.34591	0.30108	0.32258	0.31325	0.28736	0.2948	0.30769	0.30952	0.32973	0.32143	0.27485
0.36667	0.37688	0.31658	0.38542	0.37113	0.35955	0.39773	0.33702	0.39091	0.42157	0.30851	0.38542	0.39604	0.40331	0.33005	0.44118	0.4466	0.31579	0.38693	0.3369	0.33684	0.34715	0.33333	0.30811	0.34483	0.39796	0.36318	0.35294	0.34483	0.34118	0.34104	0.3526	0.3587	0.37234	0.37017	0.37079	0.42857	0.37234	0.26486	0.32632	0.4	0.35885	0.34737	0.36458	0.37173	0.31522	0.33679	0.36538	0.39785	0.37634
0.30928	0.40299	0.39175	0.41969	0.3301	0.32979	0.30928	0.3369	0.46729	0.49	0.35829	0.35644	0.47959	0.31	0.34951	0.42453	0.5	0.37234	0.44162	0.3299	0.41622	0.36735	0.27179	0.38122	0.35196	0.41	0.42424	0.31492	0.3224	0.30387	0.31868	0.3224	0.35079	0.44565	0.46286	0.31937	0.44	0.35025	0.31522	0.39785	0.46939	0.41063	0.35385	0.39175	0.40625	0.30208	0.4	0.43137	0.39583	0.32663
0.27607	0.28261	0.27273	0.29545	0.34118	0.33333	0.20231	0.29936	0.32673	0.32632	0.3	0.32558	0.31892	0.25581	0.33333	0.30612	0.38298	0.30864	0.30055	0.36774	0.36709	0.3875	0.23926	0.25926	0.27273	0.36416	0.28261	0.24675	0.29801	0.25	0.29333	0.30667	0.25444	0.27168	0.38158	0.2716	0.36723	0.27907	0.2327	0.27381	0.35196	0.30851	0.28235	0.30994	0.30994	0.25153	0.33333	0.38983	0.2907	0.28994
0.2795	0.27174	0.26857	0.28409	0.33728	0.33775	0.21176	0.29487	0.32338	0.32275	0.2956	0.31395	0.3224	0.25146	0.32948	0.29592	0.37234	0.30435	0.2967	0.36364	0.36306	0.38365	0.24224	0.25466	0.25974	0.36842	0.27869	0.24183	0.30201	0.24503	0.2973	0.31081	0.25749	0.26744	0.37748	0.275	0.36364	0.27485	0.22013	0.26946	0.34078	0.30481	0.28571	0.30588	0.30588	0.25466	0.31325	0.37079	0.29412	0.28571
0.29885	0.29592	0.375	0.30851	0.35165	0.24022	0.24176	0.2907	0.44444	0.35678	0.34524	0.43023	0.32323	0.27869	0.31579	0.34314	0.43299	0.26374	0.34737	0.22995	0.27869	0.40351	0.25	0.25424	0.28916	0.31606	0.32984	0.27273	0.31288	0.26829	0.325	0.32919	0.29944	0.27957	0.35714	0.28	0.45251	0.26596	0.27381	0.38095	0.36842	0.38947	0.34857	0.32967	0.3224	0.26857	0.40828	0.375	0.33333	0.31111
0.36646	0.31217	0.33333	0.32597	0.36364	0.34161	0.24294	0.25581	0.34615	0.33333	0.23596	0.35593	0.31282	0.31034	0.37853	0.32673	0.41667	0.25843	0.32275	0.24444	0.30286	0.37647	0.23699	0.24138	0.3	0.37778	0.31915	0.26708	0.32484	0.2625	0.32903	0.32484	0.26554	0.26087	0.35366	0.32121	0.47674	0.31818	0.28395	0.26966	0.34392	0.31633	0.35294	0.31111	0.31844	0.3012	0.31073	0.35789	0.38462	0.33721
0.2426	0.28649	0.23497	0.31429	0.33721	0.24096	0.28049	0.24848	0.34328	0.35829	0.2426	0.36905	0.35165	0.32927	0.33714	0.31633	0.35052	0.30488	0.32597	0.32919	0.32121	0.42675	0.29936	0.2561	0.24528	0.32222	0.27957	0.23567	0.26115	0.22293	0.27273	0.27742	0.28144	0.32143	0.29268	0.39597	0.4023	0.32934	0.30263	0.28571	0.37079	0.34783	0.30952	0.28409	0.28409	0.2638	0.29825	0.35519	0.2514	0.29412
0.275	0.22105	0.28655	0.25843	0.23077	0.25786	0.2439	0.36054	0.28155	0.29843	0.2071	0.27273	0.26316	0.27711	0.25967	0.35484	0.34737	0.26061	0.32955	0.26061	0.25444	0.28235	0.17857	0.29032	0.24675	0.28889	0.26776	0.32394	0.2549	0.30986	0.25	0.26316	0.26061	0.29341	0.3038	0.29487	0.32961	0.27811	0.37143	0.25	0.32961	0.31522	0.34591	0.28655	0.28655	0.25	0.24855	0.34444	0.26744	0.25146
0.33714	0.33673	0.42045	0.34392	0.35106	0.31429	0.32203	0.27072	0.5	0.38308	0.3	0.38043	0.42105	0.32967	0.34375	0.36893	0.41584	0.27273	0.32663	0.34463	0.34444	0.29167	0.33333	0.30682	0.36196	0.32323	0.36458	0.23864	0.31361	0.22727	0.30952	0.31361	0.36	0.36667	0.31111	0.28177	0.36735	0.34426	0.26136	0.37143	0.33333	0.40206	0.31892	0.37363	0.37363	0.42857	0.49091	0.45455	0.30526	0.37079
0.2948	0.29897	0.28342	0.28421	0.4023	0.27168	0.2948	0.34969	0.43434	0.41799	0.30233	0.36313	0.3198	0.26087	0.33333	0.41667	0.45263	0.34911	0.37297	0.31792	0.28177	0.33708	0.1978	0.3253	0.34177	0.3125	0.32632	0.3	0.30061	0.2875	0.2963	0.28485	0.30286	0.32584	0.30636	0.26136	0.31633	0.34091	0.2619	0.35294	0.3871	0.4086	0.32955	0.2973	0.31148	0.25714	0.41317	0.44751	0.33708	0.30726
0.2907	0.40449	0.32222	0.33702	0.27368	0.28994	0.31361	0.31325	0.40299	0.34343	0.26136	0.34444	0.36508	0.25683	0.33696	0.43617	0.34314	0.32164	0.38462	0.27684	0.28492	0.26203	0.27059	0.31325	0.28834	0.32275	0.31579	0.2956	0.35484	0.29114	0.35948	0.36364	0.42138	0.30726	0.36585	0.29412	0.31959	0.40964	0.32075	0.34118	0.34737	0.36842	0.34104	0.35227	0.36	0.27485	0.32203	0.34715	0.28261	0.34884
0.27473	0.37566	0.30526	0.32632	0.34759	0.34911	0.31073	0.35714	0.39048	0.40102	0.33333	0.31937	0.38144	0.43713	0.29293	0.48148	0.43434	0.34091	0.39362	0.35632	0.42012	0.3743	0.31395	0.32558	0.27907	0.36126	0.39785	0.32515	0.30178	0.31288	0.28994	0.30178	0.38012	0.32609	0.3	0.29213	0.35025	0.36313	0.28655	0.37572	0.46154	0.40625	0.3224	0.31217	0.31915	0.30286	0.31892	0.40625	0.31551	0.32967
0.25424	0.30208	0.28649	0.27368	0.35955	0.32121	0.24719	0.27485	0.42424	0.39267	0.26857	0.33702	0.35789	0.32948	0.30851	0.37755	0.41969	0.34524	0.36216	0.29143	0.25	0.34857	0.22034	0.33742	0.38158	0.35135	0.3089	0.2561	0.27273	0.25926	0.26829	0.26506	0.24176	0.3	0.33333	0.30952	0.34737	0.33714	0.26506	0.32558	0.31959	0.32653	0.29609	0.28649	0.30055	0.23164	0.34483	0.42077	0.28962	0.26776
0.22807	0.32222	0.24176	0.26374	0.29213	0.2638	0.25	0.21893	0.40625	0.3956	0.28834	0.30682	0.30159	0.24571	0.31461	0.29	0.28431	0.29697	0.30435	0.23699	0.23864	0.35758	0.2439	0.2875	0.36552	0.37572	0.36782	0.28477	0.28571	0.28	0.28105	0.28571	0.26627	0.2907	0.23977	0.31646	0.30481	0.27586	0.28571	0.38462	0.34066	0.31217	0.29412	0.29143	0.29143	0.32051	0.28324	0.3262	0.34132	0.33333
0.25641	0.28736	0.35897	0.27811	0.22727	0.34266	0.29801	0.27152	0.30612	0.2766	0.21739	0.26316	0.30337	0.39726	0.3253	0.32609	0.31217	0.23457	0.26257	0.33333	0.37838	0.26506	0.23377	0.24675	0.2517	0.2514	0.26554	0.2	0.17949	0.19463	0.18182	0.1871	0.1976	0.29193	0.26115	0.18293	0.29944	0.32484	0.24324	0.30323	0.25683	0.30726	0.3038	0.22543	0.23977	0.28	0.31646	0.27869	0.28049	0.3038
0.32967	0.36364	0.30303	0.36458	0.37895	0.34463	0.38286	0.32961	0.39815	0.41584	0.28723	0.37173	0.39698	0.42045	0.30392	0.40777	0.38679	0.32973	0.36	0.35165	0.30208	0.36898	0.34857	0.32961	0.34503	0.39896	0.35678	0.3697	0.30682	0.35758	0.30286	0.31429	0.34426	0.36559	0.35556	0.40351	0.41538	0.41111	0.28492	0.29167	0.4375	0.34615	0.3125	0.33679	0.34375	0.28649	0.35829	0.37255	0.3617	0.40782
0.32222	0.35714	0.30928	0.36508	0.36508	0.33714	0.38372	0.31461	0.38605	0.40299	0.27273	0.36508	0.39796	0.41379	0.29064	0.40196	0.37441	0.3224	0.34	0.33702	0.30159	0.36216	0.34104	0.31461	0.32941	0.39267	0.35714	0.37037	0.29143	0.35802	0.2948	0.29885	0.33702	0.3587	0.35593	0.39645	0.40933	0.42045	0.27684	0.28421	0.43915	0.33333	0.31217	0.33684	0.34392	0.28571	0.35135	0.37313	0.34759	0.40909
0.28662	0.2234	0.31325	0.32143	0.24719	0.36552	0.2625	0.22981	0.33673	0.35165	0.18129	0.26136	0.30055	0.28834	0.22826	0.31579	0.33684	0.2956	0.25405	0.2795	0.25749	0.35	0.24051	0.21472	0.23377	0.31429	0.26374	0.22368	0.24183	0.22667	0.24503	0.24183	0.17714	0.25882	0.26708	0.25786	0.38012	0.28916	0.24183	0.31646	0.25532	0.2766	0.33333	0.26012	0.26012	0.31126	0.26627	0.31868	0.38462	0.18436
0.31765	0.3125	0.34078	0.30481	0.28421	0.34969	0.34132	0.28655	0.34597	0.27619	0.24444	0.28421	0.27451	0.32571	0.37778	0.40933	0.46809	0.27374	0.38043	0.25967	0.31818	0.39181	0.26744	0.25714	0.22543	0.37705	0.36957	0.33333	0.25444	0.32903	0.25749	0.26946	0.32558	0.34857	0.32164	0.28324	0.43333	0.34091	0.325	0.37725	0.37234	0.34359	0.38462	0.36364	0.34831	0.33333	0.26203	0.34359	0.36782	0.32203
0.28409	0.33684	0.375	0.35912	0.33696	0.30588	0.3865	0.29825	0.44444	0.37755	0.29143	0.36667	0.35052	0.3	0.25628	0.41237	0.42564	0.39394	0.3545	0.33721	0.27869	0.39535	0.35802	0.25424	0.21591	0.38798	0.37297	0.25749	0.23699	0.25301	0.23977	0.25146	0.25683	0.30055	0.34911	0.4	0.39037	0.30769	0.25882	0.29609	0.38298	0.34694	0.25532	0.26702	0.26042	0.33735	0.29348	0.46667	0.33333	0.28261
0.32919	0.3224	0.27778	0.27174	0.37647	0.34615	0.36306	0.27273	0.35644	0.32308	0.38961	0.39286	0.37363	0.29825	0.30769	0.37173	0.33	0.33742	0.28421	0.37975	0.37037	0.32558	0.35065	0.3125	0.21687	0.38286	0.36723	0.28571	0.30323	0.27273	0.2987	0.30323	0.28235	0.32941	0.26316	0.2619	0.26531	0.25556	0.2625	0.30952	0.34783	0.27273	0.27273	0.29213	0.29213	0.27273	0.30636	0.3057	0.34911	0.2948
0.30488	0.32967	0.34503	0.27869	0.37647	0.2	0.25146	0.27273	0.45745	0.3299	0.36306	0.36047	0.32979	0.31361	0.25926	0.36458	0.38542	0.32927	0.29101	0.28235	0.30588	0.31792	0.29193	0.26506	0.33775	0.31522	0.31522	0.2375	0.25466	0.225	0.25	0.24691	0.26012	0.33728	0.2067	0.24706	0.36264	0.32164	0.20238	0.30952	0.40909	0.35484	0.27273	0.23656	0.23656	0.2426	0.39506	0.51807	0.31034	0.24444
0.31868	0.32673	0.30612	0.38298	0.39785	0.30387	0.34831	0.35632	0.38889	0.45641	0.29032	0.36842	0.33981	0.43353	0.33333	0.44	0.46	0.28421	0.35678	0.36313	0.42529	0.41111	0.27869	0.38012	0.30286	0.41799	0.44865	0.31765	0.2809	0.31361	0.28409	0.2809	0.33333	0.37705	0.35955	0.28649	0.39086	0.38462	0.32558	0.31551	0.40513	0.36275	0.36612	0.34737	0.3617	0.30387	0.32632	0.36946	0.42697	0.34409
0.2973	0.41053	0.3617	0.39037	0.34715	0.27568	0.33333	0.31844	0.48515	0.34597	0.31868	0.37566	0.38693	0.36264	0.32663	0.44	0.4898	0.30481	0.40625	0.31183	0.42529	0.35106	0.28571	0.28962	0.26667	0.35354	0.3886	0.30994	0.26667	0.30588	0.26966	0.26667	0.4023	0.32632	0.3224	0.31492	0.48913	0.34043	0.34118	0.35912	0.41237	0.4555	0.34409	0.3545	0.34737	0.31111	0.39227	0.46316	0.41899	0.35135
0.25146	0.3908	0.4557	0.32955	0.3526	0.26506	0.31288	0.28049	0.41237	0.35789	0.31288	0.3	0.32979	0.24022	0.36782	0.47191	0.37824	0.24571	0.39429	0.23164	0.24022	0.33333	0.32484	0.28049	0.27848	0.33702	0.375	0.2375	0.22424	0.24841	0.23457	0.23171	0.27485	0.40373	0.29341	0.325	0.37017	0.26966	0.3557	0.27907	0.37017	0.37705	0.27273	0.33721	0.32948	0.2069	0.30636	0.34759	0.31034	0.30233
0.29944	0.53571	0.49091	0.37363	0.29534	0.32164	0.32184	0.28409	0.44279	0.36318	0.31429	0.31579	0.37824	0.32961	0.46821	0.40404	0.38235	0.27869	0.43646	0.27869	0.32222	0.31183	0.31765	0.24176	0.29762	0.35079	0.41758	0.28916	0.27485	0.28485	0.27059	0.27485	0.37647	0.36723	0.31818	0.31792	0.39683	0.28723	0.28994	0.30387	0.375	0.3886	0.33333	0.40571	0.39773	0.30636	0.36723	0.42553	0.35556	0.41176
0.26257	0.45977	0.42353	0.39773	0.4386	0.26136	0.29885	0.37037	0.43719	0.40625	0.37805	0.35165	0.42391	0.29282	0.40449	0.41969	0.38308	0.32184	0.45455	0.27072	0.32203	0.33333	0.30178	0.20652	0.30488	0.28934	0.41899	0.19318	0.23699	0.20231	0.23256	0.22989	0.29944	0.36	0.35714	0.26554	0.33333	0.33708	0.29697	0.32571	0.37566	0.47486	0.28962	0.3908	0.38286	0.24022	0.36	0.36082	0.2973	0.27568
0.2327	0.28	0.25444	0.28571	0.24138	0.27152	0.28105	0.22293	0.31282	0.30435	0.24841	0.24855	0.24731	0.30769	0.28655	0.32609	0.30526	0.3245	0.35329	0.25	0.22156	0.28049	0.24183	0.23871	0.17197	0.28	0.2948	0.2	0.19481	0.19463	0.19737	0.19481	0.31579	0.28395	0.29412	0.28477	0.32184	0.29193	0.28671	0.23926	0.28492	0.31461	0.24096	0.33333	0.325	0.26316	0.23077	0.32955	0.27273	0.2716
0.32941	0.38798	0.4152	0.35912	0.3743	0.3875	0.31395	0.27586	0.47423	0.39175	0.28409	0.38983	0.40107	0.26486	0.36612	0.39796	0.44041	0.29944	0.41436	0.29944	0.26486	0.36364	0.28655	0.25424	0.28916	0.40331	0.40331	0.19318	0.31288	0.18857	0.31677	0.31288	0.32948	0.36782	0.30286	0.2948	0.46893	0.31492	0.28916	0.27473	0.36842	0.41935	0.32584	0.32967	0.3224	0.29825	0.39181	0.3822	0.26316	0.34091
0.37688	0.5567	0.42857	0.44118	0.44828	0.31707	0.34975	0.32353	0.53917	0.43243	0.36318	0.42718	0.55779	0.42424	0.49	0.50467	0.50926	0.3561	0.52	0.43299	0.45361	0.41872	0.38144	0.33005	0.31	0.39815	0.50249	0.28358	0.27805	0.28643	0.27451	0.27805	0.44792	0.38835	0.35294	0.35323	0.42593	0.41584	0.29703	0.38614	0.44601	0.52941	0.41294	0.42857	0.42857	0.31707	0.40196	0.43779	0.43284	0.37198
0.41237	0.4381	0.44279	0.47739	0.42718	0.33005	0.36318	0.38462	0.51818	0.45872	0.36318	0.48485	0.53465	0.40299	0.48259	0.53333	0.49541	0.37624	0.42723	0.39698	0.40299	0.35849	0.37436	0.35	0.28431	0.45894	0.48039	0.29	0.32323	0.27363	0.3198	0.33673	0.41117	0.41584	0.37313	0.38776	0.45283	0.43	0.35751	0.4433	0.42593	0.4717	0.41294	0.42157	0.42157	0.35678	0.41584	0.43779	0.42574	0.37198
0.3986	0.33333	0.27059	0.25714	0.36646	0.20988	0.25	0.19512	0.32653	0.32609	0.29032	0.34146	0.38824	0.24551	0.35758	0.3262	0.29897	0.21429	0.30682	0.29936	0.3	0.27381	0.23567	0.27273	0.27027	0.28814	0.2809	0.22667	0.26174	0.22148	0.24832	0.26174	0.275	0.30061	0.32895	0.35616	0.32955	0.30061	0.18239	0.3038	0.32955	0.32961	0.2069	0.33333	0.32515	0.24841	0.28485	0.30055	0.27381	0.27273
0.38356	0.32184	0.26744	0.26136	0.35366	0.21472	0.24691	0.19277	0.32323	0.32973	0.27848	0.35366	0.38372	0.2426	0.37805	0.31579	0.30928	0.22619	0.30337	0.2956	0.2963	0.28571	0.24051	0.26923	0.28378	0.29213	0.28492	0.23179	0.25828	0.22667	0.24503	0.25828	0.2875	0.31288	0.33333	0.36054	0.34091	0.31288	0.19497	0.3	0.32584	0.32597	0.21839	0.33742	0.32927	0.25316	0.30488	0.2973	0.27059	0.29268
0.20879	0.36264	0.31111	0.37931	0.37931	0.24855	0.22905	0.3012	0.45078	0.36082	0.34146	0.33333	0.33333	0.25967	0.35556	0.36041	0.44681	0.33333	0.42857	0.28736	0.34911	0.28571	0.22989	0.27059	0.24551	0.29843	0.31915	0.21429	0.26829	0.20958	0.2638	0.26829	0.3494	0.31073	0.32143	0.24571	0.34392	0.27473	0.25301	0.30636	0.38798	0.44134	0.33721	0.31844	0.32584	0.33333	0.31073	0.34375	0.32955	0.22995
0.25444	0.37143	0.36527	0.38095	0.31818	0.29193	0.33333	0.26061	0.3399	0.37634	0.26946	0.37278	0.39326	0.27907	0.38012	0.36842	0.375	0.22034	0.35955	0.24855	0.34146	0.27684	0.32903	0.26829	0.29032	0.2766	0.36364	0.26452	0.17647	0.26797	0.1716	0.16959	0.28571	0.25843	0.29697	0.23529	0.28125	0.30994	0.28205	0.23864	0.32973	0.41243	0.2907	0.30286	0.29545	0.37748	0.32544	0.31579	0.32164	0.2907
0.36416	0.33333	0.34759	0.42222	0.29293	0.22751	0.36416	0.26087	0.49495	0.37255	0.30387	0.3617	0.44681	0.33333	0.42077	0.47917	0.42574	0.25	0.37113	0.2973	0.36313	0.34409	0.36095	0.29609	0.30994	0.32	0.375	0.31737	0.21081	0.31325	0.21978	0.22404	0.34078	0.36264	0.27957	0.33714	0.37755	0.34054	0.38272	0.30811	0.40625	0.37688	0.38202	0.35484	0.34043	0.25405	0.35519	0.34314	0.34409	0.32258
0.24848	0.2381	0.26857	0.34524	0.25556	0.27044	0.2638	0.33775	0.3641	0.32979	0.24848	0.26257	0.3908	0.27381	0.37725	0.3956	0.37234	0.32075	0.30387	0.36364	0.28144	0.27168	0.22699	0.23926	0.17576	0.24468	0.27869	0.28378	0.22013	0.27891	0.22293	0.22013	0.28834	0.31325	0.22353	0.2439	0.34078	0.28994	0.31081	0.30864	0.26984	0.43529	0.36709	0.28324	0.26857	0.23171	0.22472	0.29101	0.30178	0.35
0.28723	0.46739	0.46591	0.34359	0.37895	0.38372	0.4152	0.34463	0.45192	0.375	0.29412	0.35052	0.37624	0.40449	0.40741	0.39423	0.43415	0.31551	0.45455	0.32973	0.3369	0.3545	0.2967	0.30769	0.26374	0.42105	0.42857	0.22162	0.37725	0.22404	0.35714	0.36905	0.30159	0.37297	0.39429	0.34831	0.46032	0.35106	0.30682	0.31915	0.40816	0.40704	0.29897	0.35079	0.35789	0.32961	0.34392	0.37931	0.31282	0.29231
0.2809	0.4382	0.29101	0.35519	0.37778	0.23757	0.23243	0.2948	0.43284	0.38776	0.31034	0.29167	0.32	0.33333	0.48235	0.4375	0.4359	0.28177	0.43333	0.32571	0.27568	0.26042	0.24719	0.28	0.25581	0.3617	0.34737	0.24706	0.30909	0.2426	0.28916	0.3012	0.31818	0.31868	0.28492	0.30636	0.40107	0.25	0.27811	0.31461	0.33673	0.45355	0.38372	0.35556	0.36313	0.2948	0.29032	0.3641	0.32967	0.32222
0.31737	0.38547	0.28962	0.37931	0.37931	0.27811	0.27168	0.24855	0.33971	0.375	0.24294	0.32597	0.37634	0.40741	0.39429	0.41053	0.37374	0.28	0.3587	0.46405	0.35714	0.28571	0.25146	0.27059	0.20231	0.39326	0.29843	0.25153	0.3	0.23926	0.2795	0.3	0.24444	0.32571	0.30588	0.30539	0.37297	0.26776	0.24551	0.28409	0.34392	0.35789	0.30682	0.34091	0.34091	0.27059	0.32571	0.37968	0.32203	0.27072
0.34807	0.40933	0.39037	0.40426	0.36082	0.31148	0.27749	0.26984	0.41395	0.35849	0.36313	0.35385	0.37255	0.43182	0.41799	0.46	0.40952	0.31217	0.51381	0.45029	0.38462	0.35789	0.35227	0.32597	0.26087	0.34653	0.3399	0.29545	0.31818	0.28409	0.31429	0.33333	0.42529	0.40659	0.28796	0.3224	0.37624	0.32642	0.32571	0.32979	0.46316	0.45361	0.32292	0.41304	0.41304	0.2766	0.31282	0.34928	0.34375	0.37297
0.16763	0.33721	0.28994	0.35366	0.33735	0.26115	0.31169	0.22981	0.35052	0.35912	0.27044	0.32934	0.30769	0.30435	0.31395	0.34409	0.41899	0.2716	0.31818	0.2561	0.28834	0.31707	0.39007	0.28571	0.21795	0.36905	0.28492	0.31915	0.1875	0.30496	0.19745	0.1875	0.2716	0.25146	0.23636	0.31579	0.28962	0.24419	0.25828	0.27607	0.32584	0.34831	0.23977	0.32121	0.30539	0.26115	0.25882	0.41176	0.32515	0.33333
0.29885	0.35106	0.375	0.32973	0.30851	0.34545	0.33728	0.32934	0.40196	0.42105	0.30636	0.31551	0.4086	0.3	0.38889	0.42708	0.42564	0.29213	0.40659	0.29944	0.33714	0.26316	0.31737	0.26857	0.24419	0.31606	0.32984	0.30435	0.30488	0.29193	0.29268	0.28916	0.31429	0.33708	0.2809	0.22404	0.35417	0.40828	0.28144	0.30337	0.35417	0.52601	0.40476	0.36723	0.36723	0.27586	0.32961	0.41935	0.41176	0.31111
0.26829	0.26882	0.33333	0.32558	0.39877	0.29936	0.35065	0.31613	0.44086	0.34043	0.31646	0.43396	0.35556	0.35849	0.26087	0.33333	0.36126	0.2619	0.30769	0.28485	0.30909	0.32934	0.28662	0.25926	0.26452	0.34857	0.30387	0.26316	0.28947	0.24183	0.30201	0.28947	0.29268	0.34969	0.33758	0.2956	0.28723	0.3253	0.28105	0.25882	0.33702	0.30159	0.24571	0.28736	0.27273	0.30769	0.30178	0.30851	0.25424	0.32121
0.24855	0.43529	0.34884	0.28261	0.44785	0.24706	0.27059	0.30864	0.44503	0.41304	0.35	0.32584	0.34043	0.2948	0.42857	0.3822	0.36041	0.30952	0.3743	0.28655	0.23757	0.38554	0.25749	0.23256	0.29114	0.35556	0.29787	0.1976	0.23636	0.19277	0.22424	0.22892	0.26437	0.31034	0.34568	0.38961	0.35135	0.33333	0.25153	0.34545	0.38122	0.38043	0.29885	0.30337	0.31818	0.27711	0.33333	0.41111	0.28492	0.35329
0.37705	0.47368	0.31373	0.40206	0.38776	0.28497	0.29231	0.29843	0.44444	0.48	0.32632	0.36	0.47692	0.38298	0.40102	0.45631	0.4686	0.40659	0.36893	0.38378	0.43646	0.33668	0.30159	0.3262	0.26984	0.39303	0.45078	0.30387	0.34078	0.29282	0.33708	0.33333	0.37634	0.41935	0.32984	0.31579	0.44444	0.40426	0.2973	0.35079	0.48958	0.38756	0.40107	0.41053	0.42553	0.27179	0.40426	0.44279	0.40741	0.32323
0.23636	0.35673	0.34969	0.3494	0.28736	0.22699	0.2	0.31579	0.38947	0.33333	0.35099	0.30233	0.32597	0.24706	0.38182	0.28571	0.37634	0.30818	0.28571	0.26829	0.2619	0.23164	0.25316	0.21951	0.28	0.28889	0.39759	0.18987	0.23871	0.18471	0.24183	0.23871	0.31646	0.33333	0.2638	0.27044	0.33708	0.26316	0.22293	0.3125	0.30769	0.35955	0.29697	0.3253	0.3253	0.17647	0.39355	0.29412	0.32121	0.32919
0.2948	0.39227	0.45455	0.32609	0.34066	0.33333	0.34132	0.20219	0.39901	0.38144	0.35758	0.33333	0.42857	0.36471	0.34054	0.37374	0.42268	0.30286	0.48538	0.2809	0.31818	0.39181	0.32927	0.22905	0.2619	0.36216	0.32632	0.31646	0.23256	0.3038	0.23529	0.24706	0.32558	0.34091	0.33728	0.34545	0.34375	0.28962	0.25444	0.36905	0.44944	0.39362	0.28571	0.44578	0.44578	0.34146	0.31844	0.40107	0.31492	0.36842
0.32948	0.36508	0.34426	0.37363	0.40449	0.29143	0.32948	0.3697	0.40097	0.39796	0.24324	0.3369	0.4	0.33708	0.38798	0.39	0.41	0.29282	0.35417	0.45342	0.32961	0.32609	0.2948	0.34524	0.26012	0.37234	0.30964	0.23699	0.39744	0.23256	0.3758	0.38854	0.26486	0.31522	0.33333	0.26667	0.3822	0.38286	0.26744	0.28962	0.36788	0.39583	0.34078	0.32973	0.32973	0.29885	0.33702	0.44865	0.30481	0.34078
0.31217	0.49189	0.44262	0.44086	0.41053	0.30481	0.3262	0.31892	0.44601	0.41748	0.40113	0.43316	0.40594	0.33333	0.39487	0.43689	0.47059	0.33333	0.4555	0.34759	0.3617	0.35052	0.35955	0.31183	0.2967	0.47594	0.34634	0.31818	0.30387	0.29944	0.3	0.31111	0.34043	0.34021	0.3369	0.31551	0.36893	0.36842	0.26882	0.30928	0.51613	0.47423	0.34375	0.40426	0.40426	0.28421	0.34021	0.52941	0.35052	0.36508
0.34807	0.45455	0.43646	0.41176	0.43478	0.29032	0.28421	0.34078	0.54315	0.50785	0.33333	0.34694	0.47368	0.29897	0.36041	0.44554	0.45098	0.39326	0.37	0.3262	0.26	0.37968	0.31492	0.34078	0.30337	0.40933	0.35323	0.22581	0.32571	0.22826	0.31429	0.31818	0.27179	0.3617	0.30159	0.39884	0.44041	0.37634	0.25405	0.38889	0.39	0.47644	0.38043	0.37566	0.37566	0.31868	0.3617	0.51613	0.36508	0.30928
0.25714	0.36264	0.34091	0.33333	0.35593	0.30909	0.28655	0.32515	0.40704	0.375	0.33333	0.29032	0.3545	0.32558	0.53459	0.42553	0.43158	0.37423	0.34409	0.30994	0.34118	0.3	0.32919	0.26316	0.16854	0.37778	0.37778	0.22156	0.27607	0.22424	0.2716	0.26829	0.28	0.34104	0.2907	0.28994	0.41899	0.29609	0.24551	0.28409	0.38043	0.41758	0.32948	0.34857	0.33333	0.3012	0.34104	0.35079	0.30726	0.36905
0.31148	0.48066	0.3545	0.35417	0.38298	0.31844	0.34078	0.33333	0.4218	0.36538	0.32597	0.34715	0.4375	0.39326	0.39683	0.39806	0.33945	0.34807	0.46739	0.32609	0.30526	0.37297	0.32955	0.31844	0.2809	0.38144	0.3886	0.2948	0.34118	0.2907	0.33728	0.34118	0.32609	0.35484	0.3224	0.33708	0.39796	0.31937	0.29545	0.38983	0.39796	0.47872	0.32275	0.3913	0.39891	0.31111	0.37705	0.41837	0.38798	0.35135
0.30994	0.42373	0.40351	0.31183	0.34066	0.33333	0.35758	0.25714	0.44162	0.36735	0.32544	0.29101	0.34021	0.33333	0.37017	0.33333	0.38	0.27374	0.41111	0.2459	0.24731	0.4	0.34568	0.27168	0.23977	0.40782	0.38462	0.23077	0.25444	0.23353	0.25	0.24706	0.29545	0.28261	0.29143	0.29825	0.43333	0.30387	0.23977	0.29213	0.34375	0.37895	0.25134	0.31868	0.31868	0.29412	0.34091	0.40107	0.41667	0.37647
0.31395	0.3956	0.39884	0.40571	0.36667	0.25424	0.24862	0.29825	0.43	0.46739	0.29143	0.32258	0.36458	0.29282	0.3089	0.39796	0.40404	0.32184	0.38378	0.25	0.32955	0.34078	0.27907	0.25424	0.31288	0.44318	0.37297	0.3125	0.22286	0.32484	0.21839	0.22989	0.32948	0.32222	0.2459	0.26554	0.39785	0.29348	0.24419	0.27473	0.39037	0.375	0.34091	0.3908	0.3908	0.29825	0.31492	0.45055	0.31868	0.2967
0.32941	0.3956	0.39884	0.39773	0.3743	0.26136	0.25556	0.30588	0.42289	0.46739	0.29143	0.32973	0.37895	0.28571	0.3089	0.38384	0.40404	0.31429	0.36898	0.25683	0.32203	0.34831	0.27907	0.24719	0.30488	0.44318	0.36559	0.3125	0.22989	0.32484	0.22543	0.23699	0.32184	0.32222	0.23913	0.27273	0.40541	0.30769	0.24419	0.26776	0.39037	0.38947	0.34857	0.375	0.375	0.30588	0.31492	0.44262	0.31148	0.30387
0.19298	0.37278	0.28655	0.25843	0.27273	0.21212	0.28302	0.24224	0.41176	0.30526	0.25153	0.2514	0.36364	0.325	0.28814	0.32632	0.30612	0.34194	0.28571	0.2381	0.27711	0.26012	0.27742	0.30719	0.2549	0.28177	0.33333	0.2129	0.21519	0.21569	0.21795	0.22293	0.1954	0.27811	0.2561	0.27044	0.28649	0.24855	0.20755	0.32075	0.30055	0.31522	0.34591	0.28655	0.30178	0.26582	0.27059	0.32967	0.28235	0.28916
0.28409	0.38798	0.30811	0.35165	0.36667	0.26857	0.22826	0.29825	0.45918	0.37056	0.34524	0.30159	0.45556	0.34483	0.37363	0.38384	0.39698	0.34503	0.3545	0.29213	0.3	0.31868	0.33333	0.20652	0.27381	0.31606	0.41899	0.23529	0.22286	0.2381	0.22543	0.22286	0.39394	0.36	0.30286	0.2948	0.39037	0.31492	0.31288	0.33333	0.35417	0.45055	0.32584	0.3224	0.3224	0.28324	0.29348	0.33333	0.34831	0.34091
0.35227	0.68354	0.38043	0.44134	0.5	0.2381	0.31492	0.36842	0.43269	0.41	0.39181	0.36508	0.47312	0.35165	0.42391	0.44444	0.41463	0.34444	0.48889	0.375	0.32973	0.29897	0.37278	0.3526	0.28409	0.46154	0.45355	0.22652	0.32941	0.22905	0.30994	0.32164	0.27368	0.35135	0.31868	0.28962	0.41667	0.35135	0.20856	0.34066	0.41667	0.46809	0.37778	0.35829	0.36559	0.26486	0.38122	0.4375	0.34043	0.3262
0.30387	0.45856	0.40782	0.36898	0.38378	0.36471	0.39645	0.40606	0.48	0.37255	0.35632	0.36898	0.37374	0.4104	0.39037	0.41294	0.42574	0.33333	0.43784	0.37931	0.31183	0.3587	0.34503	0.36471	0.26554	0.375	0.34694	0.23596	0.30233	0.23164	0.28324	0.2948	0.31148	0.40113	0.42515	0.36842	0.37755	0.48503	0.30994	0.4152	0.39175	0.38384	0.35165	0.32632	0.34043	0.30337	0.45882	0.39086	0.3089	0.42197
0.22286	0.35955	0.32184	0.36842	0.3526	0.28834	0.28916	0.2426	0.37	0.35079	0.27381	0.3526	0.36612	0.3875	0.40828	0.35052	0.43011	0.24571	0.4104	0.27485	0.29825	0.425	0.31646	0.22807	0.21687	0.31522	0.30811	0.16471	0.28662	0.17365	0.2987	0.30323	0.26744	0.34524	0.27811	0.27711	0.44186	0.32941	0.30323	0.36646	0.31915	0.40782	0.28	0.36095	0.36095	0.25	0.29143	0.29897	0.25967	0.34132
0.30178	0.37017	0.31844	0.46341	0.30435	0.26316	0.29412	0.35	0.38614	0.43478	0.30178	0.2766	0.38378	0.34118	0.4269	0.38144	0.37374	0.35758	0.31579	0.32544	0.31034	0.26486	0.35443	0.26316	0.23077	0.34054	0.37017	0.25926	0.22353	0.27044	0.21176	0.2093	0.30994	0.33333	0.26136	0.23864	0.38798	0.36471	0.29193	0.31395	0.30928	0.42541	0.35294	0.31111	0.31844	0.29341	0.32571	0.33679	0.36842	0.25683
0.33333	0.3262	0.26203	0.33333	0.31868	0.3758	0.27168	0.3758	0.37931	0.38947	0.27168	0.34078	0.3617	0.2809	0.29101	0.39583	0.36	0.34132	0.3587	0.3494	0.28814	0.32955	0.24419	0.28571	0.25301	0.30526	0.29843	0.25153	0.24551	0.24691	0.23353	0.25301	0.36585	0.38922	0.37037	0.28994	0.35829	0.45	0.38667	0.29143	0.41111	0.35789	0.29213	0.26203	0.26882	0.3012	0.34884	0.34375	0.26486	0.33721
0.30348	0.45	0.34951	0.5	0.46875	0.28358	0.31658	0.3299	0.59406	0.4434	0.35052	0.40299	0.4466	0.37056	0.44444	0.43519	0.53171	0.3641	0.40385	0.37113	0.37755	0.35961	0.33333	0.30964	0.32275	0.44279	0.45729	0.26804	0.3089	0.27083	0.31217	0.31579	0.38542	0.39086	0.36788	0.36842	0.47264	0.37	0.32275	0.39583	0.39623	0.46341	0.40206	0.36275	0.36946	0.35789	0.44211	0.41509	0.37313	0.38776
0.33728	0.36559	0.36723	0.38202	0.39773	0.24022	0.23497	0.2907	0.43	0.42105	0.30636	0.38202	0.36458	0.33714	0.39665	0.41237	0.44792	0.29213	0.3617	0.32948	0.34483	0.31868	0.28655	0.29825	0.27381	0.30928	0.35829	0.25749	0.25882	0.26061	0.2619	0.25882	0.27072	0.37572	0.31792	0.32544	0.46893	0.41667	0.31288	0.28889	0.41304	0.3822	0.28261	0.34444	0.35196	0.26857	0.38372	0.39683	0.33333	0.33333
0.29697	0.375	0.26374	0.33714	0.33714	0.25749	0.25882	0.21387	0.41237	0.33679	0.32099	0.29282	0.3369	0.30588	0.42515	0.36458	0.38542	0.30539	0.39429	0.37107	0.29825	0.26667	0.2381	0.26506	0.20958	0.35196	0.28042	0.17857	0.25466	0.16667	0.24224	0.25466	0.27485	0.3697	0.3012	0.27711	0.40113	0.35329	0.24691	0.28655	0.39326	0.44	0.38272	0.35294	0.35294	0.22093	0.29143	0.33333	0.28814	0.31765
0.30636	0.48538	0.35196	0.44706	0.38202	0.26857	0.33728	0.26857	0.40887	0.42105	0.3697	0.34426	0.35052	0.32955	0.36612	0.44211	0.47872	0.31429	0.48837	0.36905	0.3	0.30435	0.25	0.26136	0.22989	0.38798	0.34392	0.18644	0.23699	0.18857	0.23256	0.23699	0.25683	0.32961	0.39877	0.24444	0.41304	0.37572	0.25882	0.27473	0.39785	0.45055	0.34091	0.39884	0.40698	0.26136	0.35227	0.44262	0.29032	0.33333
0.2327	0.28736	0.24706	0.23429	0.3012	0.28859	0.33333	0.16364	0.4382	0.31148	0.20988	0.25581	0.34884	0.275	0.27907	0.35556	0.31915	0.27389	0.30636	0.23457	0.275	0.28049	0.21795	0.24675	0.30496	0.28736	0.21739	0.23288	0.2349	0.23611	0.22973	0.22667	0.28205	0.35948	0.22222	0.25161	0.30682	0.24551	0.26027	0.24691	0.27778	0.30726	0.24848	0.24706	0.24706	0.24675	0.26061	0.30726	0.28049	0.2716
0.28	0.44	0.34078	0.32609	0.4023	0.24294	0.32544	0.24294	0.41294	0.39583	0.34132	0.37853	0.51163	0.33333	0.3262	0.40206	0.38	0.36527	0.46821	0.35714	0.38095	0.34463	0.26744	0.27168	0.2619	0.36216	0.38462	0.28395	0.23977	0.2795	0.23529	0.24706	0.31034	0.38012	0.29143	0.32143	0.34375	0.28261	0.22543	0.33721	0.41758	0.40107	0.36047	0.34078	0.34831	0.27168	0.33333	0.38624	0.39181	0.29282
0.28736	0.4	0.40351	0.4186	0.37079	0.24294	0.24444	0.31737	0.40594	0.44865	0.30994	0.4023	0.41304	0.28889	0.37017	0.34653	0.40816	0.33333	0.38798	0.36527	0.31818	0.29348	0.37107	0.23596	0.23977	0.36957	0.36957	0.23077	0.26946	0.23353	0.26506	0.26946	0.27374	0.40476	0.3865	0.25424	0.44944	0.35632	0.29268	0.24324	0.35789	0.40107	0.28571	0.29032	0.29032	0.33333	0.35632	0.40107	0.28649	0.25806
0.37143	0.39583	0.34737	0.39037	0.39785	0.22917	0.34078	0.28261	0.4218	0.4715	0.34078	0.42077	0.5	0.34783	0.40426	0.48454	0.46	0.39429	0.40625	0.31183	0.35519	0.36559	0.3526	0.31111	0.27374	0.38144	0.41799	0.28	0.31034	0.26857	0.32164	0.31792	0.31892	0.36957	0.3224	0.35227	0.37688	0.32632	0.28814	0.30159	0.45745	0.40404	0.40449	0.36898	0.3617	0.26203	0.33333	0.42564	0.34392	0.38122
0.2093	0.26882	0.3494	0.34118	0.38182	0.26708	0.2381	0.25153	0.44086	0.32632	0.28395	0.34911	0.35556	0.22034	0.36471	0.34737	0.39037	0.35897	0.32961	0.23256	0.27811	0.28324	0.27848	0.2	0.225	0.30387	0.36416	0.23871	0.29801	0.23377	0.30201	0.28947	0.325	0.34146	0.2426	0.2956	0.3908	0.25	0.26452	0.24419	0.34444	0.31551	0.27485	0.28	0.28	0.32468	0.28655	0.30851	0.30588	0.27485
0.32584	0.39683	0.33333	0.39891	0.39891	0.32571	0.28261	0.25405	0.38318	0.42857	0.28261	0.40659	0.40206	0.35556	0.37566	0.44898	0.55676	0.33333	0.35714	0.34831	0.34066	0.3587	0.30682	0.28889	0.30233	0.41176	0.39683	0.27168	0.19149	0.26744	0.19355	0.19149	0.37143	0.35519	0.37572	0.32955	0.42857	0.31915	0.28736	0.31522	0.40625	0.40513	0.38983	0.3057	0.3057	0.34104	0.37778	0.39086	0.39665	0.31551
0.30337	0.51163	0.39326	0.40782	0.35484	0.27374	0.32571	0.25275	0.43842	0.38	0.31818	0.35484	0.41799	0.38728	0.40659	0.41414	0.42	0.30387	0.4086	0.2967	0.34831	0.26804	0.34524	0.27374	0.24294	0.36842	0.42077	0.18033	0.38365	0.18232	0.37975	0.375	0.34091	0.28421	0.32203	0.25	0.42246	0.31183	0.22905	0.30769	0.34343	0.45946	0.35196	0.34783	0.34783	0.35714	0.43529	0.39896	0.31551	0.3224
0.23429	0.33333	0.34104	0.43902	0.28261	0.22543	0.29341	0.25444	0.34634	0.32653	0.24855	0.27568	0.32632	0.27273	0.35593	0.38947	0.39583	0.27168	0.3743	0.25	0.26554	0.24324	0.22807	0.30864	0.23636	0.31183	0.34066	0.2987	0.2	0.29412	0.18129	0.18605	0.27907	0.26667	0.32927	0.22989	0.36612	0.27374	0.2439	0.26136	0.35135	0.38043	0.28409	0.32571	0.31818	0.24706	0.32558	0.38798	0.30682	0.30636
0.3253	0.39326	0.37209	0.2973	0.42857	0.25581	0.25714	0.3758	0.35922	0.33333	0.30178	0.36364	0.40659	0.31034	0.33333	0.41053	0.32683	0.23757	0.38122	0.26554	0.26667	0.3	0.27381	0.33333	0.27607	0.31217	0.3262	0.31613	0.30818	0.32026	0.2956	0.29193	0.28736	0.33333	0.29825	0.25287	0.30256	0.37278	0.24551	0.33728	0.35106	0.35079	0.33721	0.31111	0.31844	0.24855	0.34104	0.33679	0.4012	0.31429
0.22905	0.35519	0.34857	0.29032	0.36364	0.29341	0.22905	0.26316	0.49733	0.32	0.31737	0.28342	0.31959	0.29545	0.4104	0.38144	0.38776	0.32544	0.35135	0.28	0.22581	0.3526	0.26627	0.27059	0.2381	0.33333	0.29167	0.25926	0.36842	0.24691	0.36424	0.35065	0.31765	0.27473	0.26136	0.33742	0.34392	0.34884	0.2381	0.32941	0.43503	0.39459	0.29944	0.2967	0.2967	0.26316	0.31818	0.37234	0.26486	0.32184
0.28571	0.32941	0.27381	0.28235	0.23864	0.19018	0.26115	0.25161	0.3299	0.28723	0.22222	0.28994	0.3526	0.24096	0.37037	0.28125	0.32979	0.22424	0.34118	0.24691	0.2795	0.24706	0.27152	0.24359	0.2	0.31395	0.24176	0.22148	0.29167	0.21622	0.27778	0.29167	0.18824	0.30435	0.28205	0.27273	0.35673	0.25	0.1625	0.25153	0.33333	0.33333	0.36842	0.32099	0.32099	0.27632	0.22807	0.31111	0.29268	0.29193
0.28655	0.39326	0.35632	0.33333	0.39535	0.26316	0.1828	0.26316	0.34615	0.375	0.36646	0.36364	0.39891	0.33333	0.27083	0.39583	0.37374	0.37423	0.36612	0.33333	0.28814	0.31461	0.28916	0.31707	0.27607	0.31915	0.31915	0.275	0.2381	0.2625	0.22619	0.2381	0.31765	0.30337	0.30588	0.30539	0.35106	0.28889	0.24551	0.26257	0.44318	0.39459	0.28492	0.30387	0.30387	0.28571	0.26087	0.3871	0.31461	0.25
0.37805	0.45977	0.34444	0.39773	0.43023	0.22652	0.26257	0.26136	0.40887	0.39175	0.34524	0.38202	0.35052	0.3526	0.52439	0.41969	0.46316	0.29213	0.41436	0.34503	0.30726	0.45455	0.33333	0.28324	0.28916	0.37297	0.41111	0.22093	0.21591	0.23077	0.22543	0.22286	0.28492	0.37572	0.25275	0.27273	0.46893	0.36	0.32099	0.42331	0.39785	0.45055	0.36416	0.3224	0.32967	0.21311	0.32222	0.3401	0.36364	0.30387
0.30159	0.44211	0.36458	0.48603	0.41489	0.30811	0.28796	0.35196	0.45714	0.45729	0.36667	0.37113	0.39604	0.32292	0.37755	0.45545	0.50505	0.32275	0.47594	0.36612	0.38798	0.37566	0.34078	0.32967	0.28571	0.39086	0.44974	0.26374	0.26486	0.25967	0.26776	0.27174	0.38122	0.39459	0.33333	0.26425	0.41414	0.43333	0.33714	0.36957	0.51351	0.46392	0.34737	0.40107	0.4086	0.30811	0.39459	0.46392	0.36126	0.34737
0.20231	0.33333	0.32544	0.2809	0.37349	0.25153	0.23077	0.26708	0.40314	0.34043	0.32484	0.33333	0.34066	0.25581	0.37278	0.37634	0.36842	0.31677	0.39181	0.27711	0.32515	0.33735	0.24691	0.22892	0.25641	0.35632	0.24211	0.21519	0.24841	0.21795	0.25161	0.25641	0.2619	0.3253	0.25	0.2956	0.3224	0.21547	0.33333	0.21591	0.3908	0.38983	0.32121	0.28	0.28	0.23636	0.21547	0.35165	0.25424	0.28235
0.26257	0.35829	0.26042	0.35165	0.44706	0.23333	0.26257	0.24719	0.48187	0.42105	0.3697	0.35912	0.39362	0.28571	0.36612	0.39086	0.49462	0.31429	0.34737	0.36095	0.31461	0.49068	0.28655	0.27586	0.25146	0.35106	0.30256	0.25749	0.28916	0.24551	0.29268	0.28916	0.31429	0.31492	0.33333	0.28736	0.49425	0.27957	0.25882	0.35673	0.42077	0.43478	0.31844	0.28723	0.28042	0.24022	0.37572	0.46667	0.28342	0.28261
0.35955	0.42105	0.3871	0.40107	0.32323	0.27273	0.33702	0.21429	0.43128	0.41584	0.30108	0.4086	0.41117	0.42857	0.47778	0.39423	0.44118	0.28796	0.39487	0.38983	0.3587	0.36898	0.36416	0.27957	0.29213	0.35	0.40625	0.22826	0.25683	0.21739	0.26667	0.26374	0.33696	0.36559	0.31892	0.31148	0.47594	0.33684	0.33721	0.3262	0.38693	0.47368	0.34759	0.3299	0.3299	0.31492	0.35106	0.39303	0.32642	0.36216
0.24607	0.41489	0.32292	0.3871	0.46591	0.25134	0.26596	0.34483	0.50505	0.38916	0.36782	0.43333	0.38384	0.2551	0.43956	0.45178	0.41463	0.40698	0.33333	0.35196	0.33696	0.32632	0.30337	0.30726	0.25556	0.4	0.35714	0.28324	0.30636	0.27168	0.30994	0.31395	0.40698	0.32979	0.35593	0.4303	0.40933	0.3587	0.30636	0.32609	0.42408	0.39394	0.3262	0.32984	0.32984	0.3526	0.38122	0.41538	0.34759	0.35519
0.30061	0.43713	0.36527	0.33333	0.38095	0.23077	0.28485	0.27607	0.43915	0.40659	0.35032	0.29609	0.31915	0.22222	0.4303	0.35417	0.34694	0.35849	0.35196	0.24855	0.19565	0.29143	0.32051	0.22353	0.29032	0.32597	0.35593	0.28947	0.17647	0.28477	0.16471	0.16959	0.27059	0.34132	0.22286	0.32075	0.38202	0.27273	0.20482	0.3625	0.30851	0.43678	0.25424	0.21277	0.21277	0.26829	0.30233	0.32979	0.32941	0.31361
0.34104	0.42077	0.37017	0.35484	0.32632	0.33333	0.28177	0.30286	0.43842	0.48387	0.29609	0.44	0.35354	0.31868	0.43017	0.37255	0.37864	0.27568	0.40107	0.26882	0.26984	0.42197	0.28409	0.27374	0.3253	0.37566	0.33333	0.24138	0.29412	0.22989	0.29762	0.30178	0.40476	0.37853	0.36842	0.41104	0.47778	0.43529	0.29412	0.45122	0.4	0.42857	0.28723	0.33333	0.33333	0.27374	0.45238	0.34328	0.31551	0.32967
0.28	0.42373	0.34078	0.36313	0.37853	0.25714	0.2514	0.30178	0.42714	0.40314	0.32544	0.39429	0.42857	0.29609	0.37017	0.47826	0.35294	0.37349	0.35829	0.28814	0.28889	0.38372	0.37107	0.26437	0.24706	0.37705	0.43182	0.22353	0.21839	0.21893	0.21387	0.21839	0.2809	0.31844	0.32941	0.33735	0.3299	0.35632	0.28485	0.26374	0.41758	0.34359	0.27869	0.35593	0.35593	0.375	0.31844	0.40107	0.39181	0.30726
0.27684	0.48538	0.4152	0.44706	0.41379	0.28324	0.32164	0.26857	0.46667	0.35	0.32164	0.32973	0.37895	0.37647	0.39665	0.41237	0.41837	0.27072	0.40659	0.32184	0.25806	0.33333	0.35802	0.24022	0.21591	0.38043	0.32984	0.2	0.30488	0.1954	0.31677	0.31288	0.31429	0.27957	0.28814	0.31765	0.41304	0.31492	0.27381	0.36471	0.34021	0.49153	0.34091	0.35955	0.35955	0.29825	0.35227	0.42703	0.2766	0.34857
0.39355	0.4023	0.30337	0.42169	0.40476	0.26946	0.29341	0.31677	0.39394	0.36842	0.36709	0.2967	0.37705	0.30233	0.34831	0.40426	0.38144	0.35802	0.24873	0.31737	0.33333	0.27072	0.2426	0.25444	0.23636	0.34066	0.39429	0.21951	0.25153	0.2	0.25466	0.25153	0.34146	0.25967	0.25287	0.25882	0.29534	0.31792	0.2439	0.26136	0.39665	0.36559	0.43038	0.27473	0.27473	0.23977	0.2809	0.33684	0.30682	0.29143
0.22513	0.35751	0.3089	0.34392	0.40331	0.25683	0.30726	0.32948	0.42718	0.39	0.33714	0.38798	0.45161	0.35196	0.35789	0.35577	0.40887	0.33708	0.42703	0.26596	0.30811	0.35519	0.2809	0.25	0.27586	0.37173	0.37173	0.26744	0.32934	0.24855	0.33333	0.33735	0.32961	0.36667	0.30387	0.34104	0.35354	0.30159	0.2907	0.38728	0.42553	0.43158	0.32609	0.3587	0.36612	0.34503	0.30851	0.39487	0.33333	0.28421
0.27168	0.35519	0.34857	0.33333	0.39535	0.24855	0.34969	0.24855	0.40704	0.38947	0.38365	0.37143	0.33333	0.32558	0.36313	0.44086	0.41667	0.37423	0.38122	0.34132	0.35714	0.3526	0.34591	0.24855	0.24551	0.34783	0.35519	0.32468	0.17514	0.32026	0.17714	0.18182	0.27273	0.33333	0.31361	0.28235	0.38043	0.28889	0.30818	0.28409	0.43503	0.35079	0.25683	0.28962	0.28261	0.32515	0.26776	0.43333	0.32955	0.27778
0.33	0.63333	0.42424	0.46667	0.44444	0.27805	0.30392	0.32995	0.50926	0.51961	0.38542	0.44444	0.50249	0.43455	0.47959	0.44037	0.52885	0.40625	0.55789	0.37056	0.40513	0.38614	0.32653	0.31658	0.34392	0.43415	0.47	0.21951	0.38043	0.22167	0.36216	0.37297	0.33663	0.43299	0.38144	0.33333	0.47059	0.33014	0.26368	0.41667	0.46341	0.50495	0.38693	0.46875	0.46875	0.32323	0.41837	0.4902	0.33971	0.35961
0.28889	0.48571	0.37017	0.29231	0.39227	0.29545	0.32571	0.28814	0.4898	0.39394	0.32571	0.36216	0.46448	0.2973	0.44633	0.41414	0.40594	0.34091	0.40107	0.28962	0.26984	0.35165	0.24862	0.23913	0.25714	0.30653	0.34021	0.24855	0.34146	0.23699	0.32927	0.33333	0.32584	0.29101	0.32203	0.36905	0.39267	0.32609	0.27168	0.36782	0.39267	0.49171	0.33702	0.35519	0.34783	0.32558	0.34807	0.37056	0.35165	0.31522
0.23699	0.40698	0.36095	0.33714	0.27869	0.22093	0.25146	0.27273	0.39796	0.37234	0.28144	0.39286	0.37363	0.30588	0.43373	0.32323	0.29756	0.27485	0.4023	0.28994	0.27586	0.35714	0.26061	0.30435	0.22424	0.30108	0.30108	0.21472	0.28662	0.20245	0.29032	0.29487	0.20442	0.33728	0.35849	0.325	0.38547	0.31395	0.24691	0.41026	0.28497	0.36216	0.30233	0.39394	0.39394	0.21387	0.29143	0.32632	0.29545	0.33333
0.34759	0.45833	0.45652	0.47826	0.38776	0.27179	0.36216	0.34054	0.52941	0.43689	0.35484	0.41667	0.57377	0.38298	0.32692	0.45631	0.47573	0.29293	0.41	0.30612	0.41304	0.41489	0.38202	0.31217	0.26316	0.4	0.35922	0.30387	0.32597	0.3	0.31492	0.32597	0.34031	0.375	0.30256	0.32979	0.48958	0.36082	0.28342	0.37234	0.47423	0.45729	0.36458	0.38144	0.38144	0.33333	0.3822	0.51042	0.37113	0.32323
0.37566	0.49223	0.38693	0.41414	0.45833	0.36898	0.40541	0.34031	0.51659	0.46154	0.34715	0.42132	0.46535	0.42553	0.42714	0.42593	0.52941	0.32663	0.46465	0.375	0.38144	0.42708	0.31606	0.33333	0.27179	0.44	0.36493	0.30481	0.31915	0.30108	0.30159	0.30526	0.33333	0.34653	0.41622	0.31633	0.5	0.32039	0.28497	0.34343	0.47739	0.50505	0.39175	0.42268	0.42268	0.3617	0.40933	0.46798	0.34314	0.33005
0.24224	0.33333	0.32515	0.34146	0.27907	0.24841	0.24224	0.24841	0.40541	0.29787	0.30719	0.27168	0.2967	0.31646	0.2948	0.30526	0.3125	0.31613	0.29213	0.2439	0.2381	0.29697	0.28477	0.24051	0.27891	0.31034	0.34118	0.15723	0.26174	0.15924	0.26531	0.26174	0.22892	0.23256	0.23171	0.22981	0.32203	0.23977	0.2129	0.21893	0.33714	0.27273	0.27273	0.30909	0.3012	0.24841	0.23256	0.29348	0.26627	0.26506
0.27374	0.46286	0.38636	0.39326	0.44186	0.23077	0.2459	0.35758	0.42574	0.42408	0.37349	0.37778	0.40426	0.38012	0.4	0.43005	0.48936	0.31073	0.37968	0.25405	0.36416	0.35196	0.35366	0.30233	0.36709	0.34737	0.34031	0.28485	0.26316	0.2963	0.26627	0.25581	0.33333	0.37143	0.32948	0.24862	0.32323	0.31868	0.24855	0.29282	0.43956	0.44565	0.30769	0.39429	0.4023	0.26554	0.36364	0.42246	0.26702	0.32961
0.34146	0.31217	0.33333	0.30435	0.40351	0.27059	0.36646	0.26316	0.4359	0.33333	0.33333	0.32597	0.33333	0.30286	0.29787	0.55814	0.40206	0.28736	0.29534	0.30233	0.28814	0.34483	0.28144	0.29341	0.23077	0.35519	0.33333	0.32468	0.26829	0.30323	0.2716	0.27607	0.30994	0.31073	0.30588	0.26744	0.33684	0.31818	0.32484	0.34524	0.33684	0.37234	0.31429	0.28261	0.27568	0.27811	0.28889	0.3871	0.28571	0.35294
0.35106	0.5	0.46739	0.40513	0.44211	0.30208	0.32984	0.35135	0.48113	0.49	0.37297	0.42708	0.45	0.31	0.39698	0.42453	0.45024	0.35079	0.45641	0.28358	0.31658	0.41799	0.33333	0.27551	0.3224	0.47644	0.41709	0.28649	0.32967	0.28962	0.32597	0.32967	0.29	0.38542	0.36898	0.31937	0.50785	0.41489	0.26702	0.33333	0.48454	0.43842	0.32	0.34328	0.35	0.28205	0.35714	0.45274	0.34673	0.30049
0.26257	0.42697	0.36723	0.38202	0.39773	0.28324	0.32164	0.29825	0.44444	0.46739	0.43949	0.42197	0.38624	0.32955	0.36612	0.42708	0.43299	0.33721	0.46286	0.29944	0.33714	0.34831	0.31737	0.23333	0.24419	0.35106	0.38798	0.28834	0.28144	0.26829	0.28485	0.28916	0.36095	0.36782	0.33333	0.30994	0.38298	0.35227	0.37179	0.29609	0.44444	0.42703	0.26882	0.40698	0.3908	0.24719	0.29348	0.39683	0.30435	0.31111
0.22995	0.46591	0.32973	0.34409	0.50602	0.20856	0.20419	0.30636	0.51042	0.38384	0.36095	0.39665	0.40741	0.33708	0.53939	0.39	0.41	0.28571	0.42857	0.33714	0.30055	0.38636	0.35758	0.30636	0.29762	0.40217	0.33679	0.20225	0.30539	0.20455	0.30909	0.29762	0.31461	0.3908	0.26776	0.25967	0.38947	0.31522	0.29762	0.36416	0.38947	0.55814	0.35593	0.34426	0.34426	0.29143	0.375	0.40314	0.35556	0.37143
0.31361	0.50602	0.41667	0.44048	0.35196	0.20442	0.26857	0.27485	0.41	0.3641	0.30588	0.3224	0.46591	0.37725	0.3743	0.41361	0.38384	0.29143	0.5	0.30636	0.31429	0.26882	0.30909	0.26012	0.2963	0.28205	0.34409	0.24848	0.25	0.25153	0.25301	0.25749	0.34524	0.29282	0.23757	0.30178	0.34031	0.30726	0.25749	0.31034	0.3617	0.44444	0.30337	0.32961	0.32961	0.23164	0.3	0.37566	0.31844	0.27473
0.28342	0.42553	0.34737	0.32653	0.47727	0.28962	0.2973	0.2967	0.42857	0.39216	0.36364	0.40541	0.38	0.38547	0.41935	0.46939	0.48223	0.39429	0.35678	0.38636	0.34783	0.32984	0.25134	0.2967	0.29545	0.36735	0.38144	0.26554	0.31034	0.26136	0.29885	0.29545	0.27749	0.25373	0.33702	0.34463	0.34975	0.31937	0.21925	0.32258	0.36318	0.40404	0.37363	0.3617	0.36898	0.33333	0.39227	0.41117	0.37297	0.32979
0.29193	0.475	0.24444	0.39024	0.36527	0.22892	0.1954	0.25926	0.36041	0.43182	0.2381	0.37349	0.35556	0.30909	0.38095	0.31282	0.39037	0.2619	0.37572	0.30864	0.30909	0.2907	0.3557	0.25926	0.24841	0.28962	0.32584	0.23871	0.17365	0.24183	0.16867	0.17365	0.29268	0.375	0.28049	0.32903	0.38286	0.375	0.28105	0.26627	0.36723	0.47305	0.23864	0.35758	0.3494	0.25153	0.27168	0.35165	0.34545	0.28235
0.26857	0.40449	0.36782	0.42353	0.31522	0.26012	0.31361	0.28994	0.42424	0.41489	0.37037	0.31522	0.37968	0.32184	0.32973	0.35	0.39086	0.25556	0.39227	0.26966	0.32184	0.30387	0.35849	0.22472	0.25749	0.28866	0.31579	0.2716	0.3125	0.25153	0.30818	0.3125	0.4125	0.30726	0.30994	0.27907	0.3913	0.37647	0.35484	0.37349	0.34737	0.44444	0.30337	0.36	0.36	0.29762	0.4012	0.37566	0.31111	0.31073
0.27586	0.39665	0.36	0.40698	0.31522	0.26012	0.31361	0.29762	0.41	0.40741	0.37037	0.30108	0.37968	0.32184	0.32258	0.36364	0.38384	0.26257	0.40782	0.27684	0.32184	0.31111	0.35	0.23164	0.25	0.28205	0.3089	0.2716	0.32075	0.25153	0.3	0.32075	0.4125	0.30726	0.30994	0.27907	0.3913	0.37647	0.34615	0.36527	0.34737	0.42857	0.30337	0.36	0.36	0.28994	0.38462	0.36842	0.31111	0.30337
0.34132	0.36216	0.40351	0.32609	0.29787	0.34969	0.2948	0.28655	0.38537	0.34	0.26554	0.29101	0.38298	0.34884	0.37017	0.36	0.4375	0.25967	0.33684	0.32558	0.33333	0.36	0.26012	0.25714	0.19774	0.33333	0.3125	0.34194	0.19101	0.33766	0.19318	0.20455	0.31034	0.31111	0.3697	0.37037	0.37234	0.31111	0.35032	0.29213	0.30964	0.39362	0.4012	0.37143	0.35593	0.35802	0.2356	0.33673	0.35227	0.41818
0.31613	0.25405	0.33333	0.24444	0.31765	0.36054	0.29936	0.3245	0.3401	0.39326	0.25153	0.34132	0.36364	0.34177	0.25967	0.4	0.34737	0.29193	0.32955	0.32484	0.35897	0.29762	0.18563	0.24224	0.17073	0.31073	0.33333	0.26174	0.27152	0.24832	0.26667	0.26316	0.28395	0.35849	0.32903	0.24691	0.32222	0.36709	0.34266	0.21387	0.39181	0.29412	0.27381	0.27907	0.27907	0.25786	0.30909	0.35196	0.25287	0.28916
0.26744	0.34426	0.32203	0.35227	0.38372	0.25146	0.28994	0.25882	0.41837	0.40107	0.32927	0.26596	0.31606	0.32941	0.31522	0.43011	0.40625	0.29825	0.38547	0.29825	0.29143	0.39759	0.27711	0.28144	0.2561	0.35912	0.32973	0.2625	0.19767	0.25786	0.18605	0.20468	0.28324	0.25683	0.30952	0.3758	0.3057	0.29213	0.24848	0.34132	0.43182	0.33333	0.2809	0.28571	0.27869	0.31288	0.24324	0.3545	0.32571	0.40741
0.28261	0.41935	0.34043	0.42222	0.34737	0.24731	0.31844	0.34884	0.43689	0.40704	0.31111	0.34737	0.40206	0.4104	0.40541	0.37864	0.38462	0.30435	0.44565	0.35593	0.45238	0.31579	0.29213	0.30337	0.30233	0.32663	0.31343	0.27907	0.32544	0.26012	0.30588	0.31765	0.31868	0.38547	0.30769	0.24468	0.41361	0.34054	0.27273	0.33702	0.39896	0.48913	0.38983	0.36216	0.35484	0.29609	0.27835	0.34975	0.32275	0.32258
0.34426	0.39796	0.33673	0.48603	0.34343	0.29412	0.30159	0.30811	0.45714	0.47208	0.30851	0.35714	0.42424	0.38043	0.37755	0.47	0.50505	0.3089	0.35961	0.3369	0.37297	0.37566	0.34831	0.30811	0.28571	0.32367	0.41969	0.29213	0.21875	0.30286	0.21466	0.21244	0.38122	0.29648	0.31915	0.31892	0.45833	0.46591	0.33714	0.34043	0.42857	0.4715	0.3617	0.35751	0.36458	0.28723	0.36508	0.37198	0.42077	0.29293
0.26316	0.37853	0.35673	0.28962	0.41317	0.31677	0.24855	0.26946	0.40102	0.39037	0.34161	0.31844	0.38462	0.32544	0.31148	0.36082	0.36735	0.35802	0.35912	0.375	0.31765	0.36095	0.3125	0.21839	0.22892	0.4023	0.30481	0.21951	0.22156	0.21472	0.21687	0.21429	0.25	0.33333	0.35404	0.30488	0.36612	0.31034	0.22156	0.21311	0.42857	0.37297	0.25556	0.30337	0.29609	0.23256	0.26667	0.41899	0.24324	0.34524
0.32308	0.58889	0.33659	0.44792	0.4709	0.29592	0.32308	0.30256	0.49296	0.44498	0.37968	0.4555	0.47739	0.37824	0.5	0.42991	0.47619	0.32323	0.50785	0.34359	0.35025	0.40206	0.33333	0.31606	0.35165	0.38835	0.375	0.27368	0.27461	0.26984	0.27083	0.26804	0.37895	0.41361	0.34715	0.28643	0.44554	0.39896	0.35165	0.41935	0.44554	0.5914	0.39583	0.42708	0.41969	0.27638	0.42105	0.40284	0.3399	0.3886
0.26316	0.36313	0.25405	0.32584	0.38824	0.25444	0.24855	0.31677	0.35961	0.39785	0.22034	0.26203	0.3125	0.3494	0.38728	0.375	0.31373	0.27168	0.32973	0.34969	0.30994	0.30682	0.2426	0.27711	0.25153	0.4023	0.33333	0.21951	0.275	0.22981	0.25466	0.25926	0.27907	0.31792	0.37975	0.24419	0.3369	0.28814	0.2439	0.24022	0.3089	0.35829	0.28409	0.34884	0.35673	0.26946	0.29545	0.35829	0.25683	0.3697
0.2514	0.5	0.33333	0.37079	0.34807	0.23596	0.25843	0.27907	0.38537	0.38144	0.28736	0.32609	0.35417	0.32571	0.44186	0.47027	0.38693	0.34118	0.44318	0.33333	0.41463	0.33708	0.26012	0.30952	0.26946	0.35484	0.3057	0.28395	0.23977	0.2795	0.22807	0.23977	0.31034	0.41317	0.28409	0.24719	0.35079	0.26203	0.28485	0.24324	0.37968	0.4086	0.4012	0.41176	0.40351	0.27907	0.26882	0.38624	0.30769	0.36047
0.23077	0.34857	0.31765	0.32558	0.34118	0.36913	0.28395	0.35099	0.36735	0.29231	0.26829	0.31792	0.37079	0.32515	0.39759	0.30612	0.38298	0.23256	0.30055	0.26946	0.3012	0.33735	0.28662	0.21429	0.225	0.33333	0.36416	0.23077	0.28105	0.22581	0.27632	0.28105	0.30864	0.29412	0.3125	0.2795	0.30811	0.34969	0.2327	0.27381	0.40698	0.39773	0.31325	0.27273	0.28	0.23636	0.30952	0.28796	0.31361	0.34568
0.28485	0.31868	0.39024	0.36471	0.35673	0.26061	0.23977	0.32484	0.43158	0.38378	0.37662	0.29609	0.33333	0.26437	0.34857	0.39037	0.38947	0.31707	0.39884	0.27811	0.27168	0.32941	0.2638	0.3	0.21212	0.28342	0.35593	0.225	0.21951	0.22013	0.20732	0.21951	0.28571	0.27273	0.23699	0.28049	0.34426	0.37423	0.24224	0.34568	0.3743	0.38889	0.29825	0.34911	0.34118	0.22353	0.22404	0.36612	0.31395	0.2907
0.29762	0.3743	0.40964	0.32961	0.39181	0.24419	0.35404	0.23699	0.42564	0.34359	0.40645	0.4	0.34392	0.32941	0.32967	0.43011	0.38462	0.24022	0.41714	0.25424	0.28409	0.35673	0.35032	0.28144	0.3038	0.31551	0.30159	0.21687	0.18391	0.21212	0.19298	0.19075	0.26857	0.29213	0.26437	0.30909	0.3125	0.31429	0.2638	0.33333	0.39227	0.38378	0.25275	0.28571	0.28571	0.24419	0.29944	0.38378	0.33333	0.28814
0.31892	0.47027	0.34715	0.45055	0.40426	0.25654	0.29101	0.31148	0.48293	0.48454	0.37853	0.41176	0.45833	0.34043	0.41799	0.43137	0.48	0.35519	0.45745	0.40909	0.43182	0.33679	0.27957	0.2973	0.30337	0.35323	0.36683	0.23243	0.31073	0.23497	0.30682	0.31818	0.30526	0.3545	0.36667	0.32967	0.38308	0.34031	0.26087	0.3587	0.43299	0.38235	0.33684	0.45251	0.46067	0.30435	0.40659	0.51613	0.3299	0.36559
0.34857	0.44262	0.45665	0.37634	0.3913	0.29609	0.27568	0.34104	0.4439	0.38614	0.34857	0.31282	0.43158	0.32609	0.37566	0.42	0.44	0.26984	0.43011	0.34831	0.36313	0.3089	0.31429	0.31073	0.25843	0.39683	0.40426	0.31737	0.34132	0.32121	0.33735	0.33333	0.33333	0.30526	0.32222	0.27174	0.33005	0.35519	0.28736	0.27368	0.47541	0.42708	0.32258	0.48235	0.47368	0.28889	0.31915	0.48108	0.32979	0.34426
0.31792	0.40659	0.32609	0.34783	0.43353	0.28736	0.23913	0.2948	0.42574	0.43158	0.41615	0.3262	0.34694	0.37209	0.39227	0.40102	0.4433	0.33333	0.36508	0.31818	0.33333	0.36723	0.29825	0.25843	0.28571	0.39891	0.3617	0.23977	0.26316	0.23529	0.25882	0.26316	0.30337	0.34831	0.29944	0.26966	0.39362	0.30435	0.25581	0.32203	0.42391	0.41489	0.37572	0.32609	0.31892	0.28736	0.2766	0.34343	0.35196	0.32222
0.33702	0.41361	0.30964	0.39362	0.33673	0.31492	0.3224	0.32961	0.45894	0.45918	0.29412	0.29064	0.36275	0.38889	0.42246	0.46465	0.45545	0.30159	0.44681	0.35912	0.36612	0.32642	0.26203	0.27273	0.24324	0.37755	0.42857	0.26257	0.31429	0.26554	0.30286	0.30682	0.32973	0.34392	0.29787	0.2973	0.44503	0.33684	0.27778	0.37017	0.40102	0.39303	0.3125	0.39459	0.40217	0.34463	0.33684	0.4	0.37634	0.37705
0.29341	0.36313	0.31073	0.34091	0.43902	0.25444	0.43046	0.30061	0.37313	0.34021	0.34161	0.4303	0.43182	0.33333	0.2973	0.40426	0.44086	0.31737	0.34426	0.29412	0.28736	0.40244	0.28049	0.19774	0.2	0.34066	0.4104	0.23457	0.2439	0.22981	0.25466	0.25153	0.34146	0.2809	0.32121	0.25882	0.30208	0.2809	0.25153	0.26857	0.42045	0.36559	0.32941	0.28177	0.27473	0.325	0.30286	0.31606	0.22995	0.29885
0.27607	0.34857	0.32544	0.32558	0.46154	0.25153	0.27607	0.23636	0.48066	0.28571	0.39597	0.30286	0.35556	0.38462	0.31073	0.3913	0.36842	0.38562	0.28649	0.29268	0.27059	0.28324	0.22424	0.22892	0.28947	0.34091	0.34091	0.18519	0.2327	0.17284	0.23567	0.2327	0.24706	0.28655	0.23529	0.21176	0.29412	0.29412	0.20245	0.25146	0.38286	0.32258	0.32121	0.25843	0.25843	0.2439	0.25714	0.32258	0.26136	0.25287
0.25444	0.39535	0.26667	0.27473	0.38095	0.24551	0.31677	0.26061	0.38776	0.34737	0.27711	0.27473	0.3262	0.27907	0.4303	0.35417	0.31343	0.31707	0.36723	0.27059	0.31737	0.27684	0.24848	0.25301	0.22699	0.33333	0.42857	0.18072	0.2987	0.19018	0.27742	0.29032	0.26316	0.30233	0.26627	0.3125	0.30851	0.30233	0.24224	0.30539	0.32258	0.32275	0.31361	0.34118	0.35714	0.32484	0.30233	0.3089	0.30636	0.31361
0.23977	0.31868	0.27374	0.39759	0.30337	0.30818	0.30061	0.34194	0.34653	0.34737	0.30061	0.31073	0.3262	0.29412	0.30387	0.38298	0.40426	0.24138	0.31522	0.31707	0.34969	0.35329	0.2561	0.17514	0.21951	0.33333	0.2973	0.19512	0.24224	0.19753	0.24528	0.25	0.35	0.30233	0.38961	0.28834	0.3743	0.34132	0.3245	0.20442	0.38983	0.35135	0.29825	0.25275	0.2459	0.26829	0.31765	0.3369	0.24176	0.32934
0.29143	0.45143	0.30811	0.35912	0.38983	0.24719	0.28409	0.30588	0.44444	0.37755	0.3697	0.32258	0.37173	0.27869	0.38122	0.38384	0.43299	0.32184	0.46286	0.26374	0.31461	0.32597	0.30178	0.2907	0.26627	0.32292	0.35829	0.26506	0.32099	0.26061	0.30061	0.31288	0.36095	0.32222	0.28814	0.32544	0.36126	0.32961	0.28916	0.33333	0.40541	0.45856	0.31844	0.375	0.38286	0.30588	0.25926	0.3822	0.33333	0.36416
0.27869	0.4086	0.37363	0.45977	0.3956	0.31429	0.26486	0.33721	0.34862	0.41837	0.27174	0.38798	0.35	0.33702	0.3871	0.43878	0.40887	0.27273	0.32663	0.30055	0.34444	0.28497	0.31792	0.32184	0.32934	0.40107	0.45556	0.28994	0.24719	0.27811	0.24294	0.23333	0.4	0.30159	0.31844	0.34104	0.30732	0.32258	0.32143	0.33333	0.36041	0.36	0.31183	0.3089	0.3089	0.36095	0.42197	0.36683	0.40113	0.37079
0.33742	0.39773	0.45342	0.35227	0.30769	0.23699	0.32121	0.32919	0.41837	0.37895	0.31325	0.31492	0.41899	0.29885	0.375	0.35714	0.39175	0.20652	0.40113	0.31361	0.40373	0.25405	0.35897	0.29697	0.2956	0.34426	0.35165	0.23926	0.24848	0.23457	0.2439	0.2561	0.29825	0.38554	0.34146	0.24855	0.35484	0.32184	0.24096	0.35758	0.34043	0.41436	0.28814	0.37647	0.37647	0.28144	0.32184	0.43017	0.28177	0.31034
0.41317	0.3822	0.29231	0.3617	0.37634	0.31073	0.39645	0.26776	0.48744	0.47368	0.28962	0.38378	0.34653	0.37079	0.33333	0.42	0.37143	0.32597	0.33	0.32597	0.36313	0.38122	0.36095	0.31073	0.22404	0.43478	0.40426	0.27168	0.24444	0.26744	0.24022	0.2514	0.34831	0.31217	0.39181	0.37647	0.42105	0.39326	0.30994	0.39884	0.31707	0.34975	0.35165	0.31937	0.32632	0.37278	0.40909	0.38384	0.36612	0.40571
0.30061	0.38728	0.30286	0.31818	0.39759	0.21637	0.28485	0.26061	0.35323	0.37634	0.36774	0.35673	0.33333	0.3253	0.39645	0.36842	0.38947	0.34161	0.33702	0.3758	0.30952	0.32164	0.2956	0.32484	0.30719	0.33333	0.38728	0.225	0.1976	0.22785	0.18563	0.1976	0.25581	0.34132	0.26627	0.2963	0.36667	0.28736	0.24224	0.26744	0.32973	0.37363	0.28324	0.28814	0.28814	0.22353	0.30994	0.36612	0.29885	0.29825
0.31492	0.43011	0.32292	0.39459	0.43333	0.30726	0.32961	0.32203	0.46078	0.41709	0.30769	0.34375	0.48913	0.43023	0.39362	0.44444	0.42157	0.3224	0.3886	0.35196	0.43023	0.36216	0.33333	0.30726	0.29143	0.3641	0.4	0.27586	0.29885	0.28655	0.28	0.28409	0.28042	0.3587	0.30435	0.30387	0.36	0.31579	0.26257	0.35556	0.36	0.43005	0.33333	0.36559	0.36559	0.32955	0.3587	0.42268	0.34043	0.30526
0.26437	0.33333	0.39645	0.29032	0.41176	0.22034	0.25	0.35849	0.4433	0.31343	0.43791	0.36364	0.3617	0.37349	0.37853	0.48889	0.34653	0.32544	0.42045	0.3494	0.2809	0.37647	0.28144	0.3758	0.26829	0.31915	0.36264	0.17241	0.30818	0.16763	0.3038	0.31646	0.25843	0.31818	0.29825	0.28994	0.35106	0.31073	0.21637	0.42138	0.30928	0.3871	0.32948	0.33333	0.34091	0.2	0.30337	0.35079	0.31461	0.30682
0.31677	0.40351	0.28814	0.26087	0.34884	0.24551	0.35032	0.17514	0.40933	0.33333	0.31677	0.38922	0.39326	0.35802	0.36416	0.39785	0.38947	0.27811	0.32967	0.28571	0.25	0.4125	0.41096	0.40541	0.1976	0.37143	0.30435	0.24841	0.2987	0.23567	0.28571	0.29032	0.2	0.31765	0.26627	0.36364	0.36667	0.35758	0.23457	0.34568	0.33696	0.39665	0.29825	0.32558	0.31792	0.23077	0.26554	0.36612	0.32164	0.37037
0.34615	0.35227	0.31395	0.27778	0.36095	0.23353	0.22093	0.2795	0.37755	0.33684	0.2963	0.30682	0.30851	0.28235	0.4012	0.37968	0.35052	0.24419	0.34831	0.22989	0.26012	0.36585	0.35099	0.3121	0.28571	0.28649	0.36782	0.23567	0.2375	0.23871	0.2327	0.22981	0.32099	0.26136	0.26946	0.29193	0.37853	0.33735	0.28571	0.35849	0.33333	0.39326	0.27168	0.3865	0.3697	0.2638	0.35366	0.3262	0.37423	0.27907
0.37	0.58947	0.43564	0.53927	0.44118	0.33005	0.36318	0.32353	0.49776	0.51429	0.35644	0.41346	0.58974	0.38916	0.46078	0.50467	0.56731	0.33014	0.4902	0.41117	0.46875	0.37799	0.36735	0.33663	0.31	0.44498	0.46602	0.29648	0.33673	0.29949	0.33333	0.33673	0.33654	0.38835	0.36634	0.36	0.46667	0.40196	0.30348	0.36585	0.46667	0.52195	0.38537	0.43564	0.42857	0.32353	0.33645	0.5	0.47692	0.34597
0.16564	0.23164	0.32051	0.25749	0.28834	0.30986	0.24183	0.22368	0.27551	0.27869	0.21019	0.2426	0.26257	0.26923	0.27381	0.35227	0.26702	0.25974	0.27168	0.24359	0.22222	0.30769	0.26897	0.17722	0.17105	0.30539	0.30539	0.15232	0.15584	0.14667	0.15033	0.14839	0.31081	0.25466	0.35211	0.27027	0.27273	0.29487	0.25352	0.24051	0.3494	0.30286	0.24224	0.3121	0.3121	0.30986	0.32026	0.25967	0.22156	0.34228
0.30233	0.28571	0.33333	0.33333	0.27083	0.31737	0.33333	0.22905	0.35238	0.30097	0.3494	0.34066	0.34715	0.29609	0.37778	0.40206	0.38	0.31034	0.32984	0.26667	0.34104	0.32961	0.3625	0.27907	0.26946	0.36216	0.42373	0.28395	0.2619	0.2716	0.27273	0.27711	0.39877	0.2967	0.30636	0.30588	0.32308	0.2967	0.325	0.28492	0.42541	0.32323	0.3526	0.41176	0.41176	0.30952	0.32584	0.36458	0.30769	0.4012
0.23977	0.34078	0.30286	0.31073	0.35673	0.26829	0.26946	0.32484	0.40206	0.34737	0.2619	0.34104	0.30526	0.33333	0.36416	0.36126	0.38947	0.25581	0.33702	0.28571	0.3253	0.35329	0.3038	0.32484	0.25	0.34831	0.28342	0.20988	0.2987	0.20497	0.31126	0.30719	0.31707	0.3494	0.28916	0.22093	0.31551	0.28736	0.29032	0.28235	0.34426	0.42045	0.37037	0.31034	0.31034	0.26829	0.25843	0.32275	0.26257	0.41401
0.2638	0.32203	0.26857	0.31395	0.31395	0.25466	0.2956	0.33775	0.32338	0.37363	0.24848	0.30636	0.3908	0.25882	0.28492	0.36559	0.30303	0.30435	0.33333	0.2426	0.32919	0.33333	0.26582	0.32026	0.32877	0.3	0.34483	0.30137	0.24359	0.29655	0.2549	0.25161	0.25749	0.29762	0.25301	0.34211	0.31148	0.26012	0.32877	0.35032	0.33333	0.32609	0.26316	0.31361	0.29825	0.23171	0.27485	0.30481	0.31737	0.28571
0.39891	0.35238	0.38776	0.45263	0.41538	0.36957	0.3545	0.36216	0.42342	0.51515	0.36898	0.38693	0.46734	0.36788	0.34615	0.51244	0.49515	0.36126	0.49738	0.46067	0.40426	0.37755	0.38122	0.37705	0.29787	0.39901	0.42	0.2973	0.28421	0.29348	0.27368	0.28421	0.35417	0.50562	0.33679	0.32292	0.43564	0.48066	0.4023	0.34359	0.46465	0.5	0.33668	0.40206	0.39487	0.29231	0.34	0.41346	0.38462	0.30392
0.28571	0.36585	0.34673	0.36683	0.36683	0.34054	0.29897	0.29843	0.5	0.46535	0.36957	0.30769	0.37143	0.28713	0.43005	0.38889	0.45455	0.37634	0.40299	0.33333	0.28713	0.3641	0.31551	0.37017	0.31868	0.45833	0.34615	0.28261	0.2766	0.28571	0.27273	0.2766	0.32642	0.42703	0.30928	0.30208	0.45918	0.40426	0.31868	0.35079	0.39512	0.46465	0.46369	0.34	0.35354	0.27835	0.40426	0.3615	0.4	0.34359
0.21637	0.36416	0.31765	0.29545	0.37349	0.2439	0.30818	0.275	0.37436	0.3125	0.23077	0.28814	0.35556	0.27059	0.38922	0.38378	0.32653	0.31677	0.37572	0.30864	0.29341	0.22652	0.29487	0.25153	0.225	0.37209	0.36416	0.18519	0.24841	0.1875	0.24359	0.24051	0.28485	0.35802	0.35484	0.2716	0.34444	0.31737	0.33333	0.28916	0.31522	0.3743	0.30539	0.30994	0.31765	0.30769	0.29412	0.38202	0.29825	0.21111
0.33333	0.40816	0.36082	0.40314	0.35354	0.34807	0.3262	0.35556	0.43256	0.41748	0.31915	0.39583	0.45641	0.36898	0.36	0.40952	0.44231	0.34759	0.42564	0.38462	0.3545	0.33673	0.28723	0.31183	0.28261	0.33981	0.41538	0.28889	0.2967	0.29944	0.28571	0.30387	0.34043	0.41304	0.31579	0.30851	0.39604	0.38298	0.38012	0.32984	0.39604	0.45918	0.35079	0.34694	0.34694	0.33333	0.34021	0.38835	0.37173	0.37968
0.30864	0.39535	0.34118	0.27473	0.44099	0.18857	0.20455	0.27607	0.36	0.3617	0.34177	0.4321	0.39326	0.34146	0.38012	0.39037	0.32	0.25581	0.35196	0.31707	0.34969	0.4125	0.2716	0.25301	0.21951	0.32597	0.28342	0.25641	0.2987	0.23567	0.31126	0.31579	0.28571	0.36585	0.27381	0.33758	0.33696	0.24444	0.26582	0.35404	0.39773	0.3587	0.28324	0.33333	0.32558	0.21637	0.2514	0.32275	0.28409	0.32934
0.31844	0.34694	0.36216	0.43017	0.31282	0.26087	0.34857	0.20207	0.40952	0.41414	0.26203	0.37634	0.40206	0.29787	0.39785	0.39216	0.41872	0.2973	0.41489	0.29032	0.32609	0.38122	0.36095	0.29609	0.30233	0.34694	0.43478	0.24294	0.23757	0.23864	0.24022	0.24444	0.34831	0.33333	0.25926	0.40964	0.44385	0.33333	0.27273	0.40698	0.42857	0.39086	0.35912	0.36957	0.36957	0.32571	0.34783	0.35644	0.39665	0.29474
0.30481	0.30769	0.34021	0.34694	0.34694	0.28342	0.30481	0.33333	0.3945	0.46939	0.25773	0.3401	0.4	0.33333	0.38144	0.44554	0.36406	0.31217	0.42708	0.31217	0.35484	0.35079	0.31492	0.34078	0.26776	0.39487	0.44681	0.34118	0.30337	0.32941	0.29944	0.31073	0.37778	0.42222	0.32258	0.36723	0.41837	0.3913	0.39759	0.38122	0.38308	0.37561	0.37297	0.39785	0.39785	0.33333	0.34031	0.34286	0.43333	0.32984
0.28302	0.29609	0.31737	0.28736	0.31765	0.36054	0.33333	0.21212	0.3401	0.31915	0.26708	0.44516	0.39535	0.325	0.31792	0.34043	0.37634	0.24551	0.3	0.25301	0.325	0.31325	0.27742	0.25786	0.24675	0.32571	0.31818	0.22876	0.33333	0.21569	0.33803	0.33333	0.28395	0.27811	0.3121	0.30323	0.32222	0.25581	0.26316	0.25	0.25926	0.25389	0.24419	0.29412	0.28655	0.29032	0.30909	0.33702	0.26012	0.28916
0.32995	0.43564	0.37624	0.46875	0.42424	0.32308	0.38624	0.39459	0.51887	0.45714	0.36458	0.41	0.43961	0.35	0.42289	0.49038	0.5468	0.38542	0.46734	0.37824	0.42105	0.38	0.31282	0.28358	0.25628	0.45	0.44279	0.28125	0.29534	0.27749	0.28497	0.29534	0.35714	0.48108	0.36788	0.30653	0.43689	0.39796	0.34409	0.38144	0.46535	0.45631	0.43915	0.41837	0.41117	0.37234	0.35644	0.47059	0.38693	0.39487
0.34091	0.40426	0.39227	0.31959	0.34031	0.30337	0.31111	0.26087	0.47264	0.45833	0.33333	0.43017	0.43158	0.45238	0.39037	0.39216	0.41176	0.35593	0.34343	0.36364	0.33333	0.36612	0.30682	0.28177	0.25843	0.31343	0.36788	0.24294	0.23757	0.23164	0.24719	0.24444	0.34078	0.34054	0.4	0.32203	0.42857	0.37017	0.33333	0.4152	0.35678	0.45745	0.29474	0.3125	0.3125	0.33333	0.44186	0.38384	0.35135	0.36667
0.31737	0.3262	0.31844	0.2766	0.30435	0.29341	0.31737	0.22034	0.42132	0.33333	0.33333	0.32597	0.40659	0.35714	0.30481	0.45652	0.34653	0.2948	0.27551	0.24444	0.28814	0.4012	0.29697	0.29341	0.2093	0.37017	0.39326	0.31613	0.24551	0.30323	0.24096	0.24551	0.33333	0.26776	0.25424	0.27485	0.35106	0.36471	0.2381	0.37805	0.34392	0.28358	0.37725	0.28261	0.28261	0.26316	0.28177	0.30964	0.37647	0.36905
0.34054	0.4375	0.32	0.36041	0.39583	0.31183	0.3262	0.31183	0.53234	0.43842	0.34054	0.37436	0.40594	0.40659	0.46237	0.43689	0.45631	0.34759	0.40404	0.38462	0.34737	0.36458	0.3224	0.31892	0.28962	0.36634	0.33981	0.29609	0.40476	0.29213	0.38462	0.39645	0.34043	0.35417	0.34409	0.32258	0.5	0.34715	0.28261	0.38798	0.34286	0.46667	0.40217	0.36082	0.36788	0.32609	0.45251	0.40887	0.39362	0.37968
0.35593	0.44865	0.32642	0.41304	0.36842	0.34857	0.38728	0.31844	0.46341	0.39216	0.34078	0.28079	0.38	0.34783	0.41176	0.41176	0.44554	0.37853	0.43617	0.32609	0.37778	0.29592	0.31461	0.24211	0.21925	0.3886	0.41799	0.2948	0.28814	0.29825	0.28409	0.28814	0.31183	0.34043	0.3224	0.30055	0.44211	0.29231	0.30286	0.29474	0.39796	0.41837	0.3369	0.41436	0.39891	0.32584	0.27919	0.37624	0.36559	0.38122
0.27374	0.38378	0.33333	0.37778	0.30526	0.23757	0.31792	0.34132	0.40488	0.38776	0.36527	0.40113	0.375	0.31111	0.37705	0.4375	0.45833	0.31073	0.35079	0.30337	0.34857	0.3224	0.33735	0.30233	0.25581	0.30612	0.33333	0.27711	0.33333	0.25749	0.32919	0.32515	0.34884	0.29032	0.29213	0.21505	0.35751	0.37143	0.3012	0.30726	0.37895	0.4	0.39181	0.34807	0.34807	0.24444	0.34831	0.39267	0.28042	0.35227
0.30909	0.33333	0.45912	0.34091	0.35632	0.26946	0.23429	0.23977	0.34634	0.35417	0.3758	0.36416	0.34043	0.3494	0.34078	0.41935	0.38144	0.30178	0.35165	0.23596	0.27273	0.34503	0.35484	0.25444	0.22892	0.4023	0.4269	0.22699	0.275	0.21472	0.28662	0.275	0.3253	0.2459	0.28994	0.27381	0.3587	0.26667	0.2071	0.26136	0.41243	0.28934	0.25556	0.36471	0.36471	0.25444	0.32558	0.37297	0.27778	0.31395
0.33714	0.41622	0.38122	0.38043	0.35106	0.36095	0.3526	0.31429	0.4067	0.39	0.33714	0.37297	0.45161	0.40698	0.33679	0.42424	0.47423	0.24607	0.36788	0.33708	0.38286	0.36264	0.31792	0.22995	0.2907	0.4086	0.38624	0.22472	0.26857	0.21348	0.25714	0.26857	0.36	0.28796	0.34091	0.30337	0.37436	0.35912	0.26136	0.31148	0.40314	0.40933	0.32609	0.38889	0.38889	0.31429	0.30851	0.44681	0.29167	0.38636
0.29193	0.36416	0.30994	0.31034	0.2809	0.23636	0.24551	0.19298	0.43316	0.32632	0.34194	0.31792	0.32609	0.33333	0.35673	0.33333	0.39785	0.35032	0.32961	0.2619	0.25581	0.25424	0.29487	0.2439	0.29801	0.31111	0.34091	0.2	0.20245	0.1875	0.20497	0.20245	0.34177	0.35802	0.2	0.2956	0.31522	0.30178	0.28105	0.27381	0.3908	0.35912	0.31325	0.27273	0.27273	0.23636	0.3253	0.30851	0.2907	0.27485
0.27957	0.49438	0.41899	0.37968	0.37234	0.28571	0.27957	0.27174	0.46078	0.43878	0.29348	0.34375	0.47312	0.30851	0.4086	0.43	0.41463	0.29412	0.42553	0.28723	0.29474	0.34043	0.24064	0.27869	0.29143	0.39267	0.35714	0.18717	0.32941	0.18919	0.31765	0.32164	0.28042	0.34409	0.37931	0.31111	0.44681	0.36612	0.28409	0.31892	0.39487	0.5	0.38547	0.43503	0.43503	0.32203	0.34409	0.42268	0.29231	0.34054
0.40244	0.3871	0.44706	0.29534	0.43678	0.37805	0.37725	0.29143	0.39423	0.34314	0.34503	0.40449	0.46154	0.41667	0.35829	0.34951	0.36232	0.27869	0.44444	0.36842	0.34463	0.39429	0.3494	0.32941	0.27485	0.37234	0.35789	0.24419	0.30539	0.25444	0.28571	0.30539	0.26486	0.38286	0.34104	0.34118	0.3401	0.35955	0.25287	0.38012	0.375	0.41053	0.30435	0.42197	0.42197	0.34524	0.30811	0.34673	0.34066	0.37143
0.27568	0.45856	0.3057	0.37634	0.3617	0.25405	0.28962	0.31073	0.40284	0.35922	0.33333	0.3545	0.32039	0.4023	0.39037	0.42	0.44	0.31148	0.52	0.36364	0.34066	0.37363	0.28492	0.30337	0.23077	0.375	0.3822	0.29412	0.27273	0.28994	0.25424	0.27273	0.33333	0.33333	0.30769	0.29282	0.39896	0.34054	0.32544	0.31522	0.41361	0.43455	0.32973	0.36216	0.35484	0.31073	0.29843	0.34314	0.37363	0.30159
0.30588	0.43678	0.38372	0.31522	0.3908	0.21788	0.31361	0.25287	0.43147	0.4	0.33735	0.35955	0.41758	0.32948	0.38202	0.39896	0.38384	0.25556	0.44828	0.31395	0.27072	0.31111	0.34161	0.28235	0.33758	0.32979	0.28866	0.21893	0.27273	0.21429	0.26829	0.28049	0.29143	0.37647	0.27273	0.22222	0.34031	0.34483	0.22807	0.2809	0.33333	0.46067	0.26087	0.32222	0.32222	0.30539	0.34483	0.39785	0.27568	0.34104
0.27168	0.43353	0.38012	0.37931	0.36364	0.29341	0.38365	0.30909	0.40704	0.375	0.36646	0.28342	0.3617	0.34118	0.33333	0.42553	0.46237	0.32544	0.41243	0.24444	0.34911	0.32203	0.27381	0.24138	0.3	0.31217	0.34054	0.25926	0.26061	0.27044	0.2561	0.25301	0.23077	0.31818	0.29825	0.28235	0.29592	0.28177	0.2381	0.26257	0.33684	0.34375	0.27778	0.39645	0.38012	0.28571	0.26776	0.43333	0.28571	0.32184
0.25683	0.33679	0.3743	0.45349	0.32979	0.26257	0.33721	0.22826	0.42157	0.39796	0.34503	0.32979	0.33668	0.30769	0.34392	0.41837	0.41	0.3526	0.34021	0.3	0.30055	0.36313	0.30994	0.25556	0.26744	0.35789	0.32308	0.28916	0.1978	0.27711	0.2067	0.20442	0.33714	0.33702	0.34884	0.32558	0.42703	0.35196	0.34568	0.31111	0.47486	0.40314	0.34831	0.33696	0.32973	0.29143	0.35955	0.41053	0.30481	0.37143
0.20468	0.37647	0.30588	0.36145	0.30636	0.28662	0.24848	0.28662	0.37113	0.28205	0.2561	0.23497	0.28723	0.26627	0.44654	0.31606	0.37234	0.2426	0.34091	0.30435	0.22286	0.23596	0.16279	0.17442	0.18293	0.27174	0.30726	0.18012	0.27632	0.18239	0.27152	0.26797	0.32075	0.26744	0.30818	0.25926	0.32597	0.25287	0.25161	0.2619	0.2973	0.4023	0.33333	0.33735	0.35366	0.27044	0.37107	0.27749	0.27168	0.35849
0.28962	0.45856	0.37705	0.31959	0.3913	0.32571	0.27568	0.32571	0.42995	0.4433	0.33333	0.38378	0.36	0.31183	0.50289	0.44898	0.45455	0.25654	0.45355	0.26984	0.29787	0.3369	0.27778	0.30337	0.35758	0.38947	0.3822	0.25	0.31765	0.23164	0.31361	0.30233	0.33333	0.35519	0.32961	0.32203	0.40625	0.37778	0.27273	0.3908	0.43617	0.51381	0.30851	0.36957	0.37705	0.26776	0.36264	0.41969	0.34409	0.30851
0.30636	0.44318	0.40698	0.35165	0.44706	0.24022	0.35329	0.2907	0.47423	0.37755	0.37805	0.30159	0.37895	0.32203	0.37363	0.44211	0.38308	0.31429	0.42222	0.33721	0.28571	0.36364	0.34146	0.30588	0.27381	0.28934	0.35106	0.26506	0.24419	0.26829	0.23977	0.23699	0.23656	0.29348	0.30286	0.2948	0.37566	0.32961	0.26627	0.31818	0.38298	0.38947	0.26882	0.30108	0.29412	0.25424	0.34463	0.43478	0.31148	0.31844
0.33333	0.41872	0.41538	0.42857	0.41414	0.3545	0.42077	0.31282	0.56098	0.42056	0.3198	0.42132	0.48	0.38144	0.44162	0.48077	0.56	0.3401	0.45	0.375	0.34	0.34314	0.32292	0.29949	0.28497	0.41872	0.42574	0.29101	0.31915	0.29412	0.32258	0.3262	0.32	0.34653	0.31	0.34375	0.4067	0.35323	0.33333	0.37113	0.36111	0.53608	0.43617	0.39394	0.38693	0.33333	0.38071	0.46078	0.39796	0.39175
0.2967	0.40426	0.29897	0.33333	0.3913	0.25405	0.26882	0.31818	0.42308	0.36585	0.32584	0.3617	0.38776	0.34807	0.38298	0.42	0.5	0.36364	0.46154	0.32597	0.35556	0.34409	0.22995	0.29609	0.30233	0.3822	0.49153	0.18919	0.3494	0.18478	0.33735	0.35758	0.37931	0.35519	0.34463	0.30726	0.36364	0.30526	0.24444	0.31522	0.39896	0.35644	0.36667	0.41573	0.42373	0.32571	0.36264	0.37	0.34409	0.32258
0.37748	0.38012	0.2948	0.32558	0.35714	0.19298	0.34194	0.26708	0.34673	0.32632	0.34194	0.30286	0.34066	0.3012	0.35673	0.3913	0.32653	0.25444	0.4	0.325	0.31707	0.28324	0.27848	0.25153	0.225	0.34091	0.28962	0.19255	0.30667	0.19497	0.30201	0.31544	0.2619	0.23596	0.32911	0.2716	0.35196	0.22222	0.21739	0.31288	0.34444	0.32973	0.29762	0.30994	0.30233	0.22156	0.31737	0.31551	0.22652	0.24571
0.28409	0.38043	0.34444	0.31551	0.38202	0.27586	0.26257	0.32934	0.50526	0.39175	0.27684	0.43023	0.4086	0.32955	0.38122	0.38384	0.4555	0.27072	0.38378	0.29944	0.27869	0.26984	0.29412	0.36196	0.35443	0.32292	0.32292	0.2	0.37179	0.20231	0.37662	0.36306	0.32184	0.32961	0.27374	0.28	0.34715	0.32222	0.26627	0.29609	0.34021	0.45856	0.2967	0.28042	0.28723	0.29825	0.35227	0.45055	0.32597	0.2967
0.25405	0.30653	0.41714	0.41573	0.32632	0.25967	0.25405	0.31792	0.46734	0.38	0.25405	0.33333	0.36735	0.31868	0.38378	0.38614	0.42	0.33333	0.32995	0.28962	0.29032	0.33696	0.26257	0.2809	0.25714	0.38298	0.48571	0.22727	0.27907	0.21591	0.27485	0.27168	0.32584	0.27083	0.31461	0.28492	0.39267	0.29787	0.27907	0.33708	0.3641	0.42105	0.3908	0.38547	0.37778	0.34118	0.36313	0.45161	0.32973	0.35955
0.3	0.37173	0.42857	0.36559	0.38043	0.32948	0.33714	0.26374	0.45545	0.3561	0.37647	0.32292	0.35678	0.40698	0.37234	0.45361	0.40196	0.37572	0.39683	0.38372	0.33702	0.31915	0.31792	0.27778	0.30588	0.35751	0.40107	0.25287	0.26136	0.24855	0.26437	0.26136	0.26596	0.35912	0.27568	0.28177	0.44086	0.28125	0.29825	0.26984	0.36041	0.40206	0.28421	0.29534	0.29534	0.29944	0.32258	0.40933	0.3262	0.33333
0.27607	0.38012	0.34132	0.37349	0.23913	0.26708	0.26061	0.2071	0.33333	0.35484	0.24551	0.25967	0.23232	0.31707	0.40606	0.33333	0.35417	0.25444	0.35227	0.26946	0.28571	0.32934	0.28662	0.21429	0.24841	0.34091	0.33333	0.19255	0.20245	0.1875	0.20497	0.20245	0.30864	0.27168	0.2963	0.23353	0.39884	0.27168	0.29801	0.26627	0.3224	0.33696	0.23164	0.30233	0.30994	0.2	0.26437	0.32973	0.28324	0.31325
0.27485	0.42197	0.32203	0.36782	0.41667	0.28144	0.37107	0.29697	0.41117	0.37895	0.30539	0.32961	0.42697	0.4125	0.28042	0.38542	0.42105	0.31361	0.3262	0.35366	0.36145	0.37278	0.35032	0.28916	0.24096	0.34426	0.32973	0.24691	0.2716	0.25	0.25926	0.2638	0.22652	0.30682	0.28655	0.3012	0.32632	0.37725	0.22619	0.30233	0.36216	0.36898	0.34911	0.31461	0.30726	0.34591	0.32948	0.39891	0.28889	0.32558
0.34375	0.44444	0.41237	0.39	0.36946	0.34392	0.3299	0.30256	0.52885	0.57292	0.37234	0.39698	0.42718	0.3641	0.41	0.37838	0.46919	0.39362	0.43284	0.36458	0.35025	0.43915	0.33333	0.26368	0.32258	0.41584	0.38835	0.25389	0.31551	0.25	0.31183	0.31551	0.34359	0.38462	0.31313	0.38378	0.45274	0.33005	0.32258	0.38947	0.42439	0.45098	0.34673	0.34975	0.35644	0.30256	0.35	0.41627	0.39487	0.35354
0.33735	0.40449	0.36782	0.35955	0.31522	0.37975	0.3875	0.28235	0.41709	0.34343	0.31361	0.31522	0.35789	0.35294	0.34426	0.35678	0.41237	0.3697	0.38462	0.26966	0.29944	0.31844	0.28571	0.26744	0.25	0.32275	0.43678	0.23353	0.2069	0.2439	0.20231	0.2	0.25556	0.29282	0.31765	0.27907	0.37634	0.3526	0.2426	0.33333	0.3545	0.36126	0.36471	0.32222	0.33708	0.31325	0.37647	0.3198	0.38012	0.28177
0.22543	0.40351	0.34911	0.30337	0.33333	0.26061	0.28485	0.29193	0.42408	0.33333	0.35032	0.28177	0.29167	0.27907	0.39645	0.44444	0.34694	0.29341	0.40698	0.30909	0.30952	0.34524	0.2875	0.26061	0.23457	0.37143	0.29032	0.17365	0.33333	0.16867	0.33784	0.34228	0.31707	0.33333	0.32099	0.33758	0.3743	0.27273	0.2987	0.28994	0.38202	0.36612	0.2907	0.28814	0.2809	0.20231	0.30233	0.3369	0.22826	0.35366
0.29282	0.4086	0.3369	0.42697	0.44318	0.25	0.25806	0.29213	0.42718	0.47872	0.27869	0.41111	0.42105	0.40698	0.33679	0.47644	0.45918	0.28649	0.36788	0.35227	0.36723	0.39326	0.32558	0.29944	0.27586	0.35751	0.34359	0.26012	0.23333	0.26316	0.22905	0.23333	0.30769	0.35165	0.34091	0.34104	0.36735	0.35912	0.2907	0.31148	0.36735	0.43915	0.31183	0.3369	0.3369	0.31429	0.32258	0.43158	0.33333	0.29101
0.35172	0.22404	0.28485	0.27059	0.24138	0.2549	0.28105	0.2549	0.32642	0.33333	0.20245	0.27811	0.31818	0.29114	0.25714	0.32609	0.29167	0.24224	0.25556	0.34228	0.25926	0.21387	0.29252	0.24675	0.1871	0.2043	0.3494	0.24138	0.15	0.23611	0.14465	0.15	0.25	0.25301	0.26115	0.23567	0.25	0.37748	0.2517	0.20958	0.28492	0.29282	0.2638	0.23256	0.23256	0.30612	0.28395	0.21875	0.36364	0.21893
0.21637	0.45679	0.33333	0.34118	0.38182	0.21429	0.26829	0.21429	0.37436	0.32632	0.28395	0.34118	0.37079	0.3758	0.38095	0.34031	0.42077	0.2619	0.47826	0.35032	0.30909	0.29825	0.32026	0.29936	0.19512	0.38824	0.28261	0.20755	0.28947	0.21019	0.28477	0.28105	0.21839	0.45695	0.2963	0.21893	0.4491	0.27907	0.28105	0.26627	0.39884	0.45562	0.26012	0.32544	0.32544	0.22156	0.29412	0.43023	0.26136	0.26012
0.26316	0.36313	0.34104	0.34091	0.2967	0.28485	0.22034	0.23977	0.37313	0.39785	0.24855	0.30387	0.3125	0.30233	0.40351	0.36082	0.36735	0.34969	0.39773	0.31737	0.27273	0.30682	0.3125	0.2619	0.25153	0.33333	0.39429	0.21212	0.2071	0.20732	0.20238	0.21429	0.34146	0.39877	0.33742	0.29697	0.38889	0.31034	0.30769	0.30588	0.31579	0.35106	0.26257	0.32571	0.34104	0.29268	0.29545	0.32984	0.27778	0.37805
0.2	0.36471	0.30178	0.35758	0.30233	0.29032	0.23636	0.29032	0.35385	0.27835	0.25926	0.23077	0.2766	0.26946	0.44304	0.3125	0.38378	0.23077	0.34483	0.30818	0.22543	0.23164	0.15116	0.16959	0.17791	0.26087	0.30337	0.175	0.27152	0.16981	0.26667	0.26316	0.31646	0.27059	0.2956	0.24691	0.31492	0.26316	0.2549	0.26506	0.30769	0.4152	0.3375	0.33333	0.34969	0.25786	0.35849	0.27368	0.26744	0.34591
0.30387	0.39683	0.29231	0.34031	0.38378	0.26087	0.27568	0.31818	0.42308	0.36585	0.31844	0.3545	0.38071	0.34807	0.38298	0.42	0.5	0.36364	0.45355	0.34078	0.37079	0.34409	0.23656	0.28889	0.2948	0.375	0.49153	0.1828	0.3494	0.17838	0.33735	0.35758	0.37143	0.35519	0.34463	0.30726	0.36364	0.31217	0.23757	0.30811	0.39896	0.35644	0.36667	0.4	0.40782	0.32571	0.35519	0.37	0.35135	0.32258
0.32515	0.33333	0.29609	0.32584	0.32584	0.33333	0.39355	0.33333	0.33333	0.35417	0.27811	0.31844	0.34043	0.31765	0.2973	0.36082	0.34	0.27168	0.32973	0.36646	0.34132	0.30682	0.23529	0.2619	0.18605	0.32609	0.32609	0.25	0.25926	0.2375	0.23926	0.25926	0.34146	0.26667	0.43421	0.34591	0.3369	0.39877	0.31613	0.25424	0.37363	0.33684	0.28409	0.29609	0.28889	0.34177	0.32558	0.31606	0.27778	0.34524
0.35593	0.43316	0.43017	0.37566	0.35417	0.2967	0.31868	0.31844	0.53846	0.42714	0.37143	0.3	0.45263	0.36264	0.39683	0.45455	0.43137	0.32609	0.43617	0.31183	0.40909	0.32292	0.3526	0.26882	0.28814	0.34	0.37436	0.21739	0.2809	0.21311	0.28409	0.2809	0.36313	0.35484	0.29412	0.26596	0.44974	0.32632	0.32558	0.35165	0.45745	0.47872	0.34409	0.44633	0.44633	0.28962	0.36957	0.4555	0.33684	0.30208
0.35593	0.45652	0.47977	0.40541	0.43646	0.25532	0.26984	0.26203	0.44231	0.46392	0.40351	0.36842	0.45263	0.36264	0.33333	0.45455	0.43842	0.31892	0.44385	0.37853	0.37778	0.36559	0.36047	0.34857	0.30286	0.36041	0.37436	0.23077	0.34118	0.22652	0.32941	0.34118	0.32609	0.33333	0.33702	0.26596	0.44974	0.3125	0.22581	0.32258	0.48913	0.4555	0.32275	0.37634	0.37634	0.28962	0.38462	0.4555	0.30256	0.26904
0.32544	0.31937	0.35593	0.37079	0.34066	0.25714	0.2514	0.33333	0.38537	0.36735	0.32544	0.36313	0.38298	0.28889	0.41714	0.41667	0.32692	0.33333	0.40331	0.33333	0.26776	0.29348	0.27485	0.29412	0.29268	0.32632	0.36216	0.3	0.29268	0.2795	0.27273	0.28485	0.39024	0.34857	0.26257	0.32934	0.3299	0.34091	0.29268	0.29213	0.36508	0.4086	0.31461	0.33333	0.33333	0.22222	0.28962	0.31658	0.29348	0.30726
0.35227	0.43784	0.43503	0.37234	0.35079	0.29282	0.30769	0.32203	0.52821	0.42424	0.37572	0.30303	0.44211	0.35912	0.40107	0.45178	0.42857	0.3224	0.42553	0.30811	0.39773	0.32632	0.36471	0.27174	0.27684	0.34343	0.3641	0.21311	0.27684	0.20879	0.28	0.27684	0.36723	0.34409	0.2973	0.26203	0.45455	0.3369	0.32941	0.33333	0.44681	0.48387	0.34054	0.44318	0.44318	0.28571	0.3587	0.45263	0.34043	0.30526
0.35227	0.45355	0.46821	0.40217	0.44134	0.25134	0.27273	0.26486	0.4466	0.45361	0.40828	0.36508	0.44211	0.35912	0.32995	0.45178	0.42857	0.3224	0.44086	0.38286	0.3743	0.36216	0.36471	0.36047	0.30636	0.3641	0.37113	0.22652	0.33728	0.22222	0.32544	0.33728	0.3224	0.32275	0.34078	0.26882	0.43915	0.31579	0.22162	0.31892	0.49451	0.45263	0.31217	0.37297	0.37297	0.28571	0.38122	0.46032	0.29231	0.26531
0.37423	0.34759	0.31148	0.45238	0.25773	0.31737	0.28	0.27168	0.32093	0.45652	0.26554	0.33333	0.35417	0.36471	0.31217	0.34653	0.39394	0.30286	0.34392	0.34911	0.37278	0.24607	0.25287	0.27168	0.30061	0.32632	0.40782	0.2381	0.28485	0.21893	0.27273	0.28485	0.34118	0.38012	0.28409	0.26136	0.36508	0.36416	0.27711	0.35294	0.34375	0.32323	0.34483	0.34831	0.34078	0.27907	0.33333	0.33673	0.35227	0.32203
0.37037	0.38122	0.30769	0.36723	0.3908	0.26744	0.21978	0.3625	0.36893	0.37824	0.30588	0.4152	0.35079	0.41104	0.41379	0.36364	0.39796	0.26257	0.39227	0.40373	0.37725	0.31844	0.24855	0.32927	0.28834	0.26263	0.37363	0.24096	0.32911	0.2439	0.30818	0.32911	0.33728	0.38462	0.36585	0.26437	0.34737	0.36842	0.25	0.30286	0.3617	0.39037	0.32571	0.35227	0.36782	0.27485	0.31461	0.28713	0.30387	0.34884
0.28485	0.48148	0.34118	0.31818	0.4321	0.21637	0.29268	0.35948	0.41667	0.3913	0.33333	0.31818	0.35519	0.25714	0.32584	0.38298	0.36082	0.26316	0.36723	0.24138	0.27168	0.28409	0.2638	0.36842	0.33333	0.32597	0.31868	0.19512	0.25786	0.20497	0.24528	0.25786	0.27059	0.33333	0.3375	0.23529	0.33696	0.3494	0.23457	0.26744	0.35912	0.44509	0.32143	0.30286	0.31034	0.26829	0.30233	0.35135	0.30636	0.23333
0.33742	0.26154	0.31461	0.30769	0.30769	0.28916	0.32121	0.22286	0.39	0.41622	0.26744	0.29348	0.38043	0.27684	0.28723	0.33668	0.37755	0.22652	0.29843	0.30588	0.29885	0.30337	0.26946	0.26627	0.2956	0.32258	0.34426	0.25466	0.24848	0.24224	0.23636	0.24848	0.32934	0.32184	0.30178	0.27811	0.43182	0.29944	0.2875	0.28736	0.31937	0.39891	0.34911	0.29282	0.28571	0.35443	0.36095	0.33333	0.31818	0.29545
0.29143	0.35106	0.32967	0.39773	0.4386	0.33735	0.26966	0.34545	0.45918	0.36364	0.32164	0.3743	0.4086	0.31461	0.36612	0.36318	0.36275	0.33721	0.33333	0.30682	0.30726	0.35593	0.3253	0.24022	0.29697	0.33684	0.37297	0.2963	0.21591	0.3	0.22543	0.22989	0.35294	0.30769	0.32558	0.3494	0.37566	0.37572	0.36306	0.31073	0.39037	0.40426	0.34857	0.32967	0.3224	0.32143	0.30055	0.31343	0.37143	0.34091
0.25134	0.31	0.42045	0.41111	0.32984	0.26374	0.25806	0.32948	0.47	0.39	0.26486	0.34392	0.37755	0.31522	0.39459	0.38916	0.41584	0.35227	0.33333	0.30055	0.29412	0.33333	0.27374	0.27778	0.25424	0.37895	0.48864	0.22472	0.2907	0.21348	0.28655	0.28324	0.33708	0.28125	0.32584	0.29609	0.40314	0.30851	0.28324	0.34078	0.36735	0.43158	0.38636	0.38889	0.38122	0.33721	0.38202	0.46237	0.33333	0.36313
0.30726	0.47191	0.3587	0.36559	0.36559	0.31429	0.31461	0.33721	0.45545	0.4709	0.37647	0.3956	0.40625	0.35955	0.48276	0.40299	0.43719	0.32222	0.36788	0.23316	0.35955	0.34783	0.2809	0.23656	0.29825	0.33673	0.32995	0.26012	0.32143	0.24855	0.31737	0.30588	0.32222	0.32973	0.39645	0.31818	0.44865	0.34426	0.28324	0.2973	0.41799	0.46237	0.38636	0.45349	0.45349	0.31429	0.40571	0.38071	0.34783	0.36313
0.33333	0.36788	0.37705	0.31959	0.3617	0.32571	0.26203	0.29609	0.45813	0.47368	0.33333	0.36898	0.36	0.37079	0.40541	0.47917	0.39806	0.37143	0.40741	0.37143	0.32609	0.39665	0.24324	0.34884	0.3494	0.40426	0.44262	0.26437	0.26554	0.26744	0.25424	0.27273	0.31868	0.35519	0.32961	0.3526	0.40625	0.30526	0.27273	0.3908	0.39896	0.34314	0.28125	0.36216	0.36957	0.31818	0.34783	0.37	0.34409	0.3743
0.26946	0.42012	0.30286	0.30337	0.28889	0.24551	0.25444	0.26061	0.32683	0.33333	0.30061	0.37278	0.25253	0.35802	0.36416	0.41304	0.36082	0.27811	0.45783	0.30909	0.3253	0.28409	0.32903	0.24551	0.25786	0.29032	0.35593	0.17365	0.33333	0.17576	0.32886	0.34228	0.4026	0.28	0.32919	0.2426	0.33696	0.23757	0.30719	0.26012	0.32973	0.3587	0.18717	0.31034	0.31034	0.28395	0.30233	0.28205	0.23497	0.2907
0.31937	0.4359	0.33333	0.40206	0.38776	0.3262	0.31937	0.35519	0.49282	0.42308	0.33333	0.38071	0.41176	0.35417	0.46032	0.41509	0.46154	0.32642	0.46114	0.39891	0.32653	0.35714	0.32258	0.33333	0.31148	0.38614	0.42132	0.24211	0.30435	0.2381	0.28649	0.2973	0.37634	0.39683	0.34392	0.3369	0.45918	0.43478	0.30435	0.3299	0.41584	0.53439	0.37895	0.35354	0.35354	0.31217	0.36082	0.3615	0.34343	0.37173
0.33333	0.3913	0.38636	0.42529	0.35519	0.28736	0.25275	0.2948	0.41176	0.44681	0.28814	0.45029	0.43478	0.34091	0.29231	0.35961	0.37255	0.30337	0.33679	0.27473	0.34857	0.35196	0.24719	0.28	0.33333	0.34031	0.38378	0.25444	0.33333	0.2426	0.3375	0.34161	0.34884	0.26984	0.29213	0.34524	0.34359	0.32597	0.23429	0.39286	0.35751	0.32338	0.32961	0.36313	0.37079	0.28	0.34078	0.33	0.35955	0.26596
0.34104	0.37566	0.42529	0.27919	0.40782	0.34118	0.31073	0.29545	0.47475	0.40102	0.35673	0.31937	0.36041	0.36364	0.3913	0.38614	0.37198	0.25532	0.46369	0.34091	0.29032	0.40571	0.23497	0.25967	0.29412	0.34715	0.29353	0.29341	0.30178	0.28916	0.28994	0.29412	0.2967	0.4023	0.36842	0.24324	0.46961	0.31892	0.3253	0.30055	0.37113	0.39175	0.31522	0.34783	0.34054	0.23243	0.33333	0.37056	0.32258	0.34444
0.22652	0.43678	0.32961	0.35955	0.42353	0.27485	0.26857	0.32121	0.38235	0.34343	0.30588	0.39884	0.39459	0.36905	0.43023	0.35	0.35644	0.28409	0.4	0.33728	0.27778	0.32584	0.31707	0.29762	0.19318	0.38122	0.3089	0.22619	0.3125	0.22892	0.3	0.3125	0.24862	0.3	0.30994	0.375	0.36898	0.34483	0.28834	0.32558	0.34737	0.44444	0.28889	0.33708	0.33708	0.26744	0.29282	0.34021	0.37209	0.29609
0.2514	0.34759	0.28342	0.37079	0.35556	0.27168	0.23757	0.31737	0.37198	0.34	0.26554	0.31892	0.32653	0.34884	0.48503	0.46237	0.36634	0.30286	0.41899	0.31792	0.30337	0.32961	0.23864	0.28655	0.23977	0.34043	0.3057	0.25301	0.35897	0.2638	0.35484	0.35897	0.29545	0.2967	0.22826	0.24719	0.37968	0.28962	0.30864	0.33721	0.34375	0.41622	0.36842	0.31148	0.31148	0.25714	0.28962	0.31	0.39181	0.32955
0.36	0.39267	0.32984	0.41758	0.3871	0.25134	0.31492	0.26486	0.45366	0.39604	0.34463	0.30964	0.41237	0.35165	0.43169	0.33645	0.46465	0.3224	0.46448	0.38286	0.34426	0.36216	0.32571	0.32203	0.27684	0.35714	0.46961	0.2907	0.22162	0.28655	0.21081	0.22162	0.3224	0.41243	0.24352	0.31844	0.37374	0.41243	0.26257	0.4186	0.36683	0.45263	0.39326	0.37297	0.37297	0.28571	0.28205	0.33333	0.43182	0.37017
0.31792	0.44633	0.4104	0.49398	0.27835	0.2514	0.28814	0.30994	0.3913	0.40206	0.23243	0.35519	0.36082	0.2967	0.39227	0.36634	0.41414	0.31073	0.40217	0.26087	0.30387	0.24103	0.2907	0.31765	0.27811	0.3617	0.34737	0.31677	0.27059	0.30435	0.25146	0.26316	0.27473	0.35593	0.32948	0.31395	0.47191	0.32597	0.28571	0.27174	0.35052	0.4	0.34463	0.37079	0.36313	0.27273	0.31868	0.42246	0.375	0.31492
0.29412	0.33333	0.37209	0.31868	0.34831	0.38462	0.34969	0.36709	0.37255	0.3401	0.30952	0.33333	0.31959	0.28814	0.4269	0.38144	0.37374	0.38272	0.30208	0.36585	0.30286	0.28571	0.23699	0.22727	0.23077	0.37017	0.37017	0.22892	0.27607	0.21687	0.2561	0.26829	0.33333	0.28889	0.34545	0.32927	0.30928	0.33333	0.23077	0.26966	0.36559	0.35079	0.36905	0.26882	0.26882	0.35	0.31818	0.37234	0.24468	0.42857
0.36527	0.39891	0.31892	0.30526	0.29167	0.26554	0.31792	0.28	0.43284	0.41667	0.30286	0.31217	0.30693	0.31111	0.40782	0.39394	0.35922	0.35673	0.37968	0.33333	0.2967	0.28042	0.28324	0.2948	0.32515	0.31959	0.37634	0.34177	0.28571	0.34615	0.28144	0.29341	0.36471	0.38728	0.32948	0.29885	0.4086	0.2973	0.27059	0.30726	0.34359	0.37113	0.32222	0.4023	0.4104	0.25843	0.31868	0.35025	0.32967	0.36
0.35519	0.45263	0.34694	0.44086	0.37436	0.31183	0.31915	0.32609	0.48792	0.4898	0.26531	0.35354	0.44898	0.41436	0.36	0.48744	0.43541	0.38462	0.43299	0.33333	0.3617	0.33673	0.27368	0.32609	0.28261	0.41538	0.43005	0.26087	0.30387	0.25683	0.28571	0.2967	0.3125	0.30653	0.3369	0.28796	0.41	0.35417	0.2356	0.40331	0.39604	0.43719	0.39459	0.41176	0.41176	0.36313	0.36842	0.46667	0.41622	0.32308
0.29609	0.40541	0.3262	0.43182	0.28571	0.27374	0.26776	0.28814	0.37089	0.35294	0.29609	0.31937	0.39583	0.42857	0.34031	0.45833	0.43434	0.30387	0.36458	0.28261	0.43713	0.26154	0.27684	0.27374	0.24294	0.34021	0.37566	0.30909	0.27168	0.29697	0.26012	0.26437	0.34091	0.29787	0.36047	0.29213	0.42246	0.33333	0.30952	0.27273	0.40741	0.34328	0.31522	0.34783	0.34783	0.27374	0.32609	0.42857	0.36667	0.3224
0.28144	0.35955	0.29944	0.36842	0.31461	0.2426	0.34591	0.26506	0.39796	0.42541	0.23699	0.30726	0.34409	0.29825	0.35227	0.37173	0.35714	0.28994	0.36313	0.23864	0.30588	0.31034	0.28395	0.2963	0.23926	0.375	0.32967	0.22981	0.19527	0.225	0.19048	0.19527	0.31325	0.33728	0.3012	0.325	0.31915	0.26257	0.27044	0.28655	0.33333	0.34759	0.34132	0.35294	0.34503	0.30435	0.28409	0.33333	0.31792	0.30233
0.29609	0.50289	0.43353	0.4	0.36957	0.28814	0.28177	0.30286	0.42439	0.38	0.28177	0.36216	0.50562	0.31868	0.31282	0.33333	0.39216	0.41317	0.39362	0.24211	0.30435	0.30851	0.21505	0.22581	0.26437	0.39037	0.39785	0.26316	0.375	0.25146	0.3625	0.35802	0.28261	0.34066	0.36842	0.30682	0.4	0.29101	0.23596	0.37572	0.38542	0.40625	0.32967	0.40909	0.40909	0.35714	0.31892	0.45161	0.32973	0.26702
0.29341	0.39429	0.30337	0.43902	0.36416	0.25444	0.41176	0.23977	0.41538	0.39785	0.29341	0.31111	0.35484	0.35758	0.32597	0.3401	0.44865	0.31737	0.38983	0.30178	0.36585	0.31429	0.28834	0.19101	0.2439	0.31183	0.32609	0.26582	0.25926	0.25316	0.2625	0.25926	0.31737	0.34118	0.28235	0.26627	0.3587	0.31034	0.26708	0.26136	0.36612	0.36559	0.29143	0.29609	0.29609	0.27711	0.25967	0.30928	0.28492	0.26966
0.25967	0.44633	0.34807	0.44186	0.34783	0.26554	0.27374	0.2948	0.43284	0.40206	0.33333	0.41714	0.36082	0.42169	0.31937	0.40816	0.42857	0.37278	0.40984	0.33333	0.25532	0.26702	0.29825	0.36585	0.33333	0.37634	0.32642	0.21839	0.27059	0.2069	0.25146	0.26316	0.27473	0.2766	0.30682	0.31395	0.35751	0.34078	0.22727	0.31461	0.34359	0.43784	0.29348	0.31183	0.31183	0.34132	0.38728	0.44565	0.30108	0.30769
0.25444	0.31868	0.2809	0.40606	0.30337	0.30818	0.30061	0.34194	0.34653	0.34031	0.29268	0.31073	0.33333	0.28655	0.31844	0.38298	0.40426	0.24855	0.3224	0.32515	0.34969	0.35329	0.2638	0.16854	0.20482	0.33333	0.30435	0.19512	0.23457	0.19753	0.2375	0.24224	0.34161	0.2948	0.38961	0.28834	0.38202	0.32544	0.31579	0.1978	0.38983	0.3587	0.2907	0.2459	0.23913	0.26829	0.31765	0.3369	0.24176	0.32143
0.32571	0.34715	0.3262	0.32632	0.41573	0.30286	0.32571	0.28814	0.45274	0.36634	0.31073	0.40782	0.39583	0.33333	0.46286	0.4	0.36538	0.28962	0.33673	0.37209	0.31148	0.35165	0.33728	0.32558	0.27168	0.42857	0.45251	0.2067	0.25	0.20225	0.24571	0.25	0.32584	0.37853	0.4012	0.32948	0.37113	0.34066	0.29412	0.32222	0.39267	0.39175	0.32967	0.31915	0.31915	0.35714	0.32609	0.37755	0.29474	0.34444
0.24855	0.47879	0.44099	0.38824	0.34091	0.22543	0.27811	0.26946	0.43005	0.39785	0.30909	0.33333	0.34043	0.36585	0.34078	0.32	0.39583	0.28655	0.51852	0.29412	0.28736	0.39394	0.28049	0.23977	0.2	0.34807	0.34807	0.22699	0.2439	0.22981	0.24691	0.25926	0.29412	0.37349	0.30539	0.3375	0.40449	0.31792	0.2439	0.39623	0.34409	0.46821	0.26966	0.37278	0.36471	0.22543	0.31792	0.38798	0.29213	0.23497
0.31765	0.41573	0.33333	0.31183	0.35556	0.25714	0.28	0.27907	0.45641	0.38144	0.30233	0.32609	0.38298	0.35673	0.36264	0.38071	0.35294	0.32558	0.32292	0.23913	0.28177	0.32961	0.28235	0.29412	0.23256	0.34043	0.32632	0.27607	0.23256	0.2638	0.22093	0.22543	0.32558	0.28261	0.32941	0.35366	0.45763	0.30387	0.27711	0.41104	0.30964	0.43169	0.32955	0.29032	0.29032	0.29412	0.37209	0.36458	0.4	0.29282
0.28342	0.37436	0.38378	0.31313	0.31313	0.31844	0.2973	0.31844	0.43541	0.40594	0.26984	0.37566	0.38	0.31915	0.44262	0.41176	0.39048	0.34807	0.39175	0.29787	0.24	0.38043	0.29282	0.35632	0.25967	0.43316	0.41799	0.28	0.23913	0.27586	0.22826	0.23243	0.32609	0.35484	0.32967	0.39181	0.40513	0.3125	0.31034	0.33696	0.33659	0.40404	0.36612	0.41436	0.40659	0.26882	0.33333	0.41837	0.40331	0.41243
0.22286	0.39884	0.39394	0.37647	0.34483	0.30435	0.22286	0.2426	0.36318	0.34375	0.25146	0.26486	0.32979	0.3875	0.30055	0.4086	0.34343	0.32121	0.38636	0.31325	0.32143	0.33333	0.29193	0.2	0.20238	0.30811	0.32967	0.2	0.24691	0.19512	0.25	0.2625	0.35404	0.22826	0.36709	0.35032	0.31217	0.30636	0.30323	0.28655	0.31217	0.29897	0.25843	0.38554	0.38554	0.36364	0.29885	0.34759	0.31034	0.35758
0.34969	0.31915	0.32584	0.37931	0.29032	0.27811	0.25714	0.22034	0.41414	0.38947	0.27907	0.30435	0.38378	0.21277	0.32609	0.35354	0.33333	0.3494	0.37363	0.26554	0.25275	0.28571	0.28144	0.29341	0.27607	0.33333	0.40909	0.2071	0.23077	0.20238	0.23353	0.23077	0.30994	0.34104	0.28324	0.28235	0.36559	0.33333	0.23077	0.32941	0.37297	0.3299	0.35294	0.38824	0.38824	0.27811	0.31818	0.40984	0.37647	0.32948
0.35758	0.43182	0.30435	0.38636	0.4104	0.20879	0.27273	0.26437	0.41294	0.44086	0.28736	0.37079	0.36842	0.34104	0.44186	0.43915	0.41538	0.31034	0.41899	0.37349	0.34104	0.35227	0.30539	0.27168	0.28485	0.3125	0.38462	0.18857	0.28485	0.19075	0.28834	0.30061	0.31034	0.30387	0.25556	0.29825	0.32308	0.28261	0.25444	0.36095	0.33679	0.44751	0.32203	0.36364	0.35593	0.25714	0.36416	0.43169	0.36	0.27174
0.32653	0.51579	0.33981	0.47368	0.51351	0.31959	0.3	0.34031	0.45455	0.44762	0.36126	0.41414	0.45098	0.36735	0.42714	0.45972	0.5	0.32663	0.45	0.375	0.38144	0.34975	0.31606	0.30612	0.30526	0.41176	0.42574	0.25128	0.31915	0.24742	0.31551	0.30526	0.36788	0.33333	0.35751	0.28358	0.36111	0.37374	0.29167	0.35714	0.48485	0.50505	0.35678	0.40816	0.41538	0.33333	0.38776	0.4466	0.35644	0.30435
0.30387	0.3822	0.36216	0.28	0.3913	0.32571	0.34857	0.32571	0.4439	0.4	0.30387	0.36898	0.38776	0.32609	0.45251	0.44898	0.44	0.34078	0.37824	0.2973	0.30481	0.41243	0.27778	0.33333	0.36585	0.36788	0.33333	0.3253	0.28736	0.32927	0.27586	0.28	0.2766	0.37778	0.32961	0.32955	0.37755	0.40909	0.30994	0.32967	0.37755	0.45745	0.35912	0.34759	0.34759	0.30337	0.37017	0.42708	0.32979	0.41379
0.27072	0.41758	0.35912	0.35135	0.3089	0.25556	0.31429	0.23497	0.45	0.45745	0.34503	0.30208	0.4	0.30769	0.42697	0.40404	0.40299	0.27869	0.42857	0.32203	0.30769	0.34807	0.31765	0.31395	0.29762	0.32308	0.3871	0.26627	0.21111	0.26946	0.21348	0.21788	0.3	0.4152	0.31073	0.29545	0.42703	0.30108	0.32927	0.35632	0.375	0.48066	0.34831	0.42197	0.40571	0.23497	0.30811	0.35354	0.37853	0.2766
0.34483	0.28431	0.34409	0.32292	0.36559	0.25683	0.28571	0.32184	0.42718	0.343	0.31461	0.33684	0.35	0.3224	0.35789	0.48421	0.43	0.32222	0.47486	0.36	0.27368	0.40113	0.23913	0.27072	0.21978	0.34359	0.40107	0.29762	0.26136	0.28571	0.25	0.26857	0.35227	0.41379	0.33333	0.32571	0.41053	0.36667	0.35366	0.29032	0.42553	0.40206	0.29787	0.3587	0.35135	0.22995	0.28125	0.38071	0.33333	0.35556
0.22543	0.35593	0.34911	0.27473	0.30337	0.32484	0.33333	0.39597	0.43915	0.33333	0.25444	0.32571	0.36264	0.34146	0.27568	0.27451	0.32	0.22034	0.26042	0.2067	0.28655	0.27684	0.2795	0.26829	0.26582	0.38728	0.33333	0.26452	0.36986	0.25974	0.35616	0.35135	0.35	0.28736	0.28144	0.28834	0.26804	0.4	0.21951	0.28235	0.30159	0.32275	0.36196	0.29545	0.29545	0.41497	0.40881	0.35135	0.25556	0.40506
0.27711	0.39535	0.37349	0.34884	0.33333	0.22353	0.2619	0.2093	0.43158	0.37634	0.27711	0.28889	0.40909	0.25	0.31111	0.32653	0.38947	0.27059	0.34444	0.30909	0.27907	0.25556	0.2638	0.1954	0.20482	0.31868	0.34831	0.20988	0.2987	0.20497	0.30263	0.2987	0.31707	0.31765	0.31288	0.22807	0.40571	0.22404	0.20482	0.25287	0.40571	0.40449	0.34545	0.31034	0.31034	0.3	0.26554	0.36612	0.29885	0.26136
0.22222	0.29167	0.34091	0.33333	0.37931	0.28571	0.26437	0.35	0.41414	0.26923	0.30952	0.29032	0.3617	0.37349	0.34066	0.36735	0.40206	0.30233	0.35135	0.30994	0.31034	0.29282	0.27381	0.25581	0.26061	0.33333	0.36264	0.26708	0.2093	0.2625	0.21176	0.20231	0.34132	0.28177	0.26857	0.29762	0.31606	0.34104	0.29193	0.32941	0.38043	0.39459	0.34503	0.30387	0.31111	0.27811	0.31073	0.39459	0.33714	0.37725
0.35802	0.39326	0.32584	0.34831	0.31868	0.24138	0.29412	0.28571	0.38614	0.41935	0.30952	0.30435	0.3617	0.29545	0.38636	0.38144	0.37374	0.27273	0.37363	0.2948	0.32558	0.32203	0.29697	0.30909	0.31646	0.27179	0.30526	0.29114	0.24551	0.27848	0.23353	0.2381	0.2948	0.28889	0.2907	0.25287	0.33684	0.34104	0.26061	0.34524	0.32984	0.3871	0.30682	0.27568	0.27568	0.25581	0.27473	0.32308	0.34483	0.25683
0.35897	0.36364	0.46154	0.38095	0.27473	0.33333	0.325	0.22353	0.34653	0.45455	0.27711	0.31818	0.36264	0.30952	0.2967	0.36842	0.34694	0.27059	0.35196	0.27059	0.27907	0.28409	0.24848	0.2381	0.25786	0.38728	0.38728	0.20245	0.1976	0.19018	0.2	0.20482	0.28571	0.30994	0.38961	0.30435	0.33696	0.32544	0.23457	0.35404	0.3743	0.31579	0.30588	0.425	0.425	0.33333	0.34132	0.3587	0.26966	0.33735
0.28261	0.41935	0.28571	0.34737	0.34737	0.24731	0.31111	0.28889	0.43689	0.4433	0.28261	0.37634	0.36	0.38636	0.39785	0.40594	0.44	0.26316	0.39267	0.29032	0.35556	0.32275	0.28492	0.31073	0.30233	0.32663	0.375	0.27168	0.26554	0.26744	0.25424	0.25843	0.40351	0.33333	0.29348	0.3	0.36364	0.3262	0.2948	0.3908	0.35678	0.48108	0.34426	0.34043	0.34043	0.37278	0.34783	0.29858	0.34409	0.32258
0.37662	0.31868	0.29545	0.36471	0.30337	0.22353	0.34177	0.28395	0.32039	0.33333	0.2619	0.31818	0.31915	0.29412	0.43902	0.42857	0.43478	0.25581	0.33702	0.34161	0.35802	0.30636	0.2875	0.25301	0.2987	0.30435	0.34831	0.2327	0.24224	0.23567	0.25316	0.25	0.22727	0.33333	0.25146	0.2426	0.3743	0.30233	0.3245	0.26012	0.33696	0.31579	0.30588	0.30286	0.28814	0.18182	0.3494	0.32275	0.23497	0.29825
0.22581	0.40659	0.37079	0.34783	0.37778	0.27273	0.25275	0.28736	0.39806	0.33333	0.29545	0.34783	0.45055	0.35632	0.34043	0.39394	0.4	0.26087	0.35789	0.23404	0.36416	0.36723	0.28324	0.2948	0.34161	0.29293	0.42222	0.24706	0.24855	0.25	0.24419	0.24138	0.31073	0.26316	0.31429	0.31395	0.31658	0.2973	0.27811	0.32955	0.38624	0.35714	0.32222	0.34066	0.34066	0.30233	0.44578	0.3641	0.35955	0.30055
0.27273	0.44828	0.39535	0.4023	0.35556	0.26437	0.27273	0.27907	0.42	0.38144	0.31765	0.34066	0.34021	0.34884	0.42529	0.41667	0.36634	0.2809	0.5119	0.29545	0.31818	0.31492	0.29762	0.30952	0.24706	0.34759	0.40782	0.22353	0.23977	0.22619	0.2426	0.25444	0.28814	0.40476	0.29885	0.33735	0.34375	0.26882	0.27711	0.32184	0.35789	0.48023	0.27174	0.41176	0.41176	0.30178	0.26203	0.35751	0.32222	0.34483
0.27059	0.28421	0.31818	0.38824	0.32584	0.24706	0.33333	0.2619	0.38	0.34021	0.3012	0.31111	0.41573	0.28736	0.29032	0.40426	0.39583	0.3253	0.31551	0.34969	0.30994	0.27778	0.26506	0.30864	0.22892	0.33333	0.32609	0.22699	0.25926	0.20732	0.25466	0.25926	0.30952	0.33333	0.26744	0.25146	0.32979	0.39024	0.25153	0.32143	0.37363	0.32984	0.36145	0.24731	0.24731	0.28485	0.2809	0.37297	0.29213	0.30636
0.34043	0.50538	0.41053	0.44681	0.44681	0.27835	0.35484	0.29167	0.5	0.5102	0.4	0.46237	0.39806	0.44444	0.45263	0.54639	0.46154	0.3617	0.46114	0.37634	0.35417	0.40741	0.30851	0.31915	0.31148	0.4	0.37255	0.27568	0.2973	0.25806	0.29348	0.30435	0.34737	0.35385	0.30928	0.35135	0.41584	0.31343	0.29032	0.41758	0.40196	0.42857	0.35751	0.34	0.34	0.27179	0.36082	0.40097	0.35714	0.32323
0.31034	0.3617	0.4023	0.47619	0.31915	0.36585	0.29545	0.25843	0.39806	0.33333	0.29545	0.31915	0.36082	0.37209	0.3125	0.33981	0.4433	0.30337	0.35079	0.30337	0.31844	0.28723	0.26857	0.2514	0.29341	0.37634	0.3617	0.28485	0.24138	0.27273	0.24419	0.23429	0.32571	0.25654	0.32948	0.29885	0.35751	0.26984	0.23429	0.27174	0.40107	0.34343	0.31492	0.32609	0.32609	0.28736	0.34831	0.37113	0.34444	0.30769
0.25843	0.36957	0.31868	0.37079	0.29787	0.29412	0.28736	0.22222	0.42	0.31373	0.33333	0.31183	0.32653	0.34884	0.36264	0.41667	0.45263	0.34118	0.40331	0.22581	0.25405	0.39181	0.26744	0.22222	0.22543	0.27919	0.34043	0.21637	0.25444	0.21176	0.25749	0.2619	0.37349	0.2967	0.25556	0.34545	0.37234	0.32584	0.30061	0.38554	0.35789	0.38624	0.31461	0.29032	0.29032	0.30178	0.33333	0.32323	0.29348	0.3526
0.27711	0.30435	0.29545	0.28889	0.31818	0.22353	0.27711	0.35065	0.38776	0.31959	0.24706	0.26087	0.31915	0.30952	0.43902	0.46067	0.34694	0.2	0.28042	0.35	0.3253	0.26966	0.22619	0.26061	0.26582	0.30435	0.31868	0.20245	0.30719	0.20497	0.30263	0.30719	0.30909	0.33333	0.28144	0.22093	0.35912	0.32544	0.36054	0.24571	0.29474	0.36612	0.35366	0.36527	0.36527	0.26061	0.34132	0.29534	0.28409	0.2907
0.25301	0.34091	0.38272	0.32558	0.26667	0.2439	0.26829	0.21429	0.35354	0.34043	0.22353	0.29545	0.32609	0.31707	0.30337	0.30612	0.35417	0.20455	0.32222	0.26946	0.32515	0.30588	0.28662	0.29114	0.26452	0.33333	0.27568	0.24675	0.24051	0.24183	0.23567	0.24051	0.31677	0.29412	0.3125	0.2638	0.34444	0.26437	0.26452	0.22989	0.4152	0.32258	0.27485	0.3494	0.3494	0.29114	0.33333	0.40571	0.30588	0.35404
0.34091	0.43478	0.44828	0.42222	0.31959	0.28889	0.28261	0.28889	0.49495	0.4433	0.31111	0.34737	0.38776	0.34066	0.39785	0.37864	0.37143	0.31868	0.46154	0.31148	0.27083	0.38122	0.31429	0.30337	0.30233	0.3401	0.38947	0.25	0.25843	0.25287	0.25424	0.25843	0.31148	0.36264	0.29348	0.22513	0.42105	0.35519	0.23077	0.34444	0.41361	0.48913	0.26154	0.34043	0.34043	0.33333	0.25888	0.37688	0.3587	0.36667
0.26437	0.34783	0.26882	0.33333	0.46341	0.25581	0.34146	0.25581	0.47368	0.36082	0.375	0.37931	0.37634	0.2809	0.34066	0.35354	0.43158	0.36585	0.35135	0.36585	0.34911	0.31461	0.28916	0.26316	0.29193	0.36264	0.28497	0.26708	0.2381	0.25466	0.24096	0.24551	0.32544	0.33333	0.27586	0.26744	0.33684	0.34104	0.30818	0.24862	0.41111	0.37968	0.27778	0.26203	0.25532	0.30909	0.28177	0.34375	0.27174	0.22995
0.38462	0.42857	0.39583	0.41667	0.38776	0.33333	0.38462	0.29167	0.44444	0.48	0.4	0.46237	0.44	0.36842	0.39394	0.44231	0.4902	0.37634	0.46114	0.31959	0.36842	0.34343	0.35165	0.31915	0.35593	0.38614	0.42857	0.27568	0.25654	0.25806	0.26596	0.26316	0.38378	0.35385	0.38043	0.42045	0.3619	0.3822	0.2973	0.43333	0.44444	0.43564	0.35052	0.42553	0.41799	0.30526	0.41935	0.42157	0.44565	0.33673
0.25843	0.44828	0.30435	0.4186	0.37079	0.25	0.27273	0.30952	0.37864	0.36735	0.3494	0.37079	0.44444	0.30337	0.36264	0.37374	0.4375	0.39024	0.37297	0.31792	0.30337	0.36782	0.31325	0.21547	0.21839	0.32632	0.44828	0.21637	0.22543	0.21176	0.22093	0.22543	0.38182	0.36416	0.29885	0.32143	0.31633	0.38012	0.33333	0.24324	0.44944	0.37895	0.36047	0.38728	0.38728	0.29412	0.28962	0.29064	0.31492	0.27869
0.36585	0.38462	0.29032	0.37079	0.34066	0.25	0.30233	0.30952	0.40594	0.47253	0.33333	0.37079	0.36842	0.31818	0.34783	0.38776	0.36634	0.26667	0.32984	0.30286	0.34884	0.34463	0.29762	0.23596	0.30864	0.34043	0.42373	0.26061	0.25444	0.2561	0.26506	0.2619	0.34911	0.28962	0.24862	0.32934	0.32308	0.30387	0.2619	0.41975	0.34375	0.41622	0.31461	0.30435	0.30435	0.27168	0.38012	0.31658	0.36782	0.36047
0.31111	0.36082	0.29897	0.3913	0.3913	0.27473	0.28261	0.31818	0.43689	0.4433	0.28261	0.29293	0.36	0.25773	0.42857	0.40594	0.41176	0.31868	0.40741	0.32597	0.34066	0.29534	0.27072	0.26087	0.2948	0.43478	0.39683	0.33333	0.25843	0.34568	0.26136	0.26554	0.32597	0.33333	0.32222	0.28571	0.40625	0.27179	0.32544	0.27368	0.39896	0.39796	0.30851	0.39227	0.38462	0.36471	0.27179	0.39796	0.34409	0.38202
0.27273	0.38462	0.36364	0.35556	0.37079	0.20879	0.30233	0.25	0.43434	0.41053	0.36585	0.37079	0.41304	0.33333	0.44186	0.44681	0.36634	0.32558	0.33684	0.32558	0.33333	0.27273	0.38854	0.31737	0.24706	0.4	0.38462	0.2381	0.23256	0.22619	0.23529	0.23256	0.2809	0.31111	0.28409	0.30588	0.3299	0.2356	0.23977	0.32184	0.39459	0.35751	0.31461	0.31868	0.31868	0.34969	0.33333	0.4086	0.31492	0.26486
0.30952	0.34783	0.37209	0.33333	0.36364	0.28571	0.34146	0.24138	0.4433	0.36082	0.30952	0.34831	0.37634	0.22581	0.38636	0.38144	0.40206	0.30233	0.38122	0.24444	0.21277	0.34483	0.28916	0.28571	0.31646	0.31915	0.37017	0.25153	0.26061	0.23926	0.2716	0.26829	0.30994	0.30337	0.30588	0.37975	0.38043	0.30337	0.26829	0.31395	0.3956	0.40217	0.27072	0.30387	0.30387	0.24138	0.28889	0.36508	0.28571	0.32948
0.32558	0.34737	0.34066	0.31915	0.37778	0.27273	0.35714	0.30233	0.42574	0.36	0.31034	0.31915	0.38947	0.31111	0.4	0.46809	0.37255	0.24731	0.37234	0.33333	0.34091	0.375	0.35366	0.35758	0.25581	0.39891	0.31282	0.29268	0.30909	0.28834	0.29697	0.29341	0.28177	0.31868	0.36905	0.29885	0.39362	0.34078	0.29341	0.28571	0.39362	0.3641	0.38372	0.34807	0.34807	0.30994	0.33333	0.3641	0.28042	0.36
0.41463	0.42857	0.39326	0.35484	0.3125	0.34118	0.34884	0.31034	0.43137	0.53333	0.30337	0.38462	0.35354	0.33333	0.42222	0.4433	0.43434	0.2967	0.37895	0.2356	0.35593	0.34426	0.30636	0.29545	0.34146	0.34715	0.35417	0.21348	0.27168	0.20225	0.27485	0.27907	0.41317	0.29101	0.34483	0.27778	0.35714	0.35556	0.25	0.32961	0.31034	0.35	0.30108	0.36264	0.36264	0.35714	0.39429	0.35678	0.36667	0.36723
0.3494	0.4	0.36364	0.31183	0.31183	0.30952	0.33333	0.25	0.33962	0.34	0.30233	0.37079	0.35417	0.39759	0.33333	0.49451	0.40816	0.26667	0.35106	0.2809	0.37278	0.39181	0.27485	0.23596	0.21143	0.31937	0.34043	0.25301	0.25444	0.24096	0.25749	0.2619	0.2809	0.2228	0.32941	0.28324	0.34375	0.2967	0.22543	0.28492	0.37968	0.33673	0.30726	0.37931	0.37931	0.35802	0.2967	0.39362	0.27957	0.36842
0.29412	0.30526	0.32584	0.33333	0.37931	0.33333	0.30952	0.28571	0.35922	0.38947	0.25	0.36364	0.3913	0.32558	0.32609	0.39583	0.32039	0.30233	0.36612	0.31765	0.2809	0.48101	0.23699	0.27059	0.20231	0.35519	0.40909	0.22156	0.21637	0.22424	0.21893	0.23077	0.31765	0.38095	0.37037	0.34568	0.38043	0.41463	0.35065	0.28409	0.40331	0.3299	0.25	0.33333	0.32584	0.25581	0.24731	0.27094	0.3	0.28492
0.2619	0.37931	0.35714	0.31818	0.34884	0.22353	0.325	0.28395	0.36	0.37634	0.23256	0.24731	0.36264	0.3253	0.35632	0.39785	0.36082	0.28571	0.43195	0.25581	0.375	0.29143	0.17045	0.22353	0.22699	0.31148	0.36364	0.2327	0.23457	0.24359	0.22981	0.23457	0.27811	0.33333	0.3375	0.25749	0.35165	0.23757	0.25	0.33742	0.41379	0.3587	0.24719	0.41615	0.40741	0.26829	0.30233	0.44509	0.26966	0.29825
0.32558	0.29293	0.4023	0.34783	0.36264	0.31765	0.31034	0.28736	0.37143	0.34653	0.25275	0.37778	0.45055	0.2967	0.35484	0.51648	0.45833	0.27473	0.37968	0.28889	0.28962	0.3224	0.23333	0.24444	0.22034	0.36898	0.39891	0.26946	0.27811	0.28049	0.28144	0.27811	0.29609	0.26984	0.29944	0.33728	0.32995	0.35593	0.27059	0.32955	0.39362	0.38542	0.38372	0.37079	0.37079	0.33333	0.33333	0.4	0.34444	0.31492
0.34831	0.47253	0.30612	0.35417	0.38298	0.28261	0.30435	0.2967	0.42857	0.42	0.30435	0.36842	0.36634	0.39326	0.45055	0.42574	0.41748	0.35556	0.42105	0.37079	0.37017	0.35106	0.27869	0.31844	0.26667	0.39583	0.41053	0.23077	0.31792	0.23333	0.29885	0.31034	0.37853	0.3125	0.3224	0.32222	0.37688	0.3057	0.28814	0.27461	0.34975	0.43299	0.37363	0.3545	0.34737	0.35632	0.32632	0.34951	0.30256	0.40449
0.25581	0.34066	0.33333	0.35632	0.32584	0.29268	0.27059	0.21839	0.40816	0.36842	0.33333	0.24211	0.35484	0.28736	0.2766	0.38947	0.38144	0.3253	0.3743	0.27168	0.27273	0.36095	0.32075	0.25444	0.25153	0.34807	0.38636	0.27389	0.22892	0.26923	0.22424	0.22892	0.27168	0.34118	0.22472	0.28916	0.32979	0.27374	0.22156	0.35366	0.49701	0.38043	0.23497	0.33333	0.32571	0.27711	0.21925	0.36559	0.30682	0.32164
0.37209	0.38947	0.3125	0.33333	0.3617	0.28889	0.38824	0.23404	0.49495	0.4	0.32584	0.3617	0.41667	0.38636	0.35417	0.52688	0.44	0.34831	0.43011	0.37931	0.34807	0.3089	0.30682	0.33333	0.28736	0.33333	0.32663	0.27907	0.2948	0.26744	0.2907	0.30994	0.34078	0.35519	0.29348	0.30726	0.40625	0.3262	0.30233	0.33702	0.29808	0.43455	0.33696	0.34043	0.33333	0.31073	0.28497	0.41237	0.34409	0.31551
0.32609	0.51111	0.36842	0.43478	0.45055	0.23711	0.31183	0.25	0.4902	0.42574	0.4186	0.46667	0.53846	0.38462	0.44086	0.53684	0.46535	0.42529	0.44211	0.37778	0.32632	0.36508	0.4	0.26316	0.26776	0.37374	0.38776	0.26667	0.29609	0.25556	0.30682	0.30337	0.33333	0.31959	0.29474	0.30811	0.39	0.28643	0.27473	0.34409	0.40404	0.48421	0.33684	0.31313	0.31313	0.31868	0.3617	0.42424	0.34375	0.29592
0.34118	0.33333	0.34066	0.31915	0.30526	0.3494	0.34118	0.24444	0.44	0.37374	0.2809	0.26531	0.41935	0.25532	0.36957	0.39394	0.42857	0.28889	0.35789	0.26087	0.28962	0.3224	0.30588	0.28	0.27059	0.3545	0.32642	0.27711	0.25581	0.27273	0.25146	0.25581	0.32571	0.34078	0.28492	0.3865	0.43169	0.36364	0.32515	0.27869	0.4086	0.39267	0.35227	0.31183	0.30481	0.2948	0.28342	0.31683	0.28723	0.31492
0.3	0.32584	0.27273	0.35714	0.39024	0.18605	0.28395	0.18605	0.36735	0.3125	0.35065	0.32558	0.37079	0.25581	0.31818	0.31959	0.31313	0.21839	0.37572	0.325	0.3012	0.32934	0.30323	0.30769	0.21739	0.34857	0.27568	0.28859	0.17365	0.27517	0.17576	0.18788	0.26946	0.30178	0.2963	0.2956	0.26042	0.29412	0.2327	0.3375	0.33702	0.32258	0.33742	0.35758	0.36585	0.22892	0.26437	0.26154	0.37888	0.28235
0.35802	0.47619	0.32584	0.41176	0.39535	0.25581	0.375	0.24138	0.42857	0.33333	0.35802	0.33333	0.40659	0.40741	0.37079	0.38144	0.41667	0.27273	0.42045	0.36585	0.2809	0.32955	0.32099	0.32515	0.24551	0.37778	0.35519	0.25926	0.28395	0.2625	0.2716	0.28395	0.21081	0.33333	0.27586	0.27485	0.35106	0.26087	0.26061	0.26966	0.33684	0.3871	0.36905	0.34091	0.33333	0.24138	0.23404	0.32308	0.32955	0.29213
0.35802	0.34783	0.40476	0.2766	0.30435	0.31707	0.26437	0.31707	0.38614	0.40426	0.3253	0.26316	0.37634	0.31034	0.34066	0.44086	0.37374	0.33333	0.31579	0.31765	0.27374	0.32203	0.28144	0.32515	0.22353	0.34054	0.3262	0.30769	0.21637	0.29487	0.20468	0.20231	0.27273	0.34104	0.33735	0.31325	0.32292	0.36471	0.25301	0.29143	0.34392	0.29	0.32184	0.36416	0.37209	0.25581	0.34104	0.41758	0.32203	0.35294
0.36471	0.32653	0.39326	0.38462	0.35484	0.40741	0.31818	0.2809	0.41748	0.39394	0.30337	0.34043	0.39583	0.36364	0.33333	0.4433	0.43434	0.2967	0.44751	0.34857	0.33333	0.41379	0.30636	0.23913	0.30952	0.35417	0.42077	0.26316	0.25	0.26627	0.23864	0.24294	0.31844	0.31892	0.25134	0.27072	0.42246	0.33333	0.29412	0.25263	0.40741	0.39175	0.26042	0.33333	0.33333	0.26667	0.29787	0.42105	0.29474	0.30811
0.25641	0.31765	0.29268	0.31707	0.36709	0.23077	0.28947	0.21519	0.34737	0.26316	0.225	0.31707	0.34884	0.30769	0.27907	0.34066	0.30526	0.23457	0.30636	0.26582	0.32468	0.23529	0.21019	0.21519	0.21854	0.2948	0.30994	0.24138	0.1871	0.23611	0.18954	0.19481	0.27389	0.2381	0.24528	0.22785	0.22995	0.23077	0.2349	0.23171	0.28492	0.25134	0.2875	0.28485	0.27711	0.32414	0.2381	0.25134	0.27273	0.24848
0.36364	0.38144	0.3913	0.34021	0.32653	0.37209	0.42857	0.26882	0.44231	0.40594	0.34831	0.31313	0.39394	0.42529	0.41935	0.38462	0.39048	0.32609	0.39175	0.32609	0.34783	0.40331	0.33714	0.28261	0.2459	0.38144	0.36735	0.30233	0.22581	0.2907	0.21505	0.22581	0.35556	0.35484	0.3908	0.25926	0.47312	0.32632	0.33333	0.41379	0.32367	0.37624	0.35135	0.3545	0.34737	0.34091	0.36216	0.33014	0.38798	0.40449
0.30435	0.35354	0.3913	0.42857	0.35417	0.35632	0.33333	0.34091	0.41509	0.51064	0.26316	0.38298	0.42268	0.34783	0.38947	0.41176	0.41748	0.37079	0.33005	0.35556	0.30526	0.35106	0.27869	0.33333	0.25275	0.40314	0.38144	0.28	0.23243	0.27586	0.22162	0.22581	0.34066	0.36957	0.35955	0.29348	0.45745	0.43182	0.35714	0.32258	0.34975	0.44792	0.3587	0.32642	0.31959	0.37209	0.3125	0.36275	0.38043	0.3369
0.21429	0.38095	0.35802	0.28736	0.30233	0.26582	0.22892	0.28205	0.375	0.37778	0.2439	0.23077	0.26316	0.27711	0.29545	0.29897	0.34737	0.25301	0.31461	0.26061	0.25444	0.30539	0.21472	0.22699	0.26316	0.29609	0.28889	0.23684	0.19255	0.24	0.18012	0.17791	0.26061	0.34161	0.3038	0.27848	0.29348	0.29341	0.2549	0.28834	0.30055	0.32967	0.23699	0.30178	0.30952	0.2987	0.34161	0.36723	0.28994	0.32099
0.2809	0.50588	0.38636	0.37778	0.40909	0.24444	0.26667	0.30233	0.42574	0.34653	0.35714	0.30526	0.41935	0.31111	0.36957	0.48387	0.42857	0.38095	0.37234	0.31818	0.37209	0.3224	0.26136	0.30233	0.22034	0.36898	0.37634	0.29268	0.27059	0.2963	0.26627	0.27059	0.31073	0.34831	0.30682	0.32941	0.32323	0.23711	0.18681	0.32955	0.42391	0.33668	0.39181	0.34807	0.34066	0.26554	0.29032	0.4	0.39884	0.33708
0.32558	0.42222	0.43529	0.33333	0.34783	0.28736	0.32558	0.27273	0.42574	0.44681	0.37349	0.34783	0.33333	0.26882	0.41573	0.42268	0.35922	0.30337	0.49133	0.25405	0.24211	0.34444	0.32934	0.32544	0.35	0.40659	0.41436	0.19774	0.25581	0.18644	0.24419	0.25581	0.29609	0.29032	0.32184	0.24862	0.36458	0.28342	0.25581	0.28571	0.38624	0.41489	0.28649	0.37079	0.37079	0.30233	0.2973	0.39267	0.31522	0.32961
0.31034	0.3617	0.31183	0.39326	0.37778	0.25843	0.34118	0.33333	0.41176	0.44681	0.32558	0.34783	0.43478	0.31111	0.3125	0.42268	0.4	0.33333	0.42541	0.36471	0.34857	0.3224	0.26136	0.27273	0.27811	0.37634	0.30612	0.21143	0.24138	0.2069	0.22989	0.24855	0.34884	0.38728	0.37725	0.33728	0.34359	0.33333	0.26316	0.30726	0.43956	0.34343	0.27957	0.34066	0.34066	0.30233	0.34078	0.44565	0.29412	0.36
0.34066	0.37374	0.39785	0.41935	0.38947	0.41176	0.29787	0.34831	0.46154	0.44	0.34066	0.38947	0.42857	0.38462	0.36735	0.46	0.48	0.33333	0.34975	0.30526	0.32632	0.44944	0.32222	0.2766	0.24064	0.39487	0.36	0.28814	0.32571	0.27684	0.32948	0.32571	0.33333	0.31959	0.3743	0.34444	0.44041	0.47126	0.34884	0.32979	0.44792	0.38235	0.38043	0.32653	0.33333	0.33333	0.37634	0.42424	0.34375	0.41899
0.28261	0.41935	0.35484	0.4382	0.40659	0.30337	0.35632	0.33333	0.43689	0.38614	0.2967	0.37634	0.43158	0.4878	0.36842	0.39216	0.39806	0.29032	0.37824	0.37143	0.38636	0.3369	0.36095	0.31818	0.3494	0.30693	0.38947	0.22905	0.21081	0.23864	0.21978	0.21739	0.34078	0.33333	0.33708	0.32955	0.35	0.30526	0.30233	0.31522	0.35678	0.47312	0.30851	0.28571	0.28571	0.30337	0.39326	0.33659	0.32979	0.28796
0.29268	0.34831	0.34118	0.30337	0.36471	0.26829	0.24706	0.18182	0.41667	0.3913	0.30864	0.33333	0.31915	0.3253	0.37209	0.34021	0.375	0.28571	0.3908	0.28571	0.26437	0.31395	0.2638	0.29193	0.29032	0.31148	0.25654	0.20988	0.24224	0.20497	0.22981	0.23457	0.29341	0.37423	0.27381	0.2069	0.35165	0.32544	0.22699	0.32927	0.30159	0.42857	0.32143	0.28814	0.29545	0.27607	0.28	0.26263	0.32941	0.32934
0.34884	0.38298	0.33333	0.4	0.3125	0.22581	0.28889	0.35714	0.39048	0.4375	0.30337	0.35484	0.39583	0.2766	0.31959	0.42857	0.36538	0.32584	0.43169	0.30387	0.29032	0.31551	0.28409	0.34118	0.28655	0.3	0.35417	0.32515	0.23596	0.30488	0.22472	0.23596	0.38012	0.36313	0.27174	0.31429	0.4	0.4269	0.34146	0.34463	0.43011	0.41361	0.30811	0.34054	0.34783	0.23243	0.33333	0.38462	0.38983	0.30108
0.21348	0.32609	0.31818	0.32584	0.28261	0.30864	0.3012	0.30864	0.38	0.34021	0.3012	0.25532	0.3125	0.3494	0.33333	0.375	0.36735	0.27907	0.35912	0.30952	0.27273	0.31429	0.22807	0.23977	0.25153	0.28421	0.4023	0.27389	0.22156	0.27742	0.21687	0.21429	0.27907	0.31792	0.27485	0.25882	0.35135	0.31792	0.33333	0.32143	0.35135	0.35106	0.27684	0.34104	0.35673	0.29268	0.32558	0.29592	0.32184	0.31395
0.3494	0.38462	0.25	0.29787	0.4186	0.30952	0.27273	0.25	0.42	0.36735	0.25843	0.29787	0.39785	0.39759	0.30526	0.38776	0.35294	0.34118	0.29592	0.36527	0.34884	0.33708	0.28994	0.31737	0.25444	0.36957	0.36216	0.28395	0.27711	0.2795	0.26506	0.28485	0.30286	0.2967	0.32941	0.32143	0.3299	0.28962	0.22543	0.27072	0.40984	0.32323	0.27174	0.31868	0.31868	0.35802	0.24868	0.32323	0.32222	0.37647
0.25581	0.35556	0.38095	0.37209	0.32584	0.30864	0.25581	0.30864	0.35294	0.39785	0.21348	0.2967	0.3125	0.31765	0.33333	0.36082	0.45652	0.27907	0.33696	0.27168	0.30233	0.32948	0.27273	0.25444	0.23636	0.34807	0.35556	0.28205	0.28302	0.28571	0.27044	0.26708	0.22905	0.35714	0.28235	0.22286	0.34409	0.2809	0.2071	0.30588	0.36612	0.36559	0.27684	0.31073	0.30337	0.27711	0.35714	0.42697	0.32184	0.31395
0.4023	0.32039	0.39785	0.34694	0.38947	0.29032	0.29787	0.2766	0.50495	0.34579	0.38636	0.38947	0.38614	0.27273	0.38144	0.46	0.49495	0.37778	0.35644	0.37778	0.29231	0.35079	0.28649	0.31868	0.28889	0.37374	0.48634	0.2809	0.33333	0.27684	0.33721	0.33333	0.35519	0.34031	0.29474	0.25389	0.41837	0.3617	0.29609	0.28866	0.39698	0.38235	0.35829	0.36126	0.36842	0.31868	0.3617	0.43878	0.34375	0.36559
0.28736	0.32632	0.37931	0.31183	0.4186	0.35802	0.28736	0.34146	0.37864	0.32673	0.27273	0.32609	0.38298	0.4321	0.33333	0.37374	0.38	0.22581	0.36559	0.40741	0.31073	0.4	0.24571	0.30178	0.20455	0.38462	0.32632	0.22353	0.33333	0.21893	0.3125	0.33333	0.25275	0.34857	0.3697	0.26857	0.36508	0.32584	0.26946	0.29213	0.36508	0.39362	0.3526	0.34078	0.34831	0.30952	0.2967	0.34359	0.26596	0.39286
0.40909	0.4375	0.43478	0.38144	0.36735	0.31183	0.27835	0.31183	0.48077	0.55319	0.36264	0.42553	0.46392	0.3913	0.33333	0.39623	0.41509	0.34043	0.38308	0.36957	0.34737	0.53216	0.38286	0.31183	0.33333	0.35961	0.36634	0.28177	0.31111	0.27778	0.30726	0.31111	0.36216	0.35417	0.26263	0.34426	0.39604	0.39037	0.26882	0.3956	0.41709	0.43	0.33679	0.36082	0.36082	0.27083	0.37566	0.43	0.38624	0.3871
0.25	0.29167	0.26882	0.29032	0.36364	0.27059	0.3253	0.38462	0.38614	0.38947	0.30952	0.39535	0.3913	0.26667	0.37079	0.32673	0.37374	0.36585	0.3369	0.37423	0.33333	0.33714	0.26627	0.26316	0.29193	0.33333	0.34783	0.31613	0.26061	0.31169	0.2561	0.26061	0.3913	0.34884	0.35366	0.32121	0.28283	0.30337	0.27607	0.25556	0.37297	0.3871	0.30682	0.30387	0.30387	0.36709	0.27473	0.37968	0.2381	0.34503
0.28571	0.37079	0.30337	0.35632	0.37209	0.34177	0.24138	0.27711	0.36634	0.35417	0.28571	0.34091	0.36957	0.36585	0.31868	0.32	0.45652	0.34146	0.33696	0.29412	0.25843	0.30682	0.25749	0.23977	0.29936	0.37079	0.36313	0.21951	0.275	0.22222	0.27848	0.26708	0.27168	0.25275	0.26012	0.3375	0.3089	0.2459	0.25153	0.22652	0.3369	0.35106	0.24862	0.28889	0.28177	0.29268	0.34118	0.32292	0.32948	0.32941
0.30337	0.35417	0.39326	0.44828	0.4	0.29545	0.30337	0.29545	0.46	0.45263	0.34884	0.35484	0.34	0.33333	0.34737	0.4	0.42	0.34091	0.37173	0.33333	0.37931	0.3743	0.34524	0.29545	0.27907	0.35417	0.37566	0.30909	0.22905	0.30488	0.23864	0.24294	0.32584	0.34807	0.27174	0.36095	0.34343	0.30481	0.29412	0.35227	0.4	0.36364	0.30811	0.34783	0.34054	0.31034	0.29101	0.37755	0.33696	0.33702
0.44	0.34066	0.36471	0.42169	0.32584	0.35897	0.28571	0.27711	0.4375	0.39785	0.31707	0.26882	0.36957	0.30233	0.29032	0.43478	0.35354	0.26437	0.3743	0.31737	0.2948	0.25683	0.34615	0.30061	0.2439	0.34066	0.31892	0.25786	0.32468	0.24528	0.31169	0.31613	0.31737	0.27374	0.1978	0.22286	0.30208	0.39877	0.21429	0.30588	0.38889	0.3956	0.28409	0.31818	0.31818	0.29268	0.2809	0.38043	0.30682	0.27684
0.34118	0.34737	0.28421	0.34783	0.34783	0.38272	0.34118	0.27273	0.39806	0.37374	0.23913	0.31915	0.45055	0.32584	0.32632	0.35294	0.47368	0.24731	0.31633	0.31073	0.36416	0.31522	0.25424	0.24444	0.3012	0.37634	0.39891	0.29268	0.28571	0.28834	0.27381	0.27811	0.34104	0.28342	0.27778	0.32164	0.33673	0.26984	0.27059	0.31461	0.34359	0.35025	0.36782	0.32609	0.31892	0.40881	0.30435	0.38542	0.42353	0.32961
0.23232	0.38776	0.32653	0.36082	0.36082	0.26316	0.25773	0.31868	0.50495	0.33333	0.35556	0.375	0.4433	0.3125	0.41053	0.43137	0.40952	0.36264	0.38384	0.27835	0.38462	0.45763	0.25926	0.2766	0.28177	0.34653	0.40206	0.32558	0.26087	0.31395	0.26374	0.25405	0.35519	0.31959	0.28796	0.375	0.33014	0.26733	0.27473	0.40449	0.44041	0.38235	0.40331	0.40541	0.39785	0.29032	0.37634	0.38235	0.42541	0.36559
0.35	0.34066	0.36471	0.31111	0.31111	0.29268	0.25581	0.27711	0.38	0.35417	0.33333	0.34091	0.48235	0.24444	0.34831	0.32	0.35354	0.29412	0.33696	0.35802	0.2948	0.25	0.32911	0.29268	0.31613	0.29101	0.33333	0.25	0.29114	0.2375	0.28662	0.29114	0.27168	0.31792	0.25287	0.32919	0.32979	0.25967	0.21429	0.27586	0.30208	0.41111	0.29143	0.31818	0.31073	0.27711	0.25967	0.32984	0.34503	0.36145
0.2381	0.34091	0.27273	0.2809	0.26667	0.21429	0.25301	0.29114	0.35354	0.3125	0.22353	0.25275	0.32609	0.27059	0.30337	0.29293	0.31313	0.34177	0.30055	0.25444	0.30909	0.28324	0.20958	0.26708	0.28105	0.34857	0.4303	0.2549	0.20245	0.24183	0.19018	0.19512	0.28485	0.3253	0.27273	0.2716	0.30811	0.33333	0.2327	0.26627	0.36723	0.30851	0.3625	0.32544	0.32544	0.22892	0.23596	0.3743	0.2907	0.37975
0.36364	0.44086	0.34737	0.42857	0.41304	0.28261	0.31868	0.2967	0.47059	0.46392	0.26316	0.36842	0.4375	0.37778	0.33333	0.37143	0.43137	0.25773	0.37755	0.37853	0.31217	0.32292	0.25134	0.27568	0.28814	0.39583	0.31373	0.31765	0.28814	0.32143	0.28409	0.2809	0.32609	0.34043	0.29412	0.24607	0.41969	0.3125	0.28814	0.32973	0.43455	0.5027	0.36612	0.29293	0.29293	0.30387	0.34759	0.37624	0.33684	0.34409
0.40476	0.45055	0.38462	0.33333	0.34737	0.31818	0.28261	0.27473	0.40952	0.41414	0.28261	0.37634	0.43158	0.35556	0.38298	0.39216	0.41176	0.33333	0.35025	0.29032	0.26425	0.32979	0.24324	0.31073	0.2948	0.39683	0.44262	0.30178	0.28	0.28994	0.26857	0.27273	0.37143	0.33333	0.35227	0.36047	0.35	0.37778	0.23077	0.32967	0.42857	0.37	0.32258	0.41573	0.41573	0.33333	0.34783	0.37688	0.31579	0.33696
0.39535	0.35354	0.34737	0.34021	0.44444	0.26882	0.29032	0.31111	0.47059	0.42	0.36364	0.38298	0.39394	0.30526	0.46667	0.42574	0.41748	0.31183	0.39175	0.37079	0.3262	0.34392	0.32203	0.37209	0.34118	0.34	0.34673	0.23077	0.2809	0.22652	0.26966	0.2809	0.30481	0.37705	0.32967	0.38372	0.37	0.34759	0.27374	0.29474	0.34975	0.41837	0.29534	0.37634	0.38378	0.2967	0.27919	0.36946	0.33684	0.38889
0.39024	0.40659	0.34066	0.37778	0.27835	0.27273	0.22581	0.31765	0.44	0.49451	0.29545	0.30526	0.36082	0.26882	0.43182	0.35294	0.42857	0.31818	0.40217	0.33333	0.31111	0.3224	0.29825	0.34132	0.28571	0.34737	0.34737	0.20455	0.26316	0.2	0.25882	0.25581	0.31073	0.37143	0.28492	0.26257	0.40107	0.35593	0.25581	0.32203	0.43169	0.46154	0.4	0.37853	0.39429	0.24444	0.32597	0.38542	0.36723	0.30769
0.29268	0.37931	0.425	0.36471	0.31818	0.26829	0.29268	0.28395	0.34653	0.37634	0.30864	0.30337	0.39326	0.22222	0.32584	0.38298	0.375	0.25581	0.3224	0.27811	0.27168	0.29885	0.32051	0.25301	0.26582	0.40351	0.36364	0.18788	0.25786	0.17576	0.26115	0.26582	0.35849	0.26554	0.28144	0.30435	0.31551	0.32544	0.21951	0.24571	0.41379	0.3587	0.30588	0.31034	0.31034	0.26829	0.2948	0.41243	0.26966	0.2907
0.42105	0.35556	0.30337	0.45679	0.35632	0.30864	0.3012	0.2619	0.38	0.39785	0.35	0.25532	0.36957	0.30233	0.30435	0.38947	0.39583	0.3253	0.42197	0.33333	0.27273	0.28492	0.2963	0.23977	0.2439	0.29787	0.29101	0.21212	0.25926	0.20732	0.24691	0.25926	0.27168	0.28814	0.1978	0.27381	0.40449	0.39877	0.22156	0.26136	0.47059	0.45977	0.25556	0.30337	0.30337	0.23256	0.23243	0.35106	0.29213	0.23497
0.30337	0.35417	0.33333	0.35484	0.46512	0.23913	0.24731	0.2809	0.41748	0.38	0.36471	0.35484	0.39583	0.36364	0.45455	0.47368	0.42	0.28261	0.42391	0.34091	0.30435	0.30851	0.33728	0.33333	0.25	0.36842	0.32653	0.27059	0.25714	0.25882	0.25287	0.24294	0.31111	0.31892	0.27869	0.24324	0.42246	0.31183	0.31737	0.29348	0.42246	0.51685	0.35196	0.34783	0.34783	0.22581	0.30481	0.38462	0.33696	0.26702
0.3253	0.33333	0.31111	0.46341	0.29032	0.25581	0.35802	0.24138	0.4433	0.33333	0.26437	0.39535	0.3617	0.32558	0.29787	0.39583	0.46237	0.31765	0.36612	0.26554	0.27374	0.28571	0.28916	0.27059	0.22353	0.34783	0.3262	0.26708	0.20231	0.25466	0.21176	0.2093	0.35758	0.28889	0.22652	0.21788	0.37297	0.36471	0.34194	0.28409	0.38043	0.44134	0.35294	0.24211	0.24211	0.27811	0.29609	0.33679	0.31461	0.29944
0.26437	0.31915	0.42169	0.31868	0.31868	0.24138	0.27907	0.36709	0.42857	0.30693	0.34146	0.33333	0.33333	0.37349	0.34066	0.38144	0.37374	0.30233	0.36612	0.34132	0.29545	0.31461	0.32099	0.34161	0.30818	0.30526	0.37778	0.25153	0.24551	0.25466	0.24096	0.24551	0.35758	0.36471	0.28324	0.25287	0.34392	0.34884	0.31646	0.25556	0.3956	0.37968	0.33721	0.2967	0.2967	0.23429	0.34104	0.37968	0.24468	0.28492
0.30526	0.46809	0.41935	0.45652	0.41053	0.34066	0.40909	0.35556	0.45283	0.46	0.33333	0.36735	0.46392	0.33333	0.38776	0.5102	0.48515	0.29897	0.51913	0.34043	0.40659	0.40107	0.32967	0.29787	0.27568	0.41538	0.40816	0.34104	0.2967	0.35294	0.29282	0.2967	0.29897	0.41304	0.37363	0.31551	0.41	0.36126	0.34091	0.36559	0.46875	0.43	0.30964	0.47486	0.45856	0.34066	0.3	0.47423	0.37173	0.36508
0.37079	0.41667	0.35417	0.40426	0.41935	0.30435	0.29787	0.33333	0.47573	0.41176	0.4023	0.36082	0.4	0.26	0.44086	0.50515	0.48	0.36264	0.40513	0.33333	0.32632	0.3871	0.30769	0.26316	0.27473	0.32039	0.40206	0.2459	0.26087	0.25556	0.26374	0.26087	0.42529	0.36898	0.32258	0.29412	0.44792	0.37634	0.35673	0.30208	0.47872	0.51613	0.35106	0.32653	0.32653	0.23711	0.3545	0.34928	0.35789	0.32984
0.2381	0.28261	0.30233	0.26667	0.25275	0.29114	0.26829	0.25926	0.36735	0.36957	0.3	0.31034	0.28421	0.35	0.31818	0.3913	0.35417	0.325	0.32961	0.21839	0.24138	0.32934	0.17442	0.2071	0.18788	0.27568	0.25532	0.2549	0.17365	0.23377	0.16168	0.17365	0.33333	0.30952	0.32911	0.2956	0.3908	0.35802	0.39007	0.38961	0.34444	0.3743	0.31325	0.35758	0.3494	0.28302	0.25714	0.31551	0.30588	0.32121
0.33333	0.36842	0.37778	0.34043	0.35484	0.26667	0.30337	0.32558	0.46	0.35294	0.33333	0.3125	0.41053	0.30435	0.42222	0.41414	0.40594	0.34091	0.42391	0.34857	0.26316	0.29474	0.31395	0.34118	0.31737	0.34021	0.34021	0.2	0.29412	0.20225	0.28235	0.29412	0.28962	0.29787	0.32955	0.35294	0.38542	0.33333	0.21547	0.30769	0.37113	0.48352	0.31522	0.33333	0.33333	0.26667	0.34807	0.43617	0.35165	0.3908
0.30337	0.38298	0.34783	0.41573	0.44828	0.31034	0.28889	0.25275	0.47475	0.40816	0.30337	0.4	0.41053	0.31868	0.3617	0.47368	0.39216	0.25532	0.42391	0.39645	0.34831	0.39773	0.35329	0.37349	0.27907	0.39785	0.38298	0.24138	0.30952	0.23699	0.31325	0.30952	0.2967	0.33333	0.3	0.25683	0.41489	0.37853	0.26437	0.30769	0.43784	0.42857	0.30108	0.29167	0.29167	0.30286	0.31183	0.38462	0.30851	0.33702
0.31765	0.3125	0.29032	0.38636	0.32609	0.27907	0.30233	0.23596	0.37864	0.41053	0.25843	0.34066	0.39785	0.28889	0.33333	0.47826	0.40816	0.32558	0.32984	0.31792	0.26776	0.26596	0.26744	0.29412	0.31677	0.41573	0.35484	0.26061	0.30061	0.24096	0.3125	0.30864	0.30286	0.31844	0.23497	0.29825	0.33679	0.30387	0.27711	0.29944	0.41758	0.35751	0.39286	0.36364	0.35593	0.27168	0.31111	0.39362	0.33708	0.3
0.38824	0.43478	0.44828	0.34737	0.42222	0.28889	0.31111	0.24731	0.5102	0.41414	0.42169	0.40659	0.38776	0.35556	0.39785	0.47917	0.41176	0.31868	0.4	0.31868	0.31183	0.32979	0.30682	0.29609	0.30994	0.3822	0.32663	0.25	0.30994	0.23864	0.29825	0.30233	0.26984	0.34054	0.33708	0.32955	0.42105	0.30526	0.21739	0.32967	0.33663	0.41237	0.3743	0.38462	0.38462	0.31818	0.34783	0.41237	0.32979	0.36667
0.34066	0.38776	0.3	0.48315	0.36082	0.25	0.29787	0.31868	0.43396	0.44	0.34066	0.38947	0.38614	0.36957	0.42553	0.50515	0.54167	0.40909	0.40513	0.36264	0.41573	0.32308	0.29348	0.26316	0.28889	0.37374	0.40206	0.25967	0.28889	0.24176	0.27778	0.29609	0.40909	0.3545	0.32258	0.26702	0.40404	0.31959	0.29609	0.32275	0.39	0.36893	0.38043	0.35417	0.35417	0.31868	0.3545	0.41	0.30303	0.33684
0.36264	0.36634	0.375	0.38144	0.34	0.27083	0.30526	0.35556	0.49515	0.44554	0.34783	0.38144	0.40594	0.40659	0.32039	0.49495	0.47059	0.34043	0.4555	0.37705	0.40659	0.33673	0.25389	0.32609	0.28261	0.31429	0.41538	0.28177	0.31111	0.26374	0.3	0.31111	0.40782	0.36126	0.26263	0.28125	0.39604	0.40541	0.34857	0.34392	0.43147	0.46667	0.3871	0.39683	0.40426	0.31892	0.35417	0.38164	0.36458	0.29648
0.33333	0.26882	0.30233	0.35714	0.29545	0.2439	0.25301	0.21429	0.39583	0.34043	0.2093	0.29545	0.32609	0.25581	0.33333	0.33333	0.3	0.27711	0.27957	0.28485	0.28571	0.2907	0.30323	0.22892	0.20988	0.34857	0.36416	0.2	0.24841	0.20253	0.25161	0.26452	0.30061	0.25714	0.2426	0.3038	0.29412	0.25714	0.2327	0.26627	0.26702	0.28796	0.27485	0.3494	0.34132	0.33333	0.24294	0.26804	0.3875	0.25287
0.33333	0.34091	0.30233	0.26667	0.34118	0.2439	0.1954	0.22892	0.34	0.41573	0.26829	0.34118	0.31183	0.27059	0.38095	0.34737	0.35417	0.27711	0.4	0.27711	0.24138	0.32934	0.19527	0.23636	0.24841	0.31844	0.31111	0.21519	0.21739	0.20253	0.20497	0.21739	0.31677	0.34969	0.2963	0.24848	0.35955	0.29412	0.24841	0.35443	0.29412	0.39773	0.34568	0.28736	0.2948	0.22892	0.25714	0.28125	0.35366	0.28994
0.32584	0.375	0.34043	0.3617	0.33333	0.31818	0.35632	0.24731	0.40952	0.37255	0.26882	0.3617	0.44681	0.4023	0.38298	0.37864	0.39806	0.33333	0.35025	0.36364	0.38636	0.38889	0.29944	0.25405	0.21081	0.36082	0.375	0.24294	0.30994	0.24571	0.2907	0.30994	0.26316	0.36264	0.36782	0.34483	0.5	0.35519	0.28	0.35955	0.37056	0.36318	0.36667	0.44	0.43182	0.34104	0.36264	0.33659	0.34409	0.30851
0.34043	0.4	0.31373	0.36	0.34653	0.36264	0.28571	0.29167	0.4717	0.5102	0.28571	0.40206	0.41176	0.32653	0.35294	0.45631	0.44762	0.40659	0.43147	0.31959	0.31313	0.41489	0.26804	0.30526	0.35593	0.35266	0.37255	0.26203	0.30435	0.26486	0.30055	0.30435	0.39891	0.38947	0.38043	0.39665	0.41584	0.41176	0.33333	0.34375	0.45918	0.44279	0.32323	0.39583	0.39583	0.31217	0.375	0.42157	0.3641	0.35052
0.3012	0.34066	0.26087	0.22917	0.40476	0.34177	0.3012	0.27711	0.39394	0.32653	0.24138	0.2967	0.28571	0.27273	0.33333	0.40426	0.34	0.23596	0.29474	0.24294	0.28	0.32948	0.27273	0.30061	0.26708	0.46108	0.34807	0.31579	0.31613	0.31126	0.30323	0.29936	0.36646	0.2459	0.34568	0.34591	0.31579	0.31034	0.26708	0.27586	0.32275	0.27638	0.32164	0.34884	0.35673	0.38562	0.32558	0.36559	0.34503	0.33728
0.22222	0.34783	0.38824	0.34831	0.33333	0.22727	0.30952	0.24138	0.47368	0.45055	0.30952	0.36364	0.34737	0.29545	0.31183	0.39583	0.36	0.31765	0.41243	0.30994	0.29545	0.39286	0.34591	0.27811	0.35948	0.35519	0.27179	0.31613	0.26829	0.32026	0.2638	0.27607	0.32544	0.36471	0.26136	0.24571	0.33684	0.28177	0.33333	0.22162	0.34392	0.37234	0.24324	0.32584	0.32584	0.27059	0.28889	0.42541	0.25806	0.31429
0.28736	0.48235	0.33333	0.31183	0.4186	0.26437	0.30233	0.25	0.42	0.38144	0.4	0.4023	0.39785	0.34884	0.40909	0.41667	0.33981	0.2809	0.3956	0.37349	0.36471	0.35227	0.37107	0.31737	0.26946	0.34759	0.36957	0.2381	0.30061	0.22619	0.28834	0.29268	0.25967	0.34091	0.37805	0.24022	0.35789	0.33333	0.23256	0.33721	0.33679	0.43956	0.29282	0.34831	0.34831	0.34146	0.34857	0.38624	0.27273	0.39286
0.34146	0.36264	0.32584	0.37931	0.42857	0.21348	0.26437	0.3012	0.4433	0.375	0.375	0.33333	0.37634	0.22581	0.35556	0.31373	0.40206	0.36585	0.3369	0.30233	0.28814	0.36842	0.22989	0.29341	0.27607	0.30526	0.31217	0.28302	0.30818	0.27044	0.3038	0.30818	0.2948	0.30337	0.35366	0.33742	0.33684	0.38095	0.20231	0.32164	0.44318	0.3299	0.34503	0.39645	0.38824	0.28571	0.31073	0.37234	0.29282	0.29213
0.26667	0.37634	0.35556	0.30526	0.33333	0.28736	0.29545	0.30233	0.42574	0.40206	0.32558	0.31915	0.38947	0.40476	0.34043	0.5	0.38614	0.31818	0.30964	0.24731	0.34857	0.39884	0.26857	0.28736	0.30909	0.33333	0.3913	0.26946	0.21348	0.26506	0.21591	0.21348	0.34104	0.33333	0.31429	0.28409	0.27805	0.31868	0.3012	0.27869	0.41622	0.34343	0.31492	0.29787	0.29787	0.33333	0.31868	0.35714	0.30108	0.4
0.31765	0.35484	0.46341	0.37079	0.31183	0.27907	0.24444	0.3253	0.44898	0.44086	0.31765	0.4186	0.34021	0.27473	0.37778	0.41667	0.4375	0.39024	0.40331	0.33333	0.26087	0.30055	0.22472	0.28655	0.31677	0.36957	0.34043	0.23077	0.29268	0.21893	0.28049	0.29268	0.28814	0.33333	0.25556	0.29825	0.31633	0.26203	0.23256	0.31429	0.3871	0.39362	0.33714	0.31868	0.31868	0.27907	0.31111	0.52326	0.25926	0.3
0.34211	0.28889	0.29412	0.38272	0.27273	0.21951	0.30769	0.25	0.38947	0.33333	0.25926	0.27273	0.30435	0.2619	0.2809	0.36957	0.3617	0.28395	0.32203	0.26061	0.25444	0.32121	0.2375	0.23457	0.23077	0.30337	0.27473	0.24503	0.23871	0.24832	0.25	0.2549	0.17514	0.3012	0.19075	0.20958	0.30055	0.29341	0.26316	0.26506	0.35227	0.30108	0.31288	0.30178	0.29412	0.25	0.2	0.32967	0.34568	0.25882
0.24731	0.35417	0.34783	0.36957	0.38462	0.22581	0.31818	0.34118	0.46	0.42268	0.36471	0.38462	0.35354	0.31868	0.40659	0.48936	0.40594	0.31111	0.38624	0.31844	0.37143	0.35912	0.34524	0.28814	0.36646	0.32653	0.33333	0.24855	0.27168	0.24419	0.26744	0.26437	0.34091	0.31183	0.24468	0.23656	0.35714	0.34807	0.30178	0.28649	0.38542	0.44385	0.33702	0.37017	0.36264	0.27374	0.37853	0.39896	0.32258	0.38286
0.39583	0.45098	0.42	0.37143	0.38462	0.33333	0.36735	0.34694	0.50459	0.51456	0.36735	0.41176	0.42056	0.32692	0.41748	0.50476	0.49533	0.34653	0.47525	0.36	0.32692	0.34286	0.31	0.36788	0.34737	0.46535	0.42995	0.34043	0.29293	0.32979	0.28283	0.29293	0.35323	0.46597	0.37755	0.33668	0.48039	0.36585	0.34737	0.34975	0.41121	0.45714	0.36946	0.43434	0.42714	0.28155	0.37931	0.41014	0.42424	0.36275
0.3125	0.37255	0.39583	0.36	0.36	0.30526	0.35484	0.31915	0.5	0.39623	0.32632	0.36	0.44	0.34021	0.40816	0.44231	0.44762	0.33333	0.45361	0.31282	0.34021	0.44565	0.36667	0.31915	0.28342	0.42857	0.40704	0.32584	0.28342	0.32203	0.27957	0.2973	0.36898	0.34694	0.28934	0.43678	0.42289	0.29412	0.29032	0.37234	0.40196	0.45	0.38624	0.36041	0.35354	0.30526	0.33333	0.40777	0.38542	0.39362
0.20455	0.41176	0.37349	0.4321	0.38095	0.26829	0.2619	0.2381	0.37374	0.33333	0.37662	0.34884	0.37778	0.375	0.35632	0.38298	0.41935	0.35	0.34444	0.36709	0.42857	0.30636	0.32051	0.23077	0.1976	0.31868	0.32597	0.20988	0.23457	0.20497	0.2375	0.24224	0.30909	0.26554	0.32099	0.28049	0.32258	0.23757	0.25786	0.22472	0.39773	0.3369	0.32143	0.34911	0.35714	0.32484	0.35758	0.36612	0.23497	0.31361
0.35714	0.37634	0.37079	0.30526	0.37778	0.24444	0.31034	0.23077	0.58242	0.41667	0.37349	0.30526	0.375	0.24211	0.35484	0.38	0.47368	0.34884	0.35789	0.24731	0.28962	0.30811	0.24719	0.25843	0.35	0.33333	0.3545	0.2619	0.3012	0.26506	0.30488	0.3012	0.31073	0.2973	0.28492	0.32164	0.41622	0.22449	0.26316	0.32203	0.33673	0.37113	0.30055	0.34066	0.34066	0.27273	0.32597	0.43011	0.32967	0.29348
0.34146	0.45882	0.37209	0.33333	0.51899	0.28571	0.25	0.3012	0.42857	0.43478	0.34146	0.36364	0.45455	0.31034	0.38636	0.36735	0.40206	0.28736	0.30208	0.34132	0.37349	0.30726	0.29697	0.26316	0.31646	0.34054	0.34054	0.21429	0.29193	0.20238	0.2795	0.27607	0.26554	0.31073	0.33735	0.30539	0.33684	0.30337	0.21637	0.28409	0.34392	0.37234	0.29944	0.31111	0.30387	0.28571	0.37278	0.35079	0.34483	0.24324
0.29787	0.34653	0.35417	0.36082	0.34694	0.30435	0.28421	0.36364	0.46154	0.42574	0.28421	0.41935	0.4	0.35484	0.44086	0.46	0.43689	0.34783	0.44974	0.36264	0.32632	0.35789	0.26596	0.30435	0.26087	0.30769	0.33333	0.30286	0.32571	0.28409	0.33721	0.32571	0.42529	0.40659	0.27461	0.35955	0.41117	0.40659	0.4321	0.3369	0.40404	0.49206	0.3956	0.30653	0.3	0.25654	0.40659	0.36232	0.33679	0.33684
0.30526	0.39394	0.38947	0.44086	0.30097	0.28421	0.36264	0.28421	0.45283	0.44554	0.36264	0.35354	0.42	0.37634	0.36	0.45098	0.44231	0.4	0.41117	0.29897	0.32642	0.31658	0.35196	0.34066	0.28261	0.39394	0.45263	0.34104	0.2356	0.32184	0.24468	0.24211	0.42373	0.35417	0.29534	0.32258	0.38916	0.37566	0.41317	0.37297	0.44615	0.45918	0.3871	0.45055	0.45055	0.32609	0.3198	0.40887	0.35751	0.35789
0.325	0.51899	0.25275	0.36471	0.36471	0.25301	0.2619	0.31646	0.38776	0.34737	0.29268	0.34884	0.40909	0.41026	0.31111	0.34021	0.375	0.27059	0.36723	0.31707	0.33333	0.32164	0.24848	0.29193	0.30719	0.26316	0.33333	0.21739	0.3245	0.22785	0.32	0.30719	0.32515	0.28736	0.3375	0.2426	0.28125	0.30994	0.19048	0.27485	0.34426	0.38889	0.33735	0.37349	0.38182	0.25301	0.31765	0.3369	0.29143	0.20652
0.37079	0.41667	0.39785	0.41935	0.41935	0.30435	0.28421	0.30435	0.46154	0.42574	0.32609	0.38947	0.4433	0.35484	0.45652	0.52083	0.43689	0.34783	0.38384	0.40909	0.34759	0.29648	0.26596	0.35593	0.28177	0.40206	0.38071	0.29545	0.31073	0.28409	0.29213	0.29609	0.25888	0.29949	0.39773	0.30811	0.40404	0.34031	0.24731	0.36612	0.33654	0.38235	0.33684	0.40541	0.41304	0.36364	0.43017	0.46875	0.33679	0.33684
0.34091	0.40426	0.38462	0.34737	0.3617	0.30337	0.24211	0.34884	0.49495	0.38614	0.31111	0.28	0.38776	0.29787	0.42857	0.46392	0.41176	0.33333	0.35714	0.31868	0.28421	0.25628	0.29213	0.37278	0.31765	0.36082	0.41176	0.29412	0.33333	0.29762	0.32143	0.33333	0.37143	0.29167	0.27273	0.31461	0.31707	0.30526	0.24444	0.35955	0.35	0.41237	0.41379	0.35484	0.36216	0.27473	0.36264	0.41237	0.43678	0.36667
0.27473	0.44444	0.37778	0.48235	0.32632	0.31034	0.30337	0.31034	0.44554	0.46809	0.34884	0.41573	0.36735	0.36364	0.37634	0.37255	0.49474	0.45679	0.38624	0.2967	0.29032	0.32973	0.25556	0.25967	0.27168	0.38298	0.38298	0.23429	0.30952	0.21591	0.29762	0.30178	0.31844	0.31892	0.27174	0.27072	0.37113	0.37853	0.23596	0.36782	0.37113	0.40625	0.40698	0.3262	0.33333	0.31034	0.39429	0.45946	0.31551	0.375
0.28571	0.34066	0.28889	0.24211	0.34091	0.325	0.3012	0.2619	0.48387	0.35417	0.22727	0.25532	0.34043	0.28736	0.31868	0.41935	0.36735	0.3253	0.33696	0.25	0.2514	0.29213	0.16022	0.28485	0.275	0.30481	0.36313	0.21951	0.33333	0.21472	0.32026	0.32468	0.41935	0.31792	0.31325	0.3375	0.3587	0.35714	0.30769	0.28324	0.26904	0.35829	0.32941	0.28889	0.28889	0.36774	0.35714	0.30256	0.23656	0.35329
0.2766	0.39583	0.31959	0.36842	0.39785	0.31111	0.29032	0.32584	0.45631	0.56044	0.30435	0.39785	0.35294	0.36264	0.36082	0.45455	0.43137	0.35556	0.41361	0.31892	0.34783	0.41111	0.27869	0.31111	0.34118	0.34673	0.36735	0.2948	0.26667	0.2907	0.26257	0.26667	0.39429	0.35484	0.32967	0.32961	0.41237	0.36216	0.40741	0.31551	0.36318	0.43299	0.21951	0.32642	0.31959	0.35632	0.3057	0.3561	0.33684	0.38122
0.2809	0.37634	0.35556	0.37778	0.37778	0.28736	0.25275	0.27273	0.46939	0.34653	0.29545	0.42529	0.40426	0.26882	0.41573	0.38	0.42857	0.27473	0.41758	0.36471	0.28962	0.32967	0.31361	0.33333	0.3012	0.3913	0.34031	0.23256	0.35	0.22807	0.35443	0.35849	0.28177	0.34831	0.33721	0.32164	0.37895	0.2973	0.3012	0.24468	0.34359	0.47778	0.34463	0.34066	0.34807	0.3494	0.25	0.43011	0.35196	0.29348
0.31915	0.35294	0.34694	0.39583	0.35354	0.37079	0.31915	0.27083	0.45283	0.46	0.31915	0.32673	0.46392	0.34737	0.33333	0.42308	0.5	0.4	0.36946	0.3125	0.38378	0.35052	0.32967	0.31892	0.28261	0.34634	0.35294	0.32571	0.27568	0.31429	0.26486	0.26882	0.34759	0.39785	0.3089	0.32258	0.40299	0.45251	0.33333	0.38043	0.53261	0.43	0.40217	0.36082	0.36082	0.37079	0.39785	0.41584	0.36458	0.37968
0.27907	0.39326	0.35632	0.39535	0.34831	0.24138	0.23596	0.24138	0.38614	0.43478	0.27907	0.31868	0.4382	0.35714	0.29787	0.38144	0.46237	0.3494	0.38889	0.31765	0.37349	0.36842	0.28144	0.28571	0.23077	0.33333	0.33333	0.25926	0.25301	0.25466	0.24096	0.25301	0.34132	0.31818	0.32934	0.31325	0.45143	0.28177	0.24551	0.24176	0.43503	0.35789	0.33721	0.33333	0.32584	0.28571	0.26087	0.39459	0.30726	0.28492
0.28736	0.35484	0.36364	0.37079	0.35556	0.25	0.21739	0.30952	0.46392	0.41053	0.31765	0.32609	0.41304	0.24731	0.33333	0.38776	0.40816	0.31034	0.35106	0.25967	0.28177	0.32961	0.31325	0.23596	0.24706	0.3125	0.36957	0.31646	0.2619	0.32051	0.26506	0.25444	0.35714	0.26882	0.25556	0.33735	0.35789	0.33333	0.26946	0.32184	0.3871	0.37895	0.27869	0.2766	0.2766	0.34146	0.39645	0.45556	0.38372	0.36842
0.30435	0.50562	0.33333	0.41304	0.42857	0.28261	0.30435	0.34091	0.41509	0.46392	0.36364	0.41304	0.45263	0.39326	0.45055	0.42574	0.37736	0.34066	0.45161	0.35556	0.29167	0.34392	0.32955	0.31844	0.30286	0.41053	0.38144	0.23077	0.30286	0.21978	0.28409	0.29545	0.34066	0.39227	0.30811	0.29348	0.37688	0.34043	0.2809	0.35165	0.37	0.46316	0.40449	0.34737	0.3545	0.26882	0.3057	0.31754	0.38043	0.3587
0.32609	0.36	0.35417	0.38947	0.375	0.34831	0.4023	0.37931	0.46154	0.45455	0.31183	0.375	0.37255	0.36957	0.34	0.4898	0.46535	0.31915	0.46524	0.37778	0.35484	0.37234	0.27957	0.33333	0.29609	0.37374	0.36	0.25967	0.27473	0.26257	0.26374	0.27473	0.40113	0.4382	0.33696	0.26042	0.43299	0.3913	0.38095	0.36612	0.41837	0.43147	0.33684	0.42077	0.41304	0.2973	0.38378	0.37561	0.32308	0.35829
0.33333	0.32632	0.41176	0.38636	0.32609	0.3253	0.28736	0.23596	0.37864	0.39583	0.31765	0.37079	0.36842	0.34884	0.33333	0.34653	0.4375	0.32558	0.32984	0.35714	0.27473	0.30769	0.34568	0.22222	0.33333	0.36216	0.33333	0.21637	0.21839	0.20468	0.21387	0.21839	0.30286	0.39645	0.27684	0.2907	0.45763	0.36416	0.31677	0.25683	0.34375	0.37895	0.27174	0.30435	0.30435	0.27907	0.31844	0.40107	0.29348	0.32203
0.33333	0.34118	0.31707	0.25	0.3253	0.27273	0.2987	0.24051	0.41304	0.35556	0.2987	0.26437	0.2967	0.2093	0.3494	0.31915	0.29897	0.21429	0.29944	0.25153	0.2381	0.27381	0.33793	0.24841	0.27027	0.31792	0.27374	0.26897	0.26174	0.25517	0.24832	0.24503	0.23636	0.21839	0.2625	0.21472	0.31461	0.28485	0.23684	0.2561	0.27869	0.31492	0.25749	0.30909	0.29341	0.33333	0.26946	0.33708	0.22989	0.30435
0.35714	0.3617	0.28421	0.34783	0.40909	0.27273	0.29545	0.31765	0.48454	0.41667	0.32558	0.36264	0.41935	0.28261	0.44828	0.45263	0.42857	0.28889	0.37234	0.24731	0.27568	0.38286	0.2907	0.2514	0.3012	0.3913	0.3617	0.20455	0.29341	0.2	0.28916	0.29341	0.31073	0.32597	0.29944	0.35329	0.37173	0.2973	0.25581	0.28571	0.4086	0.44565	0.33708	0.38636	0.39429	0.33333	0.26984	0.4	0.31522	0.34463
0.26829	0.40476	0.33333	0.39024	0.31034	0.21429	0.3	0.275	0.34	0.3125	0.31646	0.2809	0.29787	0.36709	0.36471	0.33333	0.36842	0.29268	0.37572	0.35897	0.27059	0.28324	0.24691	0.22156	0.24841	0.2967	0.34857	0.20755	0.24841	0.21795	0.22785	0.24051	0.21143	0.30178	0.2426	0.22619	0.3224	0.27168	0.20245	0.25146	0.28723	0.33696	0.32927	0.28	0.2948	0.2439	0.30178	0.26804	0.2907	0.33742
0.22353	0.28261	0.21739	0.34118	0.29545	0.22892	0.26829	0.29114	0.38144	0.38462	0.22353	0.29545	0.32609	0.31707	0.28889	0.34737	0.35417	0.30864	0.32961	0.31677	0.36709	0.2907	0.25466	0.2439	0.18072	0.26882	0.28261	0.30612	0.16667	0.30137	0.16867	0.17365	0.35032	0.29412	0.28834	0.2716	0.33702	0.25714	0.33333	0.27381	0.35196	0.35165	0.28994	0.30994	0.30233	0.32468	0.24294	0.31551	0.37037	0.28994
0.36264	0.38	0.34694	0.35354	0.34	0.35556	0.33333	0.28421	0.49515	0.44554	0.40909	0.34	0.43434	0.3617	0.43158	0.46535	0.48515	0.36957	0.41117	0.35484	0.31282	0.37895	0.36723	0.31183	0.26882	0.35961	0.40816	0.25405	0.28962	0.24324	0.29282	0.2967	0.40782	0.44444	0.27551	0.33696	0.35577	0.39785	0.35632	0.36559	0.40299	0.52128	0.3871	0.375	0.36788	0.29787	0.30653	0.35545	0.37895	0.35789
0.30952	0.27835	0.37209	0.34831	0.36364	0.33333	0.30952	0.28571	0.42857	0.34694	0.27907	0.39535	0.40659	0.34118	0.31183	0.39583	0.32039	0.23077	0.3089	0.30233	0.29545	0.3	0.25146	0.22727	0.35948	0.31915	0.34054	0.22156	0.24551	0.22424	0.2561	0.24551	0.34132	0.35673	0.28324	0.29762	0.30256	0.28889	0.3	0.32941	0.31606	0.3871	0.27778	0.28261	0.28261	0.28571	0.44099	0.30303	0.3	0.28492
0.26087	0.38298	0.40909	0.43182	0.36957	0.2809	0.28889	0.31034	0.40385	0.39394	0.30337	0.29897	0.35354	0.25	0.31959	0.37255	0.46392	0.34091	0.39362	0.31111	0.24352	0.33696	0.26257	0.30286	0.25714	0.42077	0.42857	0.28571	0.22905	0.28916	0.21788	0.22222	0.28261	0.30481	0.37647	0.27072	0.4	0.37079	0.25714	0.29348	0.3641	0.37755	0.32967	0.31217	0.31915	0.29545	0.30481	0.41361	0.30851	0.27368
0.30769	0.31818	0.29412	0.28736	0.25843	0.20482	0.275	0.25	0.375	0.36264	0.2439	0.28736	0.33333	0.21839	0.35714	0.4	0.33333	0.28395	0.30726	0.23077	0.24706	0.21788	0.24528	0.31579	0.27152	0.34104	0.29609	0.31469	0.23871	0.29167	0.24183	0.24675	0.26061	0.24138	0.24096	0.25466	0.30769	0.27811	0.23077	0.34615	0.34463	0.32967	0.3375	0.36646	0.34969	0.25	0.22034	0.375	0.29762	0.34591
0.25301	0.35632	0.4	0.32558	0.32558	0.22892	0.26829	0.275	0.39583	0.32632	0.31646	0.26667	0.31183	0.27059	0.39759	0.37634	0.36842	0.35897	0.32961	0.23977	0.25581	0.32934	0.23171	0.17919	0.18072	0.27568	0.38824	0.23871	0.21739	0.24183	0.20497	0.20988	0.28485	0.26437	0.26506	0.2638	0.375	0.34969	0.225	0.31288	0.34444	0.33696	0.35404	0.42675	0.41772	0.275	0.27168	0.32973	0.30588	0.34568
0.31868	0.42553	0.3913	0.36842	0.39785	0.2967	0.26316	0.32584	0.5	0.44898	0.31868	0.35417	0.33981	0.36264	0.40426	0.39806	0.41748	0.38636	0.49171	0.34807	0.33333	0.34392	0.27869	0.28962	0.37349	0.36735	0.41799	0.28	0.32558	0.2907	0.31395	0.31792	0.34807	0.36957	0.26042	0.27957	0.41237	0.27273	0.26667	0.29474	0.37688	0.43299	0.29534	0.30612	0.31282	0.26882	0.36957	0.41117	0.33684	0.32979
0.38462	0.37255	0.41053	0.36	0.34653	0.30526	0.34043	0.30526	0.5	0.39623	0.3125	0.38776	0.41176	0.41304	0.40816	0.51515	0.42056	0.26733	0.45361	0.30612	0.40541	0.4	0.33696	0.40909	0.31868	0.38614	0.42857	0.31111	0.2973	0.3	0.29348	0.30435	0.39891	0.33333	0.29592	0.28866	0.47423	0.32	0.36364	0.46591	0.40196	0.44279	0.31	0.3886	0.38144	0.28497	0.39683	0.40777	0.35025	0.37173
0.18681	0.31183	0.26087	0.40476	0.37209	0.23256	0.28571	0.24706	0.45263	0.34021	0.25581	0.37209	0.3125	0.33333	0.33333	0.38947	0.36735	0.22222	0.34426	0.30952	0.2514	0.29213	0.28834	0.28485	0.275	0.4023	0.27083	0.25786	0.25153	0.24528	0.24691	0.25153	0.3253	0.28814	0.28994	0.32919	0.38122	0.2459	0.34211	0.26136	0.32275	0.40331	0.26257	0.28889	0.28889	0.31677	0.31034	0.37297	0.26374	0.30636
0.29114	0.36471	0.26437	0.33333	0.4	0.23457	0.275	0.31579	0.36082	0.39326	0.2439	0.33333	0.37931	0.27711	0.26667	0.35484	0.3617	0.28395	0.32203	0.1954	0.23977	0.26012	0.20732	0.27389	0.30612	0.31818	0.29609	0.19745	0.22293	0.2	0.21795	0.21519	0.27607	0.24855	0.20468	0.27044	0.30055	0.30909	0.23077	0.26506	0.35227	0.43195	0.31288	0.23596	0.23596	0.22699	0.30909	0.30108	0.28235	0.25146
0.35	0.31183	0.30337	0.35632	0.2967	0.2619	0.31707	0.27711	0.35294	0.36842	0.22727	0.35632	0.32632	0.27273	0.29032	0.34694	0.36735	0.26437	0.33696	0.34969	0.36585	0.32948	0.26506	0.23256	0.2439	0.30481	0.33333	0.28205	0.2439	0.27742	0.23926	0.25153	0.41935	0.31792	0.28994	0.26627	0.28205	0.32558	0.29936	0.2	0.37363	0.28283	0.34524	0.33333	0.33333	0.30864	0.2809	0.32984	0.27072	0.36145
0.2967	0.40426	0.28571	0.37634	0.33333	0.28889	0.32584	0.28889	0.45098	0.52174	0.26882	0.34737	0.43158	0.35556	0.42857	0.43434	0.38462	0.36364	0.40741	0.34078	0.34066	0.37363	0.23656	0.31073	0.28	0.33333	0.32	0.27168	0.2948	0.26744	0.27586	0.28736	0.2766	0.34783	0.34463	0.32203	0.37056	0.31217	0.27273	0.40698	0.40625	0.37688	0.3743	0.37705	0.37705	0.29609	0.28497	0.37	0.3089	0.35165
0.3253	0.36264	0.43902	0.30435	0.2766	0.35	0.30952	0.28571	0.4433	0.34694	0.26437	0.29032	0.3913	0.39024	0.31183	0.34	0.37374	0.27273	0.34409	0.36585	0.34911	0.29282	0.29697	0.23429	0.24551	0.30526	0.30526	0.22892	0.3	0.22424	0.2875	0.3	0.2948	0.26087	0.31361	0.23864	0.35829	0.28177	0.24551	0.27684	0.31606	0.34375	0.22995	0.31111	0.30387	0.33333	0.32571	0.40217	0.27174	0.29944
0.34091	0.33333	0.32632	0.34737	0.4382	0.28889	0.2967	0.33333	0.48	0.4	0.31111	0.33333	0.38776	0.34066	0.39785	0.49474	0.41176	0.36364	0.3641	0.31148	0.29787	0.41243	0.27778	0.36471	0.28736	0.41935	0.43478	0.21547	0.24444	0.20442	0.23333	0.24444	0.32597	0.3262	0.29348	0.36047	0.43617	0.37778	0.24444	0.34444	0.42105	0.39796	0.30851	0.28571	0.28571	0.27473	0.31217	0.41237	0.3587	0.35912
0.43902	0.45055	0.46512	0.37634	0.37634	0.27473	0.35632	0.26087	0.52577	0.4	0.37209	0.31959	0.47826	0.4186	0.38298	0.44898	0.37143	0.30435	0.38542	0.29032	0.4023	0.26904	0.32184	0.25405	0.2948	0.35385	0.39683	0.29412	0.27273	0.28235	0.26857	0.27273	0.28342	0.33333	0.30769	0.27174	0.39175	0.29167	0.23077	0.40698	0.40625	0.36318	0.39773	0.43182	0.43182	0.32571	0.37017	0.44211	0.3587	0.28796
0.37931	0.47253	0.3617	0.41304	0.34021	0.26882	0.33333	0.31111	0.48515	0.40594	0.33333	0.32653	0.35294	0.27835	0.41935	0.39806	0.46	0.28421	0.46739	0.32609	0.35519	0.30928	0.34483	0.36416	0.34118	0.32673	0.41053	0.27273	0.30286	0.26857	0.29885	0.30286	0.36313	0.35484	0.32967	0.31492	0.37	0.33333	0.31034	0.32973	0.39796	0.44792	0.34409	0.4382	0.43017	0.34091	0.35484	0.40404	0.35106	0.31579
0.3012	0.4186	0.39759	0.32584	0.37209	0.23256	0.27059	0.24706	0.39394	0.44444	0.28571	0.34091	0.35484	0.36585	0.33333	0.41935	0.38144	0.25	0.38202	0.39241	0.38272	0.37725	0.27273	0.29268	0.26708	0.39429	0.31183	0.23457	0.26708	0.22222	0.27044	0.28302	0.27168	0.41615	0.39744	0.30488	0.32979	0.26667	0.21429	0.32934	0.35135	0.28934	0.31395	0.34104	0.35673	0.25444	0.40741	0.35829	0.24324	0.31395
0.22727	0.34066	0.27473	0.40476	0.35632	0.30864	0.33333	0.27711	0.36634	0.36842	0.28571	0.40476	0.38462	0.31765	0.33333	0.40426	0.41053	0.34146	0.36667	0.36646	0.30233	0.29944	0.26506	0.30864	0.21429	0.32609	0.37853	0.23457	0.2439	0.22222	0.24691	0.25153	0.36646	0.28814	0.29762	0.28144	0.32979	0.38182	0.30769	0.30588	0.31579	0.41899	0.34524	0.25405	0.26087	0.30061	0.33333	0.32984	0.44654	0.32164
0.25301	0.35632	0.33333	0.31034	0.32558	0.34211	0.36842	0.275	0.36735	0.35484	0.2381	0.29545	0.4023	0.35	0.34884	0.37634	0.35417	0.21839	0.36	0.2619	0.33333	0.30588	0.2625	0.26708	0.24051	0.28962	0.32584	0.20755	0.17365	0.21795	0.16168	0.16667	0.21143	0.31737	0.30435	0.3121	0.3224	0.27168	0.27273	0.32919	0.30108	0.38983	0.26012	0.31765	0.30994	0.26708	0.25714	0.26154	0.2907	0.24571
0.21348	0.31183	0.30337	0.35632	0.32584	0.24706	0.25581	0.35897	0.36634	0.34021	0.25581	0.32584	0.34043	0.28736	0.33333	0.40426	0.31373	0.30952	0.38983	0.26437	0.28	0.32184	0.2426	0.33333	0.25153	0.28421	0.4104	0.29032	0.23636	0.27742	0.23171	0.22892	0.40127	0.2809	0.33742	0.28916	0.3089	0.32558	0.30769	0.28324	0.39665	0.38043	0.28409	0.34104	0.33333	0.2619	0.31034	0.28934	0.27778	0.33728
0.37634	0.42	0.49451	0.42268	0.32692	0.28571	0.31959	0.32632	0.53398	0.45631	0.33333	0.35294	0.43137	0.34694	0.42857	0.47573	0.5098	0.32653	0.40196	0.32653	0.36788	0.31707	0.35135	0.39227	0.4023	0.36538	0.49474	0.33333	0.25773	0.32222	0.26042	0.25773	0.36126	0.36735	0.30303	0.32292	0.45	0.39583	0.35556	0.34359	0.44279	0.44118	0.34343	0.40206	0.39487	0.26	0.41799	0.47739	0.37755	0.31683
0.36957	0.38614	0.36735	0.34653	0.38776	0.29167	0.3125	0.31915	0.54455	0.43689	0.38462	0.40206	0.42574	0.32653	0.46809	0.42857	0.44762	0.29293	0.46114	0.37634	0.42857	0.43011	0.32258	0.37778	0.33333	0.42857	0.35922	0.30387	0.36364	0.28571	0.35227	0.37143	0.38378	0.40426	0.35106	0.31579	0.50526	0.3401	0.35593	0.46591	0.38835	0.46465	0.37895	0.40314	0.39583	0.33333	0.33333	0.42157	0.40741	0.35751
0.37662	0.2766	0.31034	0.33333	0.33333	0.1954	0.23256	0.2093	0.40206	0.37634	0.30864	0.31818	0.27835	0.26437	0.40476	0.38298	0.33333	0.24138	0.30811	0.34161	0.22905	0.23497	0.23353	0.34194	0.31579	0.31868	0.30435	0.24841	0.24224	0.23567	0.22222	0.23457	0.22034	0.26554	0.22989	0.23529	0.35165	0.30994	0.18343	0.29762	0.27461	0.37363	0.32934	0.29545	0.29545	0.3	0.28736	0.32979	0.31395	0.26136
0.31818	0.38298	0.39326	0.34043	0.34043	0.2809	0.31818	0.2809	0.50515	0.38	0.30337	0.3125	0.35354	0.34831	0.37634	0.4	0.35238	0.2967	0.35052	0.35632	0.26984	0.31551	0.33728	0.39877	0.29412	0.41304	0.33333	0.27059	0.28655	0.26627	0.26744	0.27907	0.28962	0.4023	0.34483	0.32184	0.41489	0.4023	0.27907	0.32961	0.35025	0.39896	0.34444	0.33333	0.33333	0.27374	0.4186	0.41361	0.32258	0.35955
0.25301	0.38824	0.30233	0.37349	0.39024	0.2439	0.26829	0.22892	0.44086	0.41573	0.35065	0.32558	0.27083	0.27059	0.28889	0.42222	0.36842	0.29268	0.39181	0.29268	0.24138	0.39623	0.28662	0.28302	0.29801	0.35632	0.33333	0.22293	0.18788	0.23377	0.18293	0.18788	0.25444	0.33333	0.22093	0.21893	0.31522	0.28655	0.24051	0.29697	0.39884	0.43023	0.22472	0.33333	0.33333	0.22892	0.25714	0.36667	0.23333	0.23164
0.37778	0.4375	0.36082	0.45652	0.35354	0.32609	0.33333	0.38636	0.42593	0.43137	0.31915	0.28846	0.42	0.3617	0.43158	0.45098	0.44231	0.29897	0.44792	0.34043	0.39891	0.30348	0.28723	0.30481	0.31111	0.38	0.38	0.26087	0.40476	0.26374	0.39286	0.40476	0.33333	0.38298	0.32275	0.28125	0.40299	0.34021	0.2967	0.27638	0.48421	0.41584	0.37234	0.45055	0.45055	0.29787	0.35417	0.39512	0.29703	0.34375
0.34066	0.40206	0.36842	0.46667	0.43478	0.34831	0.32609	0.34831	0.46154	0.41176	0.31183	0.43478	0.41414	0.32632	0.42553	0.41748	0.45098	0.29167	0.44974	0.29843	0.33333	0.3299	0.30769	0.26316	0.33333	0.38776	0.38776	0.25967	0.25405	0.25556	0.26374	0.25405	0.34783	0.3545	0.28125	0.31522	0.33654	0.3617	0.30337	0.3587	0.37624	0.43878	0.30928	0.31313	0.31313	0.31868	0.41436	0.39604	0.34375	0.35829
0.40476	0.375	0.3125	0.3617	0.33333	0.24731	0.35632	0.36471	0.45098	0.4	0.28261	0.33333	0.38776	0.34066	0.42857	0.47917	0.42574	0.34831	0.42246	0.37143	0.34066	0.29534	0.27072	0.35673	0.30233	0.30693	0.375	0.25714	0.28	0.26744	0.26136	0.27273	0.25654	0.33333	0.27957	0.2381	0.42105	0.37017	0.27273	0.3224	0.31707	0.44211	0.39773	0.40782	0.40782	0.31818	0.34783	0.45745	0.35135	0.28796
0.30337	0.38298	0.30526	0.43182	0.27273	0.26667	0.28889	0.23913	0.41748	0.46809	0.23404	0.34043	0.35354	0.23711	0.33333	0.4433	0.40594	0.34091	0.37173	0.26203	0.32597	0.28796	0.32164	0.29545	0.30952	0.38298	0.39785	0.3758	0.19565	0.36306	0.1978	0.19565	0.44785	0.29101	0.29282	0.32948	0.31034	0.31892	0.375	0.30055	0.43784	0.36364	0.29412	0.39326	0.38547	0.34118	0.29787	0.43617	0.3743	0.35955
0.29545	0.40659	0.37079	0.39326	0.37778	0.30233	0.31034	0.2043	0.44	0.40206	0.35714	0.42529	0.33333	0.32584	0.43182	0.38	0.4	0.34884	0.43333	0.29609	0.2967	0.34444	0.30588	0.30233	0.29341	0.41436	0.34031	0.21839	0.30909	0.22093	0.31288	0.31707	0.30337	0.35593	0.26374	0.33728	0.39362	0.28342	0.25581	0.37647	0.35052	0.39267	0.32222	0.36313	0.37079	0.28	0.34831	0.39267	0.32967	0.36782
0.31111	0.41935	0.3125	0.3913	0.34737	0.28889	0.24211	0.28889	0.3578	0.42857	0.31111	0.40659	0.40206	0.37079	0.41304	0.44898	0.38462	0.30435	0.43011	0.31868	0.34807	0.28205	0.27072	0.37278	0.3913	0.375	0.3822	0.23596	0.30994	0.22472	0.2907	0.2948	0.34831	0.29843	0.29348	0.29282	0.33663	0.35519	0.33333	0.31522	0.30435	0.37	0.33696	0.4	0.40782	0.28889	0.36264	0.37	0.37363	0.30851
0.32558	0.3617	0.32609	0.34783	0.33333	0.27273	0.25275	0.27273	0.45455	0.44681	0.32558	0.30526	0.30693	0.31111	0.4	0.45263	0.37255	0.33333	0.47429	0.33333	0.32584	0.42353	0.28324	0.30994	0.31707	0.3913	0.29293	0.23977	0.3012	0.2426	0.28916	0.30909	0.31073	0.34831	0.29213	0.25556	0.4086	0.26984	0.34161	0.3	0.40107	0.37113	0.34463	0.4269	0.4186	0.28736	0.25	0.35714	0.30811	0.29348
0.28261	0.375	0.32632	0.40659	0.40659	0.36471	0.26882	0.33333	0.40952	0.4	0.35632	0.34737	0.34653	0.32609	0.41304	0.46392	0.39806	0.34831	0.3641	0.34078	0.31183	0.34409	0.33721	0.26087	0.28736	0.41935	0.375	0.34969	0.25843	0.34568	0.26136	0.2514	0.39535	0.38547	0.27273	0.3	0.37056	0.36264	0.41772	0.26042	0.39175	0.32367	0.32258	0.26	0.26	0.26776	0.31915	0.3301	0.42045	0.35165
0.2439	0.41463	0.375	0.41772	0.3494	0.20482	0.25926	0.28205	0.375	0.30526	0.34211	0.31765	0.33333	0.27711	0.40741	0.36957	0.40659	0.2381	0.33714	0.3	0.29268	0.27485	0.32886	0.23457	0.24675	0.28889	0.28889	0.18239	0.2549	0.17722	0.26667	0.26316	0.32484	0.24138	0.22619	0.19527	0.26596	0.22034	0.21519	0.22093	0.34463	0.375	0.28144	0.25714	0.25	0.28205	0.23429	0.30811	0.18478	0.32919
0.3253	0.30526	0.32584	0.41176	0.30435	0.38462	0.3253	0.31707	0.41414	0.40426	0.22222	0.2766	0.30612	0.32558	0.31183	0.41053	0.41667	0.36585	0.38122	0.26554	0.30286	0.3526	0.22286	0.18681	0.2093	0.29167	0.34783	0.26708	0.23077	0.27848	0.24096	0.23077	0.31765	0.24731	0.2907	0.25287	0.38043	0.32571	0.30818	0.28409	0.35829	0.34375	0.26374	0.30387	0.2967	0.35	0.24064	0.37234	0.3	0.34503
0.26582	0.31034	0.27059	0.29412	0.30952	0.19512	0.23457	0.20988	0.34021	0.35556	0.26582	0.3253	0.32584	0.28395	0.4	0.36264	0.34043	0.25926	0.29213	0.29114	0.3	0.20225	0.25161	0.28105	0.22876	0.29545	0.34118	0.15	0.19745	0.14465	0.19231	0.18987	0.26708	0.28485	0.36486	0.28571	0.31461	0.23977	0.22876	0.24096	0.29282	0.34463	0.28049	0.31707	0.30909	0.29801	0.33333	0.27273	0.27381	0.25
0.35632	0.38947	0.48235	0.42222	0.3913	0.30337	0.24211	0.30337	0.46535	0.33333	0.31111	0.34737	0.36	0.32609	0.46067	0.39216	0.41176	0.30435	0.35714	0.29032	0.23858	0.3369	0.27778	0.29609	0.30994	0.38947	0.42703	0.23596	0.30994	0.23164	0.30588	0.30233	0.32597	0.27179	0.27273	0.28571	0.45946	0.36264	0.27273	0.30108	0.37755	0.41237	0.34426	0.36216	0.36957	0.31818	0.40113	0.38384	0.31579	0.44706
0.30435	0.45652	0.31959	0.39785	0.39785	0.28261	0.29032	0.25532	0.51515	0.40594	0.31868	0.34021	0.4375	0.29167	0.40426	0.38462	0.46	0.27083	0.42105	0.27083	0.36264	0.32984	0.3526	0.33333	0.35714	0.36735	0.36735	0.3494	0.26667	0.35366	0.26966	0.26667	0.33333	0.34043	0.24103	0.30055	0.40513	0.3057	0.32558	0.35165	0.49727	0.4709	0.3369	0.34737	0.34031	0.26203	0.3057	0.37624	0.3956	0.29534
0.27473	0.44444	0.36264	0.35484	0.44828	0.21277	0.28889	0.26667	0.50515	0.4375	0.45	0.43182	0.34	0.33333	0.42222	0.53846	0.44898	0.28261	0.43169	0.2967	0.31868	0.41379	0.32941	0.2459	0.33333	0.38298	0.34021	0.23429	0.27168	0.21591	0.26744	0.27168	0.30387	0.33333	0.31461	0.30682	0.38542	0.29101	0.31737	0.33708	0.38542	0.47541	0.30108	0.34783	0.34783	0.27374	0.37853	0.42857	0.32258	0.30811
0.23077	0.3125	0.31868	0.32609	0.29787	0.29412	0.25843	0.30952	0.39216	0.35354	0.3494	0.38636	0.35417	0.38095	0.33333	0.41667	0.51648	0.34118	0.31606	0.2809	0.30337	0.32961	0.29762	0.31737	0.2619	0.35484	0.34043	0.27607	0.2619	0.2561	0.26506	0.25444	0.25967	0.26882	0.24176	0.31361	0.3299	0.31111	0.23977	0.33721	0.3871	0.4086	0.36842	0.31868	0.31868	0.34146	0.34091	0.4086	0.32961	0.36842
0.31765	0.34043	0.39535	0.32609	0.34066	0.27907	0.30233	0.29412	0.43434	0.41053	0.33333	0.27083	0.39785	0.28889	0.34783	0.40206	0.39394	0.37349	0.3956	0.2459	0.28177	0.31492	0.29762	0.31737	0.2619	0.4	0.36216	0.36842	0.20455	0.35526	0.19318	0.19774	0.25967	0.25532	0.29885	0.32934	0.40217	0.32584	0.23977	0.32184	0.41758	0.33673	0.28571	0.34078	0.33333	0.25	0.33333	0.46369	0.41667	0.34483
0.29412	0.34783	0.32584	0.39535	0.30435	0.25581	0.25	0.27059	0.42857	0.375	0.29412	0.33333	0.3913	0.25275	0.35556	0.38144	0.44681	0.36585	0.38122	0.24444	0.21925	0.36842	0.20225	0.23429	0.23077	0.33333	0.33333	0.25153	0.27607	0.24691	0.2561	0.26829	0.32544	0.32571	0.26136	0.27485	0.3956	0.31818	0.26061	0.39506	0.35106	0.3871	0.38554	0.2967	0.2967	0.3012	0.28177	0.3299	0.29282	0.29944
0.35632	0.375	0.34043	0.3617	0.3617	0.24731	0.28261	0.28889	0.48	0.38614	0.35632	0.34737	0.37374	0.34066	0.36842	0.51064	0.42574	0.33333	0.37113	0.29032	0.29787	0.42857	0.37725	0.34104	0.26554	0.34694	0.38947	0.27907	0.24444	0.27485	0.24719	0.24444	0.32597	0.29167	0.25263	0.31461	0.36364	0.34054	0.30994	0.38286	0.41361	0.39796	0.3743	0.38462	0.38462	0.31818	0.31915	0.38384	0.38122	0.32973
0.40659	0.43434	0.38776	0.42268	0.36634	0.29897	0.31959	0.28571	0.53398	0.53061	0.34737	0.40816	0.41748	0.34694	0.38614	0.53535	0.52475	0.35417	0.43719	0.34021	0.30693	0.38462	0.34409	0.36216	0.32609	0.36538	0.35885	0.34078	0.29787	0.32961	0.28723	0.29787	0.36126	0.35354	0.28358	0.38043	0.41463	0.36735	0.32609	0.32323	0.49485	0.45545	0.33668	0.36	0.35323	0.29897	0.33333	0.41346	0.33663	0.33668
0.36364	0.52273	0.4382	0.49425	0.38298	0.25532	0.33333	0.32584	0.44231	0.42	0.29032	0.36842	0.46809	0.34783	0.38947	0.42574	0.40385	0.31183	0.46739	0.28421	0.31217	0.32984	0.32955	0.32584	0.33333	0.38144	0.3886	0.24444	0.31792	0.24719	0.31395	0.32558	0.30481	0.29231	0.29412	0.36	0.41969	0.29231	0.2809	0.34426	0.35644	0.43299	0.28205	0.37634	0.37634	0.28261	0.33333	0.42564	0.32984	0.30208
0.31707	0.29787	0.34884	0.25532	0.35632	0.29268	0.28571	0.325	0.45263	0.38298	0.36709	0.24211	0.29897	0.27273	0.33333	0.46667	0.35354	0.27907	0.31551	0.23596	0.26554	0.31429	0.3125	0.26946	0.22892	0.31183	0.25128	0.27389	0.26708	0.26115	0.24691	0.25926	0.34969	0.35714	0.26744	0.30488	0.34409	0.35714	0.34211	0.28324	0.42045	0.37297	0.33728	0.28889	0.28889	0.30061	0.28814	0.35106	0.27072	0.3865
0.37209	0.43478	0.35484	0.47126	0.40659	0.31818	0.35632	0.28889	0.43689	0.55556	0.32584	0.3617	0.38776	0.31183	0.38298	0.47917	0.46939	0.30435	0.46154	0.33333	0.31183	0.38122	0.36905	0.28177	0.2948	0.3822	0.375	0.30952	0.21739	0.31325	0.21311	0.21739	0.34078	0.35519	0.30769	0.30726	0.37755	0.36264	0.32544	0.33702	0.42105	0.44211	0.26804	0.41573	0.40782	0.26087	0.28497	0.39086	0.32275	0.30851
0.28395	0.31111	0.30233	0.34118	0.2809	0.30769	0.25301	0.22892	0.32673	0.36957	0.2381	0.25275	0.27083	0.28571	0.34884	0.40659	0.36842	0.20455	0.31492	0.36774	0.3012	0.29825	0.27044	0.25926	0.24051	0.33333	0.32584	0.23871	0.225	0.23377	0.22013	0.225	0.28485	0.30178	0.22807	0.2561	0.35196	0.27168	0.31544	0.26627	0.3224	0.32258	0.20442	0.30233	0.2948	0.2439	0.27168	0.32258	0.31361	0.28994
0.28736	0.43182	0.30435	0.34066	0.37079	0.29412	0.30233	0.25	0.40594	0.39583	0.27273	0.37079	0.34021	0.38095	0.37778	0.43158	0.46809	0.29545	0.42697	0.2809	0.38095	0.32961	0.28994	0.27907	0.26946	0.38462	0.44	0.28395	0.28485	0.2875	0.2963	0.29268	0.34911	0.36416	0.26966	0.31361	0.31633	0.2228	0.30864	0.31429	0.37968	0.34359	0.27174	0.39535	0.38728	0.30178	0.32584	0.34359	0.27273	0.36047
0.29545	0.52381	0.37079	0.5122	0.39326	0.23077	0.25275	0.33333	0.38462	0.43158	0.2809	0.31915	0.38947	0.35632	0.41573	0.42268	0.41414	0.30337	0.43333	0.30337	0.35632	0.29412	0.32143	0.30233	0.25581	0.3617	0.42222	0.27711	0.2	0.28049	0.20225	0.2	0.37278	0.39535	0.30682	0.29143	0.42391	0.35593	0.33333	0.25134	0.45556	0.42246	0.31492	0.36313	0.35556	0.22404	0.31148	0.35025	0.34444	0.32222
0.2619	0.34831	0.2809	0.26087	0.33333	0.22353	0.21839	0.2381	0.38776	0.3617	0.2619	0.33333	0.36264	0.29412	0.34091	0.41304	0.30693	0.3012	0.44048	0.27059	0.27168	0.30636	0.22619	0.37748	0.28205	0.31868	0.30435	0.24051	0.29032	0.22785	0.26923	0.29032	0.29341	0.32544	0.23699	0.27273	0.34426	0.26554	0.26582	0.32927	0.39773	0.34409	0.24719	0.32558	0.32558	0.26829	0.28736	0.36612	0.29885	0.31361
0.30233	0.36957	0.34831	0.35556	0.38636	0.26437	0.33333	0.23596	0.43434	0.38144	0.4359	0.35556	0.39785	0.31818	0.42529	0.43158	0.45263	0.32558	0.37297	0.31034	0.26087	0.46914	0.31325	0.26437	0.26946	0.32632	0.36957	0.20231	0.25444	0.19075	0.26506	0.2619	0.29545	0.35632	0.29885	0.2907	0.37234	0.31844	0.31677	0.32184	0.40217	0.4086	0.36047	0.35593	0.34831	0.22222	0.34857	0.30348	0.30769	0.32203
0.24138	0.28421	0.27473	0.35632	0.35632	0.30864	0.27059	0.30864	0.35294	0.38298	0.27059	0.35632	0.34043	0.36585	0.36364	0.41935	0.38144	0.26437	0.29474	0.29412	0.28736	0.39394	0.2426	0.2619	0.2071	0.35556	0.34066	0.28205	0.21429	0.26923	0.21687	0.22156	0.3253	0.2809	0.35404	0.34591	0.35135	0.32558	0.38776	0.27586	0.35135	0.27638	0.26257	0.31073	0.31073	0.31677	0.26667	0.29592	0.32184	0.3865
0.31915	0.53333	0.36082	0.39583	0.48889	0.23232	0.29167	0.25773	0.48077	0.40385	0.34783	0.38144	0.36538	0.34737	0.41667	0.40952	0.44231	0.34043	0.44792	0.32632	0.33333	0.37173	0.31522	0.27749	0.28962	0.4375	0.39394	0.26087	0.30387	0.25683	0.3	0.30387	0.35484	0.36842	0.34409	0.31551	0.41	0.32653	0.28962	0.30256	0.46875	0.44444	0.32308	0.38947	0.38947	0.34066	0.37566	0.38835	0.32323	0.35789
0.3494	0.51807	0.36364	0.37079	0.4023	0.25	0.28736	0.23596	0.43434	0.38144	0.3494	0.31183	0.38298	0.38095	0.33333	0.43158	0.40816	0.2809	0.41111	0.31034	0.30337	0.38372	0.34568	0.33333	0.23977	0.41573	0.36216	0.2093	0.31677	0.20468	0.2963	0.30864	0.27374	0.30387	0.31395	0.26136	0.41758	0.34857	0.23977	0.29213	0.43333	0.39362	0.32955	0.40351	0.41176	0.25	0.33333	0.38624	0.30769	0.36842
0.28571	0.35556	0.30337	0.35632	0.2967	0.21839	0.36709	0.2619	0.39394	0.32653	0.28571	0.34091	0.36957	0.33333	0.41176	0.41935	0.35354	0.26437	0.35165	0.28655	0.36585	0.32948	0.36364	0.20455	0.25926	0.31183	0.35556	0.25	0.2071	0.25316	0.20238	0.21429	0.22905	0.35714	0.29762	0.30488	0.38889	0.2459	0.31613	0.30588	0.30208	0.32292	0.24862	0.29609	0.28177	0.29268	0.28814	0.30928	0.27072	0.32164
0.2439	0.26087	0.26437	0.33333	0.23077	0.31579	0.32468	0.19048	0.38947	0.27835	0.275	0.30233	0.33333	0.35897	0.31034	0.3125	0.34737	0.28395	0.27869	0.3	0.27711	0.28235	0.24528	0.23457	0.18519	0.28889	0.29609	0.26174	0.21519	0.24	0.21795	0.21519	0.29193	0.35	0.24848	0.17442	0.39181	0.29341	0.30612	0.26506	0.31492	0.42353	0.35443	0.24294	0.23596	0.23457	0.22727	0.24103	0.31325	0.39869
0.20879	0.39326	0.37209	0.29032	0.37931	0.24138	0.25	0.27059	0.35922	0.38947	0.30952	0.31868	0.3913	0.37349	0.4023	0.42553	0.37374	0.3494	0.42045	0.33333	0.37349	0.33714	0.28144	0.28571	0.27607	0.33333	0.34783	0.22892	0.26829	0.21687	0.2561	0.26829	0.37423	0.36471	0.32143	0.31325	0.3956	0.28177	0.30818	0.26257	0.32984	0.33679	0.27778	0.26203	0.25532	0.27811	0.30337	0.30964	0.32955	0.29944
0.27907	0.40909	0.2967	0.37931	0.29032	0.24138	0.25	0.24138	0.41414	0.46667	0.23596	0.33333	0.37634	0.29545	0.38636	0.38144	0.38776	0.3494	0.34409	0.26554	0.29545	0.4012	0.29697	0.2067	0.28395	0.30526	0.36264	0.25926	0.20231	0.25466	0.19767	0.20231	0.32544	0.31818	0.32143	0.33742	0.38043	0.32571	0.3	0.28409	0.37297	0.35789	0.25683	0.31844	0.30387	0.31707	0.29609	0.37234	0.31461	0.30682
0.29412	0.44186	0.35632	0.41176	0.39535	0.22727	0.19565	0.27059	0.4	0.38947	0.29412	0.34831	0.34737	0.35714	0.38636	0.35354	0.38776	0.28736	0.45349	0.33333	0.25275	0.34483	0.30488	0.27059	0.26061	0.35519	0.34783	0.2439	0.24551	0.24691	0.24848	0.24551	0.2514	0.4321	0.26857	0.23164	0.41899	0.28177	0.25301	0.31395	0.35106	0.46591	0.25	0.30387	0.2967	0.22727	0.26776	0.36508	0.3	0.35294
0.26829	0.32584	0.27273	0.26667	0.35714	0.25926	0.2381	0.2439	0.36735	0.34043	0.25301	0.2	0.28421	0.28571	0.34884	0.30612	0.36842	0.2619	0.30769	0.25444	0.27811	0.32934	0.22424	0.2071	0.25641	0.37209	0.27568	0.35211	0.19512	0.35714	0.18293	0.18788	0.22543	0.27907	0.27273	0.3121	0.30811	0.22222	0.28105	0.24419	0.33702	0.28125	0.24571	0.23757	0.23077	0.275	0.24294	0.35165	0.25424	0.39744
0.34783	0.39394	0.40426	0.36735	0.47253	0.31183	0.31915	0.32609	0.60417	0.4898	0.37778	0.38144	0.43434	0.33333	0.41667	0.43689	0.48515	0.32632	0.41117	0.38462	0.30612	0.36458	0.28723	0.28421	0.27568	0.36634	0.38	0.25405	0.31111	0.24324	0.31461	0.31111	0.33333	0.35417	0.3587	0.36667	0.38235	0.36126	0.31844	0.42697	0.42424	0.52128	0.37968	0.38947	0.38947	0.4023	0.34021	0.45918	0.39362	0.40217
0.31818	0.39785	0.34783	0.32632	0.38462	0.40741	0.38095	0.26667	0.4898	0.40816	0.33333	0.35484	0.48889	0.2766	0.3913	0.38614	0.46392	0.2967	0.38624	0.2967	0.35593	0.38202	0.32941	0.25967	0.35802	0.36842	0.36126	0.26316	0.3253	0.27381	0.32927	0.33333	0.28962	0.35556	0.3	0.30682	0.41489	0.30481	0.30178	0.33708	0.4	0.44385	0.30108	0.30526	0.29843	0.38182	0.31892	0.33005	0.30851	0.30811
0.31034	0.4382	0.4186	0.27835	0.39326	0.27273	0.26667	0.31765	0.46939	0.37374	0.32558	0.40909	0.43478	0.31111	0.41573	0.38	0.33333	0.27473	0.37234	0.33333	0.34091	0.30108	0.28324	0.35758	0.3758	0.36898	0.29949	0.29268	0.25581	0.28049	0.25146	0.26316	0.31073	0.37931	0.32184	0.26966	0.33673	0.30435	0.31707	0.29282	0.32995	0.35714	0.31492	0.37079	0.37853	0.28736	0.34078	0.39267	0.30811	0.32961
0.2619	0.34831	0.35714	0.34884	0.23404	0.2381	0.29268	0.3	0.43158	0.30612	0.20455	0.28889	0.29167	0.30952	0.34091	0.3	0.36082	0.25581	0.35955	0.3012	0.33333	0.25556	0.2956	0.25301	0.2987	0.31868	0.28342	0.27273	0.21212	0.26797	0.22222	0.21951	0.34161	0.3494	0.28144	0.2069	0.3743	0.23757	0.3986	0.20442	0.28796	0.37363	0.27586	0.2459	0.2459	0.22353	0.32544	0.37363	0.23497	0.32934
0.2439	0.27473	0.27907	0.38272	0.25843	0.25	0.34211	0.17647	0.38947	0.30526	0.2439	0.28736	0.25	0.30864	0.31034	0.32632	0.3617	0.2381	0.3526	0.21637	0.24706	0.29762	0.28571	0.19048	0.26316	0.28889	0.28177	0.31469	0.23871	0.3007	0.25	0.23871	0.26061	0.27059	0.23353	0.20958	0.40828	0.24855	0.33333	0.28049	0.32222	0.31522	0.22286	0.24294	0.23596	0.23457	0.29341	0.32967	0.29762	0.29697
0.35714	0.3617	0.35556	0.40909	0.24	0.28736	0.23913	0.28736	0.38462	0.49451	0.2809	0.39326	0.32	0.35632	0.32632	0.35294	0.38614	0.33333	0.45763	0.29609	0.31844	0.29412	0.2907	0.2948	0.28571	0.32642	0.33333	0.25444	0.22727	0.23529	0.22286	0.23429	0.38922	0.39535	0.26374	0.26257	0.37895	0.40351	0.31707	0.34483	0.4086	0.47778	0.26596	0.32609	0.32609	0.24444	0.37143	0.4	0.32967	0.30055
0.25253	0.45263	0.36082	0.41053	0.35354	0.31183	0.24	0.27083	0.48077	0.44554	0.29167	0.30097	0.37864	0.37634	0.40206	0.45098	0.45631	0.3125	0.54444	0.41573	0.3913	0.35052	0.30811	0.34066	0.26882	0.45263	0.35294	0.24731	0.31111	0.24324	0.3	0.31111	0.37705	0.45251	0.3089	0.29474	0.46114	0.33333	0.36416	0.33684	0.49206	0.51323	0.37234	0.36788	0.375	0.30481	0.28713	0.41584	0.37895	0.35079
0.26829	0.35632	0.36585	0.2809	0.35714	0.21429	0.25301	0.275	0.42553	0.34043	0.28395	0.21277	0.35556	0.28571	0.31818	0.40659	0.34021	0.30864	0.32222	0.25444	0.28571	0.26857	0.23171	0.22156	0.21739	0.31844	0.34857	0.2973	0.20245	0.30137	0.19018	0.19512	0.26946	0.29412	0.2426	0.3038	0.30811	0.24294	0.2327	0.31288	0.34444	0.35912	0.33742	0.30994	0.30233	0.22156	0.27168	0.29474	0.37037	0.23864
0.29545	0.34737	0.32609	0.30526	0.31915	0.36585	0.31034	0.33333	0.35849	0.37374	0.25275	0.33333	0.41935	0.35632	0.35484	0.40816	0.4433	0.27473	0.36508	0.34884	0.38824	0.40698	0.26857	0.26554	0.23429	0.31282	0.33333	0.26946	0.24138	0.27273	0.23699	0.23429	0.26087	0.31868	0.33721	0.29885	0.33673	0.35593	0.30909	0.31461	0.34359	0.4	0.31492	0.34807	0.33333	0.30233	0.30435	0.31683	0.32967	0.37572
0.28736	0.28571	0.33333	0.32609	0.31183	0.30952	0.3494	0.27907	0.42	0.35354	0.25843	0.29787	0.38298	0.30337	0.30526	0.49451	0.40816	0.39024	0.37297	0.30286	0.29609	0.36	0.23164	0.26437	0.23977	0.27919	0.34043	0.29193	0.31677	0.2956	0.32075	0.325	0.36527	0.26882	0.29885	0.31361	0.34375	0.36416	0.29268	0.28492	0.36508	0.37895	0.3	0.35593	0.34831	0.29412	0.25532	0.38624	0.27957	0.38462
0.31646	0.28261	0.31765	0.32558	0.39024	0.275	0.31646	0.29114	0.34	0.3125	0.3	0.31034	0.32609	0.3012	0.28889	0.40659	0.32653	0.24706	0.40828	0.30864	0.28571	0.40506	0.23171	0.22156	0.20245	0.36416	0.28261	0.17791	0.18788	0.18012	0.17576	0.18788	0.25444	0.31737	0.25749	0.2795	0.3224	0.27907	0.26452	0.25882	0.42353	0.35165	0.28235	0.31765	0.31765	0.21429	0.22222	0.31551	0.24719	0.23164
0.2381	0.35632	0.27273	0.34118	0.29545	0.2	0.25301	0.25926	0.34	0.32632	0.28395	0.29545	0.29787	0.36709	0.34884	0.3913	0.35417	0.325	0.37572	0.23977	0.25581	0.28324	0.27848	0.31613	0.26452	0.25532	0.27568	0.28859	0.20245	0.28378	0.18293	0.18788	0.27711	0.26437	0.23529	0.24096	0.30108	0.30178	0.24841	0.28144	0.32967	0.31551	0.28994	0.30994	0.30233	0.25153	0.22905	0.29474	0.2907	0.30539
0.3494	0.38462	0.34831	0.35556	0.25773	0.3253	0.28736	0.27907	0.40594	0.38144	0.31765	0.29787	0.34021	0.33333	0.31915	0.40206	0.39394	0.29545	0.35106	0.29545	0.31073	0.36782	0.27485	0.25714	0.21143	0.39227	0.29897	0.25301	0.2619	0.24848	0.25749	0.2619	0.2459	0.26882	0.40373	0.2907	0.44134	0.33333	0.22543	0.30682	0.35079	0.35052	0.32203	0.37143	0.36364	0.29412	0.28261	0.37895	0.33708	0.3526
0.36364	0.39583	0.33333	0.39785	0.3	0.28261	0.31868	0.34091	0.40187	0.40594	0.29032	0.38298	0.38	0.34783	0.41935	0.42574	0.46	0.28421	0.42857	0.35556	0.35519	0.33684	0.21875	0.31844	0.29545	0.34	0.36735	0.2948	0.30286	0.27586	0.28409	0.30286	0.34807	0.4	0.33702	0.24607	0.48108	0.33333	0.29545	0.34426	0.37	0.46316	0.37363	0.3545	0.3545	0.28261	0.36957	0.34951	0.35106	0.28866
0.29412	0.36264	0.26882	0.31868	0.33333	0.22727	0.27907	0.28571	0.4	0.34694	0.25	0.33333	0.31959	0.29545	0.34066	0.36735	0.37374	0.33333	0.26263	0.25843	0.25967	0.29282	0.32099	0.34161	0.27607	0.37778	0.38547	0.2439	0.29193	0.23926	0.2875	0.29193	0.34132	0.28889	0.37037	0.28994	0.35106	0.36471	0.27607	0.24862	0.35106	0.29648	0.38554	0.35632	0.36416	0.34161	0.40606	0.37968	0.31461	0.36905
0.25	0.33333	0.37209	0.31868	0.29032	0.3012	0.25	0.25581	0.34615	0.33333	0.27907	0.25	0.40659	0.31034	0.4023	0.42553	0.36	0.25843	0.35135	0.2514	0.30286	0.30726	0.29697	0.24855	0.27607	0.31217	0.34783	0.25153	0.20231	0.24691	0.19075	0.1954	0.30994	0.26087	0.32934	0.34568	0.30256	0.28177	0.26061	0.29885	0.37297	0.35789	0.30682	0.37209	0.37209	0.33333	0.27473	0.3299	0.30726	0.29944
0.30435	0.32673	0.31959	0.35417	0.36842	0.31111	0.25	0.40476	0.41509	0.44898	0.26316	0.42857	0.40816	0.31915	0.34694	0.44	0.43137	0.37079	0.35678	0.33333	0.38547	0.40331	0.3	0.35632	0.28814	0.34	0.36735	0.35758	0.25275	0.35366	0.25556	0.25275	0.4104	0.4	0.30108	0.36782	0.38384	0.41573	0.37349	0.30159	0.39796	0.36946	0.32979	0.31282	0.30612	0.24868	0.38462	0.36946	0.37297	0.38889
0.31818	0.41304	0.40909	0.34043	0.35484	0.29545	0.34884	0.31034	0.40385	0.40816	0.33333	0.43182	0.41053	0.42857	0.3913	0.4433	0.42	0.35632	0.37895	0.30387	0.37931	0.38983	0.28409	0.2809	0.30952	0.36842	0.39785	0.21348	0.25714	0.20225	0.25287	0.25714	0.27568	0.35556	0.3526	0.30682	0.40741	0.31183	0.23596	0.27273	0.4	0.36364	0.30108	0.27179	0.26531	0.31034	0.43529	0.39175	0.29474	0.35196
0.28571	0.35556	0.23404	0.31111	0.2967	0.24706	0.3012	0.2619	0.40816	0.34021	0.24138	0.28261	0.38462	0.24444	0.36364	0.36082	0.36735	0.27907	0.3743	0.3253	0.3494	0.27072	0.3125	0.30061	0.26708	0.32609	0.29101	0.3245	0.26708	0.32886	0.24691	0.26708	0.30178	0.35714	0.26012	0.28144	0.38122	0.30286	0.275	0.32143	0.3587	0.38798	0.29885	0.37278	0.35673	0.26946	0.34911	0.33684	0.29944	0.35329
0.29545	0.3913	0.37079	0.36264	0.33333	0.31765	0.35714	0.31765	0.44	0.37374	0.34118	0.44186	0.41935	0.37209	0.27273	0.39394	0.4	0.23404	0.37968	0.33333	0.34857	0.32967	0.29825	0.30233	0.34161	0.31959	0.37634	0.25444	0.22727	0.23529	0.22989	0.23429	0.35673	0.35593	0.36905	0.24862	0.31	0.35593	0.36709	0.3526	0.35751	0.41489	0.27273	0.37079	0.37079	0.33333	0.40351	0.40741	0.29412	0.32961
0.30233	0.41573	0.37931	0.38636	0.37079	0.30952	0.38272	0.27907	0.40594	0.44086	0.31765	0.31183	0.38298	0.33333	0.30526	0.40206	0.40816	0.32558	0.37297	0.32558	0.31818	0.4	0.30539	0.27168	0.26946	0.37705	0.36216	0.29193	0.20455	0.3038	0.2	0.20455	0.27374	0.34091	0.37805	0.28324	0.37234	0.30387	0.27711	0.25	0.42541	0.35751	0.26486	0.35593	0.34078	0.31737	0.24868	0.35751	0.25263	0.34483
0.25843	0.43182	0.23711	0.4878	0.4186	0.22222	0.31765	0.39241	0.3271	0.38144	0.24444	0.38636	0.36842	0.36471	0.34783	0.43158	0.38	0.31034	0.43503	0.36527	0.39759	0.30055	0.28235	0.28655	0.23256	0.32632	0.32632	0.24551	0.23977	0.2561	0.22093	0.23977	0.29545	0.32584	0.37805	0.31361	0.35789	0.28962	0.2619	0.23656	0.3871	0.39362	0.29282	0.35593	0.34831	0.3253	0.28261	0.35751	0.31492	0.27869
0.27273	0.36957	0.42857	0.35556	0.34066	0.29412	0.30233	0.29412	0.42	0.34	0.3494	0.38636	0.35417	0.36471	0.31915	0.37374	0.45263	0.29545	0.41899	0.32558	0.26087	0.35227	0.33742	0.29412	0.23977	0.43182	0.36216	0.23077	0.26946	0.21893	0.26506	0.27711	0.33333	0.35632	0.27684	0.33735	0.33679	0.28261	0.27711	0.27778	0.39459	0.40107	0.32203	0.33333	0.32597	0.24294	0.24868	0.38624	0.30055	0.30726
0.39241	0.34783	0.40476	0.31868	0.36364	0.31707	0.34146	0.27059	0.4	0.41935	0.30952	0.33333	0.45455	0.32558	0.31183	0.42553	0.38776	0.30233	0.36612	0.31765	0.32558	0.33714	0.28916	0.22727	0.24551	0.33333	0.37017	0.26708	0.2093	0.27848	0.19767	0.21637	0.30233	0.38922	0.30588	0.27485	0.33684	0.28889	0.29193	0.29143	0.33684	0.33679	0.33721	0.43902	0.4303	0.26316	0.28177	0.34375	0.32203	0.28492
0.325	0.33333	0.2809	0.45	0.36471	0.2093	0.34177	0.33333	0.41667	0.3913	0.34177	0.28889	0.31915	0.30952	0.32584	0.34021	0.34694	0.3012	0.33702	0.30909	0.23596	0.29143	0.36424	0.29193	0.27389	0.31868	0.31868	0.28105	0.22699	0.27632	0.22222	0.21212	0.27811	0.27273	0.24419	0.2	0.32258	0.34132	0.23457	0.28235	0.35912	0.37363	0.31361	0.33333	0.33333	0.25301	0.26554	0.38122	0.25556	0.31361
0.275	0.28889	0.34146	0.28736	0.25843	0.23457	0.30769	0.14943	0.40426	0.30526	0.275	0.24444	0.39535	0.23256	0.31034	0.34043	0.31959	0.3	0.28571	0.2381	0.2619	0.32121	0.21472	0.16959	0.19255	0.32571	0.28177	0.28767	0.2	0.28276	0.19497	0.2	0.21637	0.27059	0.3121	0.22424	0.34463	0.22727	0.17791	0.28049	0.32961	0.26702	0.35443	0.30178	0.29412	0.27389	0.24855	0.27368	0.28235	0.30488
0.29412	0.40909	0.32584	0.30435	0.37931	0.27059	0.26437	0.22727	0.4	0.41935	0.26437	0.33333	0.31959	0.37349	0.35556	0.42553	0.40206	0.30233	0.42045	0.3494	0.31034	0.33714	0.24419	0.32515	0.30818	0.33333	0.36264	0.21429	0.23077	0.20958	0.22619	0.22353	0.32544	0.35673	0.30588	0.26012	0.35106	0.29609	0.25301	0.35329	0.35106	0.3871	0.27778	0.32584	0.32584	0.24138	0.46835	0.37968	0.26486	0.33721
0.33333	0.37736	0.38614	0.39216	0.46392	0.34021	0.30693	0.31313	0.55769	0.45283	0.36082	0.37864	0.38889	0.38776	0.5	0.57576	0.51923	0.36735	0.43415	0.36735	0.36	0.38308	0.3299	0.32653	0.29897	0.43137	0.44554	0.3262	0.3125	0.32258	0.31579	0.3057	0.48066	0.38693	0.31683	0.32323	0.49	0.35294	0.35484	0.42105	0.4466	0.46602	0.39796	0.4	0.4	0.32653	0.43005	0.45894	0.43299	0.39086
0.29412	0.31915	0.38824	0.42857	0.33333	0.27059	0.29412	0.31707	0.41414	0.375	0.375	0.2766	0.33333	0.2809	0.35556	0.42553	0.40206	0.3494	0.39665	0.26554	0.23913	0.38462	0.28916	0.27059	0.26061	0.30526	0.40113	0.22156	0.2093	0.21687	0.21176	0.2093	0.35758	0.30337	0.27586	0.34568	0.36559	0.38095	0.28395	0.29885	0.45977	0.40217	0.26374	0.33333	0.32584	0.2	0.28177	0.36508	0.25806	0.36095
0.30612	0.46392	0.40206	0.4375	0.40816	0.32632	0.29293	0.43182	0.49057	0.41509	0.31959	0.42268	0.41748	0.375	0.48936	0.42056	0.48077	0.31313	0.46667	0.35417	0.39683	0.35678	0.32275	0.29897	0.37853	0.40594	0.43434	0.26984	0.32609	0.27957	0.32967	0.31892	0.39037	0.36735	0.29648	0.27	0.37441	0.34	0.29787	0.29703	0.3615	0.48485	0.33668	0.3399	0.33333	0.28571	0.42553	0.42718	0.37755	0.41489
0.40741	0.3617	0.32609	0.37778	0.33333	0.33333	0.32558	0.27273	0.38462	0.40206	0.34118	0.34783	0.32	0.32584	0.35484	0.46809	0.45833	0.27473	0.33679	0.28177	0.28261	0.3224	0.35366	0.25843	0.29341	0.37634	0.41436	0.31677	0.19337	0.3125	0.20225	0.2	0.38922	0.34078	0.33721	0.37805	0.37895	0.33333	0.3012	0.3	0.42391	0.34343	0.30769	0.34066	0.33333	0.24444	0.34078	0.32338	0.30811	0.41667
0.25926	0.26087	0.26437	0.30233	0.33333	0.25	0.30769	0.17647	0.38947	0.27835	0.2439	0.31765	0.30435	0.24706	0.2809	0.38462	0.37634	0.2381	0.3	0.29193	0.23977	0.23864	0.26115	0.2987	0.28859	0.31818	0.38922	0.27027	0.2	0.27397	0.20253	0.19255	0.27607	0.23429	0.22619	0.20958	0.30769	0.2	0.22293	0.19318	0.28649	0.30811	0.27381	0.22222	0.22222	0.25786	0.27811	0.35955	0.31325	0.23699
0.44828	0.4433	0.42553	0.43158	0.37374	0.30526	0.3125	0.34783	0.44444	0.43689	0.34043	0.44681	0.46939	0.38298	0.38	0.45631	0.43396	0.34737	0.45361	0.33333	0.34021	0.37113	0.35165	0.29167	0.26984	0.40704	0.4	0.2967	0.35593	0.3	0.36	0.35593	0.34031	0.36082	0.35106	0.32275	0.40196	0.39683	0.33333	0.37234	0.45918	0.42157	0.36458	0.42553	0.42553	0.30526	0.41176	0.45	0.31034	0.4086
0.32558	0.33333	0.4023	0.31915	0.39326	0.31765	0.23913	0.28736	0.41176	0.44681	0.32558	0.34783	0.36082	0.2967	0.38462	0.42268	0.42857	0.30337	0.39459	0.28889	0.31844	0.30811	0.24022	0.2514	0.29341	0.36898	0.38378	0.31677	0.19337	0.2963	0.18232	0.19337	0.31073	0.34078	0.33721	0.34524	0.37895	0.29032	0.25581	0.31461	0.37173	0.4	0.29348	0.37079	0.37853	0.38272	0.32597	0.4	0.31522	0.31492
0.30233	0.38462	0.34831	0.37079	0.34066	0.27907	0.25843	0.29412	0.47917	0.41053	0.36585	0.28421	0.38298	0.27473	0.37778	0.32039	0.40816	0.34118	0.34392	0.25967	0.28177	0.30055	0.30539	0.25714	0.26946	0.35484	0.34759	0.34194	0.28485	0.32051	0.28049	0.26946	0.34911	0.26882	0.28409	0.33735	0.35789	0.32584	0.19101	0.32184	0.39459	0.39362	0.33714	0.37143	0.37143	0.29412	0.33333	0.42391	0.35227	0.31461
0.27059	0.34066	0.39759	0.26882	0.35632	0.27711	0.24138	0.21839	0.51648	0.32653	0.36709	0.25532	0.35484	0.31765	0.33333	0.33333	0.34	0.3253	0.36667	0.30952	0.27273	0.30682	0.35484	0.36774	0.32468	0.35556	0.27749	0.26582	0.2439	0.26115	0.23171	0.2439	0.21547	0.31034	0.27485	0.27381	0.42857	0.27374	0.22156	0.2907	0.35135	0.34392	0.30636	0.28177	0.28177	0.25444	0.25967	0.33684	0.27778	0.29143
0.28736	0.32632	0.30435	0.37079	0.31183	0.42857	0.30233	0.29412	0.37864	0.44086	0.33333	0.34066	0.42857	0.31818	0.33333	0.38776	0.4375	0.2809	0.40331	0.30286	0.31073	0.31492	0.23164	0.24294	0.2619	0.29897	0.3057	0.30818	0.26946	0.2875	0.26506	0.25444	0.37349	0.31844	0.27684	0.36196	0.28358	0.36416	0.35897	0.30682	0.40984	0.43956	0.28571	0.36364	0.35593	0.30952	0.2967	0.30348	0.38372	0.32203
0.31868	0.36735	0.29293	0.32653	0.39785	0.2967	0.26316	0.31111	0.48515	0.39216	0.2766	0.32653	0.35294	0.34783	0.375	0.48454	0.41748	0.32609	0.37755	0.32609	0.33333	0.36559	0.24468	0.32584	0.25275	0.39583	0.34673	0.28736	0.32558	0.28324	0.31395	0.31792	0.34807	0.34759	0.3224	0.30055	0.40513	0.3057	0.25275	0.32973	0.35644	0.39698	0.38122	0.37634	0.37634	0.30387	0.35484	0.34951	0.37297	0.38889
0.3	0.22917	0.33333	0.2809	0.26667	0.29114	0.3	0.18605	0.38144	0.32632	0.33333	0.2809	0.29787	0.28571	0.31818	0.34737	0.36842	0.2619	0.31492	0.34177	0.27811	0.32143	0.22424	0.25153	0.28105	0.27568	0.31111	0.23871	0.15294	0.22581	0.14793	0.15294	0.23977	0.36646	0.23529	0.21893	0.28723	0.27907	0.29801	0.25882	0.33702	0.35165	0.31325	0.23077	0.22404	0.2	0.30952	0.29474	0.24719	0.24571
0.32609	0.40206	0.44444	0.36082	0.36082	0.39535	0.27083	0.33333	0.4902	0.38462	0.34066	0.32	0.38614	0.38462	0.42553	0.44554	0.52577	0.30526	0.43455	0.36264	0.34043	0.37234	0.30769	0.34078	0.26087	0.43158	0.34653	0.27374	0.33333	0.27684	0.32184	0.32571	0.34054	0.3913	0.28796	0.31522	0.4555	0.29293	0.28889	0.34409	0.43299	0.51613	0.38043	0.35417	0.35417	0.30435	0.34737	0.45361	0.39459	0.38798
0.37209	0.41935	0.34043	0.3913	0.3913	0.31818	0.35632	0.26087	0.45098	0.41414	0.34091	0.34737	0.41667	0.4023	0.41304	0.39216	0.42574	0.34831	0.38542	0.40351	0.35556	0.3587	0.35294	0.28889	0.21739	0.40426	0.43478	0.19565	0.30233	0.19126	0.2907	0.30233	0.33333	0.31217	0.32961	0.32955	0.45946	0.40113	0.26554	0.33702	0.40625	0.41969	0.35165	0.33333	0.34759	0.31073	0.34054	0.34975	0.40449	0.38202
0.27273	0.44828	0.48148	0.37079	0.34066	0.27907	0.30233	0.30952	0.37864	0.32673	0.3494	0.37079	0.31313	0.27473	0.36264	0.40206	0.40816	0.29545	0.45977	0.29545	0.28889	0.33708	0.32927	0.28655	0.23977	0.36957	0.38462	0.22353	0.28485	0.21893	0.28049	0.27711	0.31034	0.46584	0.4125	0.21978	0.3871	0.32584	0.27711	0.29213	0.43333	0.36458	0.30726	0.35593	0.36364	0.25	0.41317	0.35751	0.25926	0.33714
0.2619	0.2766	0.29545	0.38095	0.31818	0.3	0.41333	0.33333	0.41667	0.29293	0.2619	0.34884	0.40909	0.27907	0.31111	0.36842	0.375	0.24138	0.30108	0.35849	0.34146	0.25556	0.3038	0.22353	0.22699	0.30435	0.31868	0.27273	0.24224	0.26797	0.25316	0.24224	0.24855	0.28736	0.39869	0.34615	0.35912	0.32544	0.34228	0.26744	0.32258	0.37363	0.24719	0.27374	0.25967	0.26829	0.32544	0.36612	0.29143	0.26857
0.22222	0.34783	0.32584	0.39535	0.2766	0.28571	0.27907	0.27059	0.35922	0.36082	0.27907	0.36364	0.3617	0.35714	0.29787	0.44086	0.40206	0.28736	0.37363	0.27273	0.36527	0.28571	0.25146	0.26316	0.21637	0.30526	0.34783	0.22892	0.21637	0.21687	0.21176	0.2093	0.33333	0.26776	0.33735	0.21788	0.30928	0.34104	0.28395	0.33728	0.34392	0.39459	0.30682	0.31844	0.32584	0.30909	0.40606	0.34375	0.3	0.27072
0.29268	0.2766	0.29545	0.36471	0.26087	0.28395	0.35897	0.2381	0.41667	0.31959	0.23256	0.28889	0.26531	0.29412	0.2967	0.32653	0.33333	0.24138	0.30811	0.22034	0.31737	0.32941	0.2561	0.26829	0.26582	0.31868	0.37143	0.18788	0.22699	0.17576	0.2375	0.24224	0.35849	0.31765	0.27381	0.22093	0.32258	0.3494	0.31579	0.24571	0.33696	0.32275	0.27586	0.25967	0.25275	0.29193	0.34132	0.28866	0.25556	0.28324
0.30233	0.36957	0.30435	0.37079	0.4023	0.26437	0.30233	0.29412	0.43434	0.38144	0.30233	0.31183	0.31313	0.33333	0.47619	0.40206	0.38	0.32558	0.40331	0.33333	0.32571	0.30769	0.26744	0.29412	0.29268	0.37705	0.34043	0.23077	0.27711	0.24096	0.27273	0.26946	0.30286	0.36416	0.32941	0.24022	0.40217	0.32584	0.23977	0.36095	0.31633	0.41622	0.30726	0.36364	0.36364	0.25714	0.28962	0.38624	0.34463	0.3
0.3012	0.35556	0.24731	0.2967	0.37209	0.24706	0.28571	0.2619	0.45263	0.38298	0.24138	0.37209	0.3125	0.28736	0.34831	0.34694	0.39583	0.29412	0.32258	0.29412	0.2043	0.32184	0.25749	0.33333	0.29936	0.38636	0.29787	0.26582	0.28302	0.26115	0.2625	0.275	0.31737	0.28814	0.28235	0.29697	0.38889	0.26667	0.26708	0.32143	0.3089	0.37297	0.29143	0.26087	0.26087	0.31677	0.33333	0.33684	0.25683	0.30636
0.27473	0.34021	0.27835	0.43182	0.34043	0.2809	0.34884	0.35714	0.47475	0.40816	0.33333	0.29897	0.41053	0.2766	0.3617	0.4	0.44898	0.37209	0.30348	0.2356	0.37143	0.30159	0.31395	0.25275	0.3253	0.34021	0.39785	0.39355	0.23596	0.37179	0.23864	0.23596	0.38012	0.28421	0.34483	0.28492	0.4	0.4023	0.34969	0.32961	0.41489	0.33005	0.35955	0.28497	0.28497	0.36527	0.31183	0.35	0.43023	0.28042
0.30337	0.41304	0.42529	0.51807	0.35484	0.29545	0.27473	0.425	0.46	0.38	0.26087	0.32632	0.39583	0.36364	0.33333	0.37255	0.39216	0.2967	0.38624	0.35632	0.34078	0.28796	0.24862	0.31792	0.27907	0.34021	0.31313	0.32515	0.31737	0.32919	0.29762	0.30952	0.31844	0.33333	0.32203	0.25683	0.37824	0.37853	0.27907	0.27957	0.39267	0.39175	0.35196	0.35519	0.36264	0.34118	0.31892	0.39896	0.31551	0.3224
0.27835	0.42268	0.38947	0.44086	0.41053	0.32609	0.30526	0.35556	0.55556	0.46	0.42529	0.32673	0.36538	0.31959	0.38776	0.42308	0.5	0.35484	0.4555	0.39227	0.31959	0.36458	0.35196	0.37079	0.30387	0.46809	0.38	0.28177	0.2967	0.27778	0.28571	0.2967	0.34759	0.39037	0.31579	0.33696	0.42424	0.42077	0.31844	0.3956	0.47644	0.48187	0.37234	0.36788	0.375	0.33333	0.3198	0.45178	0.36458	0.35789
0.28655	0.34054	0.32584	0.37931	0.30435	0.29341	0.26437	0.34161	0.4	0.42703	0.23596	0.35593	0.40659	0.30286	0.32609	0.42553	0.36	0.25843	0.32275	0.23757	0.36527	0.3	0.23699	0.26316	0.29193	0.36264	0.34783	0.25926	0.2381	0.2625	0.23353	0.23077	0.32544	0.25405	0.2907	0.31325	0.34392	0.28889	0.23077	0.36145	0.30928	0.35079	0.29213	0.37209	0.37209	0.3012	0.32571	0.46591	0.39286	0.29213
0.35849	0.33333	0.32571	0.33333	0.2967	0.37662	0.28571	0.28485	0.33981	0.46893	0.23429	0.35632	0.44828	0.32544	0.26984	0.32663	0.42553	0.30178	0.28796	0.31737	0.33333	0.34503	0.3125	0.24706	0.23636	0.27749	0.32609	0.26582	0.25153	0.26923	0.25466	0.25153	0.27168	0.31034	0.26744	0.32099	0.32979	0.35714	0.275	0.25424	0.3587	0.3956	0.26966	0.37278	0.36471	0.33333	0.2809	0.3956	0.33721	0.30636
0.4104	0.38776	0.39785	0.3822	0.34694	0.30435	0.33333	0.34831	0.41395	0.43284	0.36313	0.39683	0.41414	0.34043	0.41053	0.40385	0.40952	0.29843	0.41237	0.38547	0.38462	0.3299	0.35227	0.34078	0.30337	0.38776	0.43915	0.27374	0.36471	0.26966	0.34503	0.35673	0.35519	0.3545	0.38202	0.28042	0.37624	0.33333	0.23404	0.32979	0.42564	0.41	0.3956	0.40541	0.41304	0.34078	0.3545	0.38916	0.37234	0.34392
0.35404	0.32258	0.34483	0.32222	0.30055	0.38961	0.28994	0.28916	0.34951	0.45556	0.24571	0.35227	0.44318	0.32164	0.28723	0.34343	0.42857	0.31361	0.28497	0.32143	0.32941	0.34884	0.30864	0.24419	0.22619	0.28125	0.32973	0.27848	0.24848	0.28205	0.25153	0.24848	0.27586	0.32184	0.27168	0.34161	0.33333	0.34503	0.2795	0.24444	0.36957	0.3913	0.26667	0.37647	0.36842	0.34591	0.28492	0.39891	0.33333	0.32558
[truncated: 691 more columns]
