# Supplementary material for: m7GDisAI: N7-methylguanosine (m7G) sites and diseases associations inference based on heterogeneous network
Source: BMC Bioinformatics. 2021 Mar 24;22:152. doi: 10.1186/s12859-021-04007-9 (PMC7992861; doi:10.1186/s12859-021-04007-9)
Supplement: Supplementary file 6 — Additional file 6. Table S6: m7G CNF similarity matrix ACNFSN. [file 12859_2021_4007_MOESM6_ESM.xlsx]

## Sheet: page_1
1	0.81482	0.86587	0.87092	0.77826	0.8158	0.78401	0.86631	0.78961	0.79994	0.82511	0.82471	0.88576	0.88365	0.81157	0.79454	0.81545	0.88002	0.82081	0.8174	0.85164	0.86672	0.8184	0.8096	0.84468	0.76254	0.81797	0.83975	0.85555	0.8466	0.85557	0.85647	0.85707	0.82637	0.82017	0.78514	0.89473	0.83889	0.84673	0.75536	0.83262	0.85699	0.80822	0.84992	0.85745	0.79406	0.84403	0.82212	0.84843	0.77182
0.81482	1	0.90011	0.9008	0.90265	0.87924	0.86742	0.93179	0.90805	0.79573	0.88805	0.89161	0.88836	0.87113	0.84278	0.90418	0.89407	0.90947	0.87728	0.75228	0.8397	0.90872	0.91712	0.84049	0.87618	0.74427	0.79699	0.91753	0.8863	0.92009	0.88344	0.88203	0.84724	0.88076	0.85798	0.85105	0.92111	0.92495	0.85459	0.75153	0.89393	0.91628	0.85435	0.87862	0.88046	0.88307	0.87075	0.89028	0.85427	0.73219
0.86587	0.90011	1	0.90449	0.88148	0.90075	0.86102	0.93191	0.8797	0.86212	0.94805	0.9068	0.87452	0.8461	0.92269	0.84859	0.92375	0.88109	0.8955	0.81234	0.8212	0.94983	0.88662	0.88418	0.9172	0.79994	0.81416	0.90129	0.88544	0.90129	0.88822	0.88461	0.85078	0.90607	0.86026	0.80946	0.92212	0.90126	0.86549	0.84052	0.90998	0.88379	0.85182	0.9492	0.94876	0.87202	0.91839	0.88754	0.87127	0.81129
0.87092	0.9008	0.90449	1	0.89019	0.88799	0.91602	0.93847	0.89741	0.8582	0.89813	0.90267	0.90966	0.88182	0.88013	0.89118	0.89719	0.91598	0.88648	0.82222	0.87161	0.91771	0.90773	0.87439	0.90667	0.80478	0.82647	0.90047	0.82798	0.90664	0.83447	0.82657	0.89126	0.88605	0.90679	0.83205	0.94111	0.8911	0.8854	0.83229	0.95009	0.93629	0.85294	0.91258	0.90865	0.91658	0.90594	0.88568	0.91829	0.82506
0.77826	0.90265	0.88148	0.89019	1	0.84916	0.86769	0.89994	0.8859	0.84744	0.85386	0.89517	0.86372	0.86066	0.85391	0.86403	0.85469	0.87571	0.8621	0.82228	0.87172	0.8814	0.89158	0.85254	0.87577	0.79048	0.8207	0.872	0.81968	0.86884	0.82437	0.81873	0.8809	0.85651	0.84015	0.82224	0.88215	0.90412	0.83736	0.80635	0.89373	0.88285	0.8178	0.89612	0.89102	0.85944	0.88114	0.85721	0.85157	0.84516
0.8158	0.87924	0.90075	0.88799	0.84916	1	0.84151	0.92555	0.82844	0.81688	0.8774	0.83119	0.83239	0.80814	0.83063	0.84215	0.87384	0.85312	0.87354	0.73974	0.7679	0.88899	0.86409	0.86638	0.87261	0.71659	0.76021	0.84653	0.82663	0.85417	0.82612	0.82742	0.81828	0.84556	0.87831	0.77228	0.86321	0.86536	0.82217	0.70577	0.87318	0.8693	0.79421	0.86792	0.87049	0.83635	0.84747	0.82191	0.79873	0.7467
0.78401	0.86742	0.86102	0.91602	0.86769	0.84151	1	0.91638	0.916	0.78282	0.86355	0.85234	0.86881	0.84499	0.84012	0.8739	0.87887	0.88655	0.86099	0.75943	0.80981	0.87255	0.90135	0.81567	0.86016	0.73187	0.79371	0.87241	0.80565	0.87749	0.81146	0.80395	0.8383	0.8023	0.86024	0.78676	0.90571	0.86849	0.86211	0.7443	0.89186	0.89282	0.81718	0.86438	0.86194	0.87078	0.85447	0.86068	0.85473	0.75944
0.86631	0.93179	0.93191	0.93847	0.89994	0.92555	0.91638	1	0.92423	0.8352	0.93914	0.91236	0.93421	0.89228	0.87236	0.91013	0.92557	0.92795	0.89007	0.83029	0.86882	0.93397	0.91863	0.88862	0.90236	0.8018	0.84404	0.9324	0.87241	0.93789	0.87176	0.87048	0.88385	0.87879	0.91451	0.87916	0.94516	0.93283	0.91417	0.80396	0.92935	0.9152	0.86815	0.92593	0.92889	0.90366	0.9029	0.92085	0.91276	0.82311
0.78961	0.90805	0.8797	0.89741	0.8859	0.82844	0.916	0.92423	1	0.80909	0.86306	0.86274	0.86828	0.87913	0.84226	0.87183	0.8736	0.90022	0.8398	0.80812	0.86265	0.89065	0.89327	0.86581	0.86221	0.81394	0.7969	0.87391	0.84536	0.87872	0.84438	0.84265	0.8617	0.82	0.87332	0.86335	0.8887	0.88395	0.87108	0.808	0.89711	0.8702	0.84073	0.8897	0.88724	0.89769	0.87805	0.878	0.88621	0.78016
0.79994	0.79573	0.86212	0.8582	0.84744	0.81688	0.78282	0.8352	0.80909	1	0.83266	0.83531	0.81599	0.85733	0.90177	0.77327	0.80046	0.80559	0.83998	0.84003	0.83427	0.84987	0.82673	0.84194	0.86154	0.82242	0.78984	0.83673	0.77459	0.83358	0.7769	0.77313	0.88239	0.84512	0.78861	0.77849	0.86196	0.78977	0.81744	0.84662	0.88292	0.82979	0.81103	0.87298	0.87536	0.81956	0.91205	0.79353	0.84644	0.80089
0.82511	0.88805	0.94805	0.89813	0.85386	0.8774	0.86355	0.93914	0.86306	0.83266	1	0.89919	0.85815	0.8417	0.89162	0.87638	0.92838	0.90242	0.88984	0.80821	0.82819	0.93739	0.89026	0.84165	0.90267	0.81858	0.78723	0.92695	0.87603	0.9319	0.88073	0.87381	0.82118	0.90112	0.83723	0.84932	0.91179	0.90304	0.84555	0.84273	0.8982	0.88258	0.85597	0.94056	0.94101	0.85549	0.89246	0.89138	0.89434	0.80163
0.82471	0.89161	0.9068	0.90267	0.89517	0.83119	0.85234	0.91236	0.86274	0.83531	0.89919	1	0.8698	0.86645	0.91226	0.8892	0.87498	0.90697	0.86145	0.77523	0.85324	0.92307	0.88458	0.86692	0.86609	0.8093	0.81662	0.90161	0.84559	0.90677	0.85068	0.84738	0.88418	0.8577	0.83365	0.81958	0.9166	0.92128	0.88446	0.83482	0.89526	0.87653	0.87376	0.86649	0.85948	0.84975	0.89557	0.88778	0.90642	0.82107
0.88576	0.88836	0.87452	0.90966	0.86372	0.83239	0.86881	0.93421	0.86828	0.81599	0.85815	0.8698	1	0.87728	0.83661	0.86981	0.86474	0.89349	0.83859	0.80851	0.84373	0.89851	0.86179	0.82058	0.86988	0.75271	0.82133	0.89625	0.83239	0.9039	0.83197	0.82901	0.89007	0.83	0.87112	0.86188	0.91612	0.87493	0.90653	0.77567	0.89774	0.8985	0.81708	0.88415	0.88375	0.8536	0.87846	0.89383	0.90348	0.79696
0.88365	0.87113	0.8461	0.88182	0.86066	0.80814	0.84499	0.89228	0.87913	0.85733	0.8417	0.86645	0.87728	1	0.84193	0.84989	0.83402	0.8977	0.84745	0.86378	0.91112	0.84797	0.87107	0.82499	0.86138	0.83429	0.84988	0.90955	0.83784	0.91066	0.83745	0.8378	0.90204	0.8421	0.83023	0.82223	0.88767	0.87892	0.83206	0.78381	0.86654	0.87029	0.83881	0.85169	0.86429	0.82732	0.87714	0.85657	0.87576	0.7885
0.81157	0.84278	0.92269	0.88013	0.85391	0.83063	0.84012	0.87236	0.84226	0.90177	0.89162	0.91226	0.83661	0.84193	1	0.81322	0.87166	0.8349	0.84568	0.81035	0.80932	0.90178	0.85091	0.87649	0.86333	0.78738	0.78726	0.85414	0.8137	0.85083	0.81644	0.81234	0.85984	0.86401	0.80569	0.79391	0.89461	0.84818	0.83662	0.8514	0.86412	0.85539	0.84447	0.8808	0.87895	0.81989	0.90452	0.84065	0.88314	0.80808
0.79454	0.90418	0.84859	0.89118	0.86403	0.84215	0.8739	0.91013	0.87183	0.77327	0.87638	0.8892	0.86981	0.84989	0.81322	1	0.88879	0.93041	0.91199	0.79615	0.84496	0.88621	0.94115	0.81922	0.85555	0.79129	0.83286	0.90536	0.8773	0.90565	0.88294	0.87712	0.86697	0.88324	0.84913	0.8397	0.90816	0.91716	0.87002	0.79613	0.88363	0.88544	0.84831	0.87311	0.87064	0.87785	0.85068	0.85311	0.85448	0.83564
0.81545	0.89407	0.92375	0.89719	0.85469	0.87384	0.87887	0.92557	0.8736	0.80046	0.92838	0.87498	0.86474	0.83402	0.87166	0.88879	1	0.89169	0.88122	0.80542	0.81114	0.91103	0.9036	0.85732	0.89399	0.75607	0.77271	0.88171	0.88481	0.88036	0.88526	0.88337	0.81377	0.89302	0.85205	0.81505	0.9037	0.91175	0.85179	0.83581	0.87922	0.87978	0.83975	0.92603	0.9309	0.86591	0.87758	0.89272	0.86961	0.83123
0.88002	0.90947	0.88109	0.91598	0.87571	0.85312	0.88655	0.92795	0.90022	0.80559	0.90242	0.90697	0.89349	0.8977	0.8349	0.93041	0.89169	1	0.88462	0.80177	0.9052	0.89878	0.91487	0.83834	0.88619	0.82732	0.82406	0.91903	0.89394	0.92564	0.89647	0.89263	0.89515	0.88222	0.8634	0.84431	0.93612	0.94139	0.89312	0.85008	0.8949	0.90113	0.90969	0.89741	0.89174	0.86385	0.90608	0.89316	0.89288	0.82459
0.82081	0.87728	0.8955	0.88648	0.8621	0.87354	0.86099	0.89007	0.8398	0.83998	0.88984	0.86145	0.83859	0.84745	0.84568	0.91199	0.88122	0.88462	1	0.82829	0.81509	0.89301	0.94208	0.84677	0.90054	0.7925	0.78113	0.875	0.86375	0.87567	0.86761	0.86676	0.8444	0.93449	0.81709	0.79883	0.89659	0.84669	0.79004	0.80058	0.88742	0.91724	0.83628	0.89945	0.9045	0.85852	0.8824	0.84415	0.80639	0.78124
0.8174	0.75228	0.81234	0.82222	0.82228	0.73974	0.75943	0.83029	0.80812	0.84003	0.80821	0.77523	0.80851	0.86378	0.81035	0.79615	0.80542	0.80177	0.82829	1	0.88534	0.80781	0.81957	0.83845	0.79995	0.87528	0.86559	0.80298	0.80651	0.79916	0.80733	0.80743	0.84728	0.84167	0.75758	0.81433	0.81473	0.79107	0.79508	0.84574	0.83397	0.78929	0.7572	0.88527	0.8989	0.79796	0.82917	0.80771	0.85017	0.87155
0.85164	0.8397	0.8212	0.87161	0.87172	0.7679	0.80981	0.86882	0.86265	0.83427	0.82819	0.85324	0.84373	0.91112	0.80932	0.84496	0.81114	0.9052	0.81509	0.88534	1	0.83119	0.84916	0.80457	0.81036	0.87892	0.84508	0.86555	0.83322	0.86421	0.83691	0.83196	0.88064	0.8189	0.82421	0.80413	0.88865	0.88555	0.83704	0.83789	0.86911	0.8298	0.85865	0.86669	0.87235	0.80295	0.85467	0.82724	0.88637	0.79401
0.86672	0.90872	0.94983	0.91771	0.8814	0.88899	0.87255	0.93397	0.89065	0.84987	0.93739	0.92307	0.89851	0.84797	0.90178	0.88621	0.91103	0.89878	0.89301	0.80781	0.83119	1	0.89721	0.87702	0.91582	0.83588	0.83211	0.90038	0.87488	0.91024	0.87607	0.87332	0.87215	0.88925	0.8667	0.83401	0.92377	0.90071	0.88529	0.83227	0.91811	0.9046	0.84466	0.92541	0.92493	0.89212	0.89293	0.89605	0.89835	0.82567
0.8184	0.91712	0.88662	0.90773	0.89158	0.86409	0.90135	0.91863	0.89327	0.82673	0.89026	0.88458	0.86179	0.87107	0.85091	0.94115	0.9036	0.91487	0.94208	0.81957	0.84916	0.89721	1	0.83969	0.89458	0.79186	0.81886	0.91296	0.85165	0.9154	0.85571	0.85127	0.86808	0.91327	0.83437	0.85159	0.94094	0.92376	0.85897	0.80071	0.90643	0.92464	0.86641	0.89879	0.90253	0.89328	0.88517	0.86235	0.86845	0.80506
0.8096	0.84049	0.88418	0.87439	0.85254	0.86638	0.81567	0.88862	0.86581	0.84194	0.84165	0.86692	0.82058	0.82499	0.87649	0.81922	0.85732	0.83834	0.84677	0.83845	0.80457	0.87702	0.83969	1	0.84706	0.8092	0.8234	0.80532	0.83085	0.80788	0.82648	0.83005	0.80662	0.83834	0.80868	0.80248	0.85429	0.83578	0.8288	0.81926	0.83332	0.83428	0.81868	0.87672	0.88196	0.82196	0.83628	0.84855	0.8272	0.80484
0.84468	0.87618	0.9172	0.90667	0.87577	0.87261	0.86016	0.90236	0.86221	0.86154	0.90267	0.86609	0.86988	0.86138	0.86333	0.85555	0.89399	0.88619	0.90054	0.79995	0.81036	0.91582	0.89458	0.84706	1	0.80103	0.76649	0.87851	0.80502	0.87799	0.80514	0.80373	0.86219	0.93209	0.82892	0.79621	0.89818	0.88677	0.83958	0.82763	0.90802	0.8931	0.78966	0.90747	0.90785	0.85843	0.91174	0.86564	0.83778	0.8156
0.76254	0.74427	0.79994	0.80478	0.79048	0.71659	0.73187	0.8018	0.81394	0.82242	0.81858	0.8093	0.75271	0.83429	0.78738	0.79129	0.75607	0.82732	0.7925	0.87528	0.87892	0.83588	0.79186	0.8092	0.80103	1	0.85356	0.80056	0.75928	0.80846	0.75962	0.7606	0.83515	0.82005	0.69064	0.7643	0.77864	0.80092	0.78884	0.867	0.81077	0.73897	0.78741	0.85221	0.86361	0.75546	0.82271	0.80925	0.84261	0.81495
0.81797	0.79699	0.81416	0.82647	0.8207	0.76021	0.79371	0.84404	0.7969	0.78984	0.78723	0.81662	0.82133	0.84988	0.78726	0.83286	0.77271	0.82406	0.78113	0.86559	0.84508	0.83211	0.81886	0.8234	0.76649	0.85356	1	0.85461	0.81946	0.84976	0.82117	0.81842	0.84165	0.79542	0.77006	0.78977	0.84622	0.84016	0.84606	0.75453	0.81436	0.79577	0.80453	0.82886	0.839	0.82903	0.78691	0.82035	0.84325	0.81244
0.83975	0.91753	0.90129	0.90047	0.872	0.84653	0.87241	0.9324	0.87391	0.83673	0.92695	0.90161	0.89625	0.90955	0.85414	0.90536	0.88171	0.91903	0.875	0.80298	0.86555	0.90038	0.91296	0.80532	0.87851	0.80056	0.85461	1	0.8658	0.99362	0.86799	0.86261	0.85712	0.88651	0.85642	0.88716	0.93027	0.91613	0.86371	0.79423	0.91321	0.9039	0.88457	0.8897	0.88941	0.86027	0.87524	0.90006	0.90615	0.79319
0.85555	0.8863	0.88544	0.82798	0.81968	0.82663	0.80565	0.87241	0.84536	0.77459	0.87603	0.84559	0.83239	0.83784	0.8137	0.8773	0.88481	0.89394	0.86375	0.80651	0.83322	0.87488	0.85165	0.83085	0.80502	0.75928	0.81946	0.8658	1	0.86099	0.99649	0.99901	0.81538	0.84346	0.82378	0.81935	0.86681	0.8776	0.8209	0.76402	0.83975	0.84021	0.86589	0.88407	0.88615	0.81602	0.83301	0.86506	0.81673	0.76012
0.8466	0.92009	0.90129	0.90664	0.86884	0.85417	0.87749	0.93789	0.87872	0.83358	0.9319	0.90677	0.9039	0.91066	0.85083	0.90565	0.88036	0.92564	0.87567	0.79916	0.86421	0.91024	0.9154	0.80788	0.87799	0.80846	0.84976	0.99362	0.86099	1	0.86372	0.85787	0.86089	0.88125	0.85702	0.88565	0.93206	0.91558	0.87172	0.79251	0.91677	0.91388	0.88131	0.88788	0.88898	0.86133	0.87721	0.90524	0.91274	0.78879
0.85557	0.88344	0.88822	0.83447	0.82437	0.82612	0.81146	0.87176	0.84438	0.7769	0.88073	0.85068	0.83197	0.83745	0.81644	0.88294	0.88526	0.89647	0.86761	0.80733	0.83691	0.87607	0.85571	0.82648	0.80514	0.75962	0.82117	0.86799	0.99649	0.86372	1	0.99644	0.81904	0.84344	0.8317	0.81716	0.87054	0.88097	0.82257	0.76659	0.84727	0.84457	0.86451	0.88807	0.889	0.82367	0.83495	0.86165	0.81987	0.76511
0.85647	0.88203	0.88461	0.82657	0.81873	0.82742	0.80395	0.87048	0.84265	0.77313	0.87381	0.84738	0.82901	0.8378	0.81234	0.87712	0.88337	0.89263	0.86676	0.80743	0.83196	0.87332	0.85127	0.83005	0.80373	0.7606	0.81842	0.86261	0.99901	0.85787	0.99644	1	0.81481	0.84373	0.82128	0.81567	0.86348	0.87596	0.81806	0.76377	0.83906	0.83652	0.86496	0.88193	0.88449	0.81379	0.83187	0.86372	0.81507	0.76138
0.85707	0.84724	0.85078	0.89126	0.8809	0.81828	0.8383	0.88385	0.8617	0.88239	0.82118	0.88418	0.89007	0.90204	0.85984	0.86697	0.81377	0.89515	0.8444	0.84728	0.88064	0.87215	0.86808	0.80662	0.86219	0.83515	0.84165	0.85712	0.81538	0.86089	0.81904	0.81481	1	0.83471	0.85195	0.82366	0.88604	0.88865	0.89858	0.80382	0.91016	0.88287	0.81093	0.86625	0.86711	0.87391	0.91906	0.84812	0.87815	0.84686
0.82637	0.88076	0.90607	0.88605	0.85651	0.84556	0.8023	0.87879	0.82	0.84512	0.90112	0.8577	0.83	0.8421	0.86401	0.88324	0.89302	0.88222	0.93449	0.84167	0.8189	0.88925	0.91327	0.83834	0.93209	0.82005	0.79542	0.88651	0.84346	0.88125	0.84344	0.84373	0.83471	1	0.78808	0.81529	0.89518	0.87385	0.79466	0.849	0.89294	0.88048	0.82112	0.92423	0.92134	0.85414	0.90394	0.85098	0.83565	0.82833
0.82017	0.85798	0.86026	0.90679	0.84015	0.87831	0.86024	0.91451	0.87332	0.78861	0.83723	0.83365	0.87112	0.83023	0.80569	0.84913	0.85205	0.8634	0.81709	0.75758	0.82421	0.8667	0.83437	0.80868	0.82892	0.69064	0.77006	0.85642	0.82378	0.85702	0.8317	0.82128	0.85195	0.78808	1	0.80893	0.87626	0.85837	0.84281	0.71878	0.91306	0.87479	0.79974	0.84923	0.84748	0.9023	0.85689	0.82716	0.82772	0.77478
0.78514	0.85105	0.80946	0.83205	0.82224	0.77228	0.78676	0.87916	0.86335	0.77849	0.84932	0.81958	0.86188	0.82223	0.79391	0.8397	0.81505	0.84431	0.79883	0.81433	0.80413	0.83401	0.85159	0.80248	0.79621	0.7643	0.78977	0.88716	0.81935	0.88565	0.81716	0.81567	0.82366	0.81529	0.80893	1	0.83071	0.84412	0.83706	0.75784	0.84451	0.83137	0.82108	0.84946	0.84585	0.83368	0.814	0.85881	0.87617	0.77975
0.89473	0.92111	0.92212	0.94111	0.88215	0.86321	0.90571	0.94516	0.8887	0.86196	0.91179	0.9166	0.91612	0.88767	0.89461	0.90816	0.9037	0.93612	0.89659	0.81473	0.88865	0.92377	0.94094	0.85429	0.89818	0.77864	0.84622	0.93027	0.86681	0.93206	0.87054	0.86348	0.88604	0.89518	0.87626	0.83071	1	0.92444	0.90761	0.84191	0.92841	0.92664	0.90662	0.91544	0.91327	0.89954	0.91783	0.87749	0.92746	0.81042
0.83889	0.92495	0.90126	0.8911	0.90412	0.86536	0.86849	0.93283	0.88395	0.78977	0.90304	0.92128	0.87493	0.87892	0.84818	0.91716	0.91175	0.94139	0.84669	0.79107	0.88555	0.90071	0.92376	0.83578	0.88677	0.80092	0.84016	0.91613	0.8776	0.91558	0.88097	0.87596	0.88865	0.87385	0.85837	0.84412	0.92444	1	0.89321	0.78722	0.89669	0.87299	0.85608	0.8959	0.89853	0.87514	0.87961	0.87851	0.87805	0.81411
0.84673	0.85459	0.86549	0.8854	0.83736	0.82217	0.86211	0.91417	0.87108	0.81744	0.84555	0.88446	0.90653	0.83206	0.83662	0.87002	0.85179	0.89312	0.79004	0.79508	0.83704	0.88529	0.85897	0.8288	0.83958	0.78884	0.84606	0.86371	0.8209	0.87172	0.82257	0.81806	0.89858	0.79466	0.84281	0.83706	0.90761	0.89321	1	0.81472	0.89152	0.84964	0.83468	0.85768	0.85366	0.84081	0.87184	0.89142	0.89561	0.84442
0.75536	0.75153	0.84052	0.83229	0.80635	0.70577	0.7443	0.80396	0.808	0.84662	0.84273	0.83482	0.77567	0.78381	0.8514	0.79613	0.83581	0.85008	0.80058	0.84574	0.83789	0.83227	0.80071	0.81926	0.82763	0.867	0.75453	0.79423	0.76402	0.79251	0.76659	0.76377	0.80382	0.849	0.71878	0.75784	0.84191	0.78722	0.81472	1	0.81878	0.75281	0.86651	0.88526	0.87246	0.76497	0.883	0.81914	0.88227	0.88671
0.83262	0.89393	0.90998	0.95009	0.89373	0.87318	0.89186	0.92935	0.89711	0.88292	0.8982	0.89526	0.89774	0.86654	0.86412	0.88363	0.87922	0.8949	0.88742	0.83397	0.86911	0.91811	0.90643	0.83332	0.90802	0.81077	0.81436	0.91321	0.83975	0.91677	0.84727	0.83906	0.91016	0.89294	0.91306	0.84451	0.92841	0.89669	0.89152	0.81878	1	0.91115	0.83936	0.91815	0.91393	0.9233	0.92426	0.89186	0.89864	0.82528
0.85699	0.91628	0.88379	0.93629	0.88285	0.8693	0.89282	0.9152	0.8702	0.82979	0.88258	0.87653	0.8985	0.87029	0.85539	0.88544	0.87978	0.90113	0.91724	0.78929	0.8298	0.9046	0.92464	0.83428	0.8931	0.73897	0.79577	0.9039	0.84021	0.91388	0.84457	0.83652	0.88287	0.88048	0.87479	0.83137	0.92664	0.87299	0.84964	0.75281	0.91115	1	0.82381	0.86757	0.87043	0.88931	0.87446	0.88838	0.85326	0.761
0.80822	0.85435	0.85182	0.85294	0.8178	0.79421	0.81718	0.86815	0.84073	0.81103	0.85597	0.87376	0.81708	0.83881	0.84447	0.84831	0.83975	0.90969	0.83628	0.7572	0.85865	0.84466	0.86641	0.81868	0.78966	0.78741	0.80453	0.88457	0.86589	0.88131	0.86451	0.86496	0.81093	0.82112	0.79974	0.82108	0.90662	0.85608	0.83468	0.86651	0.83936	0.82381	1	0.84495	0.83205	0.77776	0.86155	0.88098	0.88451	0.76286
0.84992	0.87862	0.9492	0.91258	0.89612	0.86792	0.86438	0.92593	0.8897	0.87298	0.94056	0.86649	0.88415	0.85169	0.8808	0.87311	0.92603	0.89741	0.89945	0.88527	0.86669	0.92541	0.89879	0.87672	0.90747	0.85221	0.82886	0.8897	0.88407	0.88788	0.88807	0.88193	0.86625	0.92423	0.84923	0.84946	0.91544	0.8959	0.85768	0.88526	0.91815	0.86757	0.84495	1	0.99178	0.89047	0.92887	0.87468	0.90517	0.87173
0.85745	0.88046	0.94876	0.90865	0.89102	0.87049	0.86194	0.92889	0.88724	0.87536	0.94101	0.85948	0.88375	0.86429	0.87895	0.87064	0.9309	0.89174	0.9045	0.8989	0.87235	0.92493	0.90253	0.88196	0.90785	0.86361	0.839	0.88941	0.88615	0.88898	0.889	0.88449	0.86711	0.92134	0.84748	0.84585	0.91327	0.89853	0.85366	0.87246	0.91393	0.87043	0.83205	0.99178	1	0.89008	0.91916	0.87104	0.89895	0.86174
0.79406	0.88307	0.87202	0.91658	0.85944	0.83635	0.87078	0.90366	0.89769	0.81956	0.85549	0.84975	0.8536	0.82732	0.81989	0.87785	0.86591	0.86385	0.85852	0.79796	0.80295	0.89212	0.89328	0.82196	0.85843	0.75546	0.82903	0.86027	0.81602	0.86133	0.82367	0.81379	0.87391	0.85414	0.9023	0.83368	0.89954	0.87514	0.84081	0.76497	0.9233	0.88931	0.77776	0.89047	0.89008	1	0.88796	0.80756	0.8554	0.7929
0.84403	0.87075	0.91839	0.90594	0.88114	0.84747	0.85447	0.9029	0.87805	0.91205	0.89246	0.89557	0.87846	0.87714	0.90452	0.85068	0.87758	0.90608	0.8824	0.82917	0.85467	0.89293	0.88517	0.83628	0.91174	0.82271	0.78691	0.87524	0.83301	0.87721	0.83495	0.83187	0.91906	0.90394	0.85689	0.814	0.91783	0.87961	0.87184	0.883	0.92426	0.87446	0.86155	0.92887	0.91916	0.88796	1	0.85513	0.89041	0.84754
0.82212	0.89028	0.88754	0.88568	0.85721	0.82191	0.86068	0.92085	0.878	0.79353	0.89138	0.88778	0.89383	0.85657	0.84065	0.85311	0.89272	0.89316	0.84415	0.80771	0.82724	0.89605	0.86235	0.84855	0.86564	0.80925	0.82035	0.90006	0.86506	0.90524	0.86165	0.86372	0.84812	0.85098	0.82716	0.85881	0.87749	0.87851	0.89142	0.81914	0.89186	0.88838	0.88098	0.87468	0.87104	0.80756	0.85513	1	0.88255	0.81798
0.84843	0.85427	0.87127	0.91829	0.85157	0.79873	0.85473	0.91276	0.88621	0.84644	0.89434	0.90642	0.90348	0.87576	0.88314	0.85448	0.86961	0.89288	0.80639	0.85017	0.88637	0.89835	0.86845	0.8272	0.83778	0.84261	0.84325	0.90615	0.81673	0.91274	0.81987	0.81507	0.87815	0.83565	0.82772	0.87617	0.92746	0.87805	0.89561	0.88227	0.89864	0.85326	0.88451	0.90517	0.89895	0.8554	0.89041	0.88255	1	0.85275
0.77182	0.73219	0.81129	0.82506	0.84516	0.7467	0.75944	0.82311	0.78016	0.80089	0.80163	0.82107	0.79696	0.7885	0.80808	0.83564	0.83123	0.82459	0.78124	0.87155	0.79401	0.82567	0.80506	0.80484	0.8156	0.81495	0.81244	0.79319	0.76012	0.78879	0.76511	0.76138	0.84686	0.82833	0.77478	0.77975	0.81042	0.81411	0.84442	0.88671	0.82528	0.761	0.76286	0.87173	0.86174	0.7929	0.84754	0.81798	0.85275	1
0.82474	0.82046	0.83403	0.86029	0.81758	0.77822	0.81582	0.85786	0.82293	0.8237	0.81642	0.86073	0.85624	0.84514	0.84744	0.86267	0.84329	0.84425	0.84762	0.81993	0.84356	0.86201	0.89494	0.86406	0.84471	0.81506	0.84539	0.84124	0.7731	0.84047	0.77646	0.77334	0.83148	0.84201	0.76049	0.78112	0.91204	0.86247	0.83605	0.81266	0.83099	0.83101	0.82222	0.85695	0.86843	0.8101	0.8251	0.81453	0.88385	0.80661
0.85882	0.91135	0.87288	0.89323	0.89686	0.83668	0.87437	0.91308	0.89339	0.82144	0.87175	0.91648	0.87981	0.89449	0.85582	0.88866	0.85917	0.95816	0.85373	0.81233	0.92263	0.89301	0.90412	0.85872	0.85973	0.83774	0.86188	0.90324	0.88182	0.90569	0.88248	0.87996	0.89053	0.85396	0.83123	0.8281	0.92947	0.94663	0.88609	0.81245	0.88778	0.88348	0.89899	0.86975	0.87192	0.84187	0.87838	0.88169	0.88117	0.7733
0.82952	0.87497	0.88443	0.91365	0.89097	0.8648	0.85908	0.92368	0.85351	0.85912	0.88381	0.8851	0.87517	0.83934	0.87011	0.83765	0.88011	0.86489	0.8288	0.79426	0.81758	0.89455	0.87184	0.88907	0.85314	0.76911	0.831	0.8767	0.83005	0.87847	0.83397	0.8272	0.85187	0.82408	0.86557	0.85124	0.90219	0.87908	0.89208	0.80617	0.8981	0.89407	0.87641	0.87908	0.87589	0.86035	0.86711	0.92167	0.87932	0.82802
0.8153	0.87569	0.88978	0.89148	0.88546	0.81895	0.85002	0.90979	0.86385	0.8431	0.89635	0.9366	0.87173	0.87465	0.90821	0.87823	0.87002	0.86745	0.82865	0.83631	0.87689	0.89783	0.86236	0.82433	0.84398	0.80222	0.83446	0.90484	0.86895	0.90284	0.87255	0.86773	0.89797	0.83262	0.85434	0.83124	0.89471	0.90536	0.88083	0.79592	0.90649	0.87297	0.82661	0.86602	0.86797	0.83817	0.86477	0.87805	0.90108	0.81735
0.82017	0.79669	0.84683	0.86402	0.84259	0.76565	0.77817	0.84142	0.77142	0.81354	0.79995	0.88486	0.83323	0.77249	0.8412	0.81869	0.76309	0.83741	0.79248	0.78683	0.81863	0.86261	0.82154	0.83458	0.82028	0.78206	0.87182	0.8255	0.75246	0.82509	0.75695	0.75222	0.8414	0.82765	0.77868	0.75364	0.90625	0.83421	0.86927	0.83891	0.85593	0.80403	0.83253	0.82984	0.81919	0.82934	0.84802	0.7926	0.86762	0.82614
0.81993	0.87924	0.87893	0.85042	0.83695	0.80491	0.82533	0.9038	0.8614	0.80735	0.88207	0.90038	0.84603	0.85047	0.84234	0.86837	0.84617	0.88334	0.8764	0.83271	0.83524	0.8826	0.8875	0.88519	0.79817	0.81662	0.84503	0.88578	0.88608	0.8953	0.88689	0.88529	0.82154	0.84445	0.80493	0.84499	0.89787	0.85882	0.86278	0.81599	0.86043	0.86477	0.88669	0.8779	0.88285	0.83771	0.8536	0.89377	0.87386	0.78767
0.88157	0.92763	0.92044	0.92365	0.87216	0.86319	0.88204	0.94293	0.92473	0.82415	0.89972	0.90423	0.90392	0.8785	0.85886	0.88997	0.89227	0.91044	0.86362	0.79479	0.84449	0.9372	0.91429	0.88596	0.89157	0.79244	0.83696	0.90551	0.86414	0.9119	0.86702	0.86011	0.8623	0.85538	0.88634	0.86692	0.93697	0.91631	0.91063	0.79591	0.90691	0.90777	0.85625	0.90136	0.89911	0.90433	0.88289	0.89244	0.8835	0.7965
0.76219	0.82024	0.8006	0.82927	0.83891	0.81151	0.79155	0.85988	0.76934	0.81188	0.82794	0.81621	0.8277	0.82932	0.81872	0.85558	0.82354	0.84047	0.84848	0.80436	0.78227	0.80367	0.87482	0.79241	0.82382	0.75818	0.81627	0.84732	0.78203	0.84231	0.78596	0.78128	0.83385	0.86739	0.80117	0.83009	0.84351	0.84655	0.80734	0.76336	0.8186	0.8219	0.8117	0.85022	0.85506	0.80713	0.84974	0.82148	0.82351	0.83319
0.85282	0.91926	0.89134	0.91611	0.90444	0.87977	0.91075	0.94698	0.92533	0.84536	0.89292	0.86701	0.90303	0.87767	0.83819	0.89468	0.87301	0.92208	0.8857	0.82268	0.88462	0.91181	0.9208	0.81862	0.90577	0.80396	0.82021	0.90228	0.82608	0.9074	0.82907	0.823	0.91193	0.86826	0.88632	0.86412	0.93331	0.90947	0.8869	0.79605	0.92254	0.92258	0.83445	0.90841	0.90831	0.9125	0.90775	0.86643	0.89411	0.79721
0.86133	0.85168	0.89442	0.86883	0.81901	0.84672	0.83691	0.91318	0.83464	0.81455	0.86901	0.83514	0.87137	0.84575	0.82721	0.85593	0.89679	0.86749	0.85541	0.83311	0.81993	0.86907	0.87729	0.8595	0.85293	0.8091	0.86938	0.85934	0.87083	0.85537	0.86864	0.8712	0.85525	0.87712	0.82271	0.84033	0.88518	0.89361	0.88235	0.7804	0.87064	0.82685	0.82846	0.90768	0.92102	0.86248	0.86856	0.87194	0.84065	0.80817
0.82608	0.84543	0.91786	0.85639	0.83611	0.82663	0.83779	0.88646	0.83146	0.79555	0.91487	0.8689	0.84202	0.81338	0.8665	0.86955	0.87768	0.87647	0.87702	0.83206	0.80258	0.91367	0.85906	0.82269	0.86227	0.82505	0.86559	0.88327	0.89489	0.88128	0.89734	0.89391	0.83983	0.8982	0.82396	0.83884	0.86313	0.87067	0.83791	0.80819	0.87123	0.86018	0.83349	0.91195	0.90773	0.85645	0.87844	0.88873	0.84781	0.83623
0.84955	0.92918	0.917	0.93433	0.90986	0.89102	0.91243	0.95259	0.92052	0.87123	0.91769	0.93222	0.9112	0.90258	0.93449	0.90002	0.90378	0.91665	0.88855	0.82867	0.87157	0.93288	0.92487	0.88631	0.90282	0.79812	0.83101	0.92265	0.8576	0.92728	0.85987	0.85336	0.91035	0.87824	0.89225	0.86668	0.94778	0.9252	0.89941	0.80921	0.92886	0.94244	0.86229	0.90543	0.90614	0.89815	0.91092	0.90074	0.91806	0.81674
0.80335	0.88041	0.87691	0.89746	0.87623	0.81904	0.85234	0.90474	0.85811	0.84574	0.87171	0.90381	0.89167	0.83722	0.88862	0.92281	0.90785	0.90313	0.89302	0.84272	0.85116	0.88414	0.9214	0.84617	0.85079	0.78047	0.81973	0.88749	0.85812	0.88178	0.86238	0.85861	0.86488	0.89703	0.84535	0.84879	0.92831	0.89065	0.87705	0.88452	0.90647	0.86959	0.90281	0.89658	0.88973	0.87794	0.90385	0.88041	0.90193	0.8651
0.80043	0.85923	0.86472	0.84375	0.83386	0.81631	0.81825	0.88119	0.83662	0.80166	0.85248	0.86258	0.84661	0.81886	0.80087	0.84544	0.85096	0.84443	0.82357	0.79953	0.8044	0.87623	0.83926	0.80717	0.82369	0.7332	0.82743	0.86668	0.91095	0.86075	0.90926	0.90998	0.82443	0.8008	0.86201	0.83153	0.85232	0.86009	0.85547	0.74877	0.88567	0.832	0.8395	0.84867	0.84104	0.85328	0.84279	0.88119	0.82019	0.77794
0.8397	0.92268	0.87724	0.92841	0.87347	0.83626	0.87953	0.9182	0.89297	0.80019	0.8995	0.87995	0.88251	0.87336	0.83143	0.87964	0.87211	0.9069	0.868	0.77929	0.83971	0.91695	0.89533	0.81775	0.90349	0.80857	0.81695	0.9251	0.83601	0.93256	0.83675	0.83287	0.84616	0.8909	0.83325	0.84718	0.90948	0.8903	0.85826	0.7735	0.92312	0.93049	0.82905	0.8667	0.86736	0.87447	0.85897	0.91694	0.87078	0.77147
0.83929	0.91333	0.87793	0.92842	0.88453	0.89643	0.88629	0.91334	0.87758	0.85691	0.87631	0.87242	0.88854	0.86329	0.83455	0.90683	0.8998	0.89453	0.89233	0.77323	0.81689	0.90831	0.91831	0.83544	0.9008	0.73199	0.8021	0.90385	0.86719	0.90684	0.87209	0.86485	0.87708	0.86353	0.89451	0.83955	0.91663	0.89169	0.86982	0.75656	0.93107	0.94607	0.827	0.87795	0.87572	0.91499	0.87613	0.87485	0.85673	0.79495
0.84617	0.86058	0.92414	0.8616	0.81708	0.84086	0.84092	0.89403	0.86162	0.8008	0.91721	0.85996	0.8517	0.81582	0.85009	0.86654	0.9115	0.88547	0.8761	0.82412	0.77724	0.92687	0.87817	0.89226	0.8672	0.79021	0.82126	0.86795	0.91822	0.87352	0.91959	0.91715	0.803	0.86959	0.83045	0.81492	0.8911	0.87273	0.83823	0.82669	0.86493	0.85161	0.83859	0.92299	0.92703	0.86463	0.86624	0.86974	0.85154	0.81946
0.84801	0.85895	0.92458	0.86163	0.81655	0.83995	0.8391	0.8937	0.86095	0.80438	0.91694	0.8606	0.85315	0.81431	0.84914	0.86709	0.91182	0.88608	0.87444	0.82111	0.77889	0.92813	0.87586	0.89195	0.86532	0.79058	0.82084	0.86706	0.92058	0.8727	0.92217	0.91948	0.80235	0.86576	0.83011	0.81178	0.89249	0.87181	0.83987	0.82813	0.86504	0.85196	0.84073	0.92361	0.92655	0.86425	0.8654	0.87192	0.85257	0.82143
0.81258	0.90689	0.92131	0.87087	0.83649	0.85775	0.87239	0.89609	0.88523	0.82523	0.92939	0.84204	0.82768	0.83287	0.86899	0.8773	0.91498	0.89021	0.89091	0.79505	0.8169	0.89977	0.91448	0.83326	0.88022	0.75596	0.7867	0.8974	0.9135	0.89181	0.91776	0.90988	0.81638	0.87847	0.85967	0.84351	0.90744	0.89859	0.81436	0.79066	0.87846	0.87628	0.85413	0.9176	0.92268	0.88102	0.87344	0.84876	0.84384	0.75215
0.84743	0.92975	0.90309	0.8958	0.9252	0.87526	0.86206	0.9395	0.91637	0.86176	0.89752	0.92167	0.89708	0.91036	0.89558	0.8976	0.90514	0.91522	0.88234	0.8233	0.89345	0.91102	0.91475	0.88982	0.87266	0.81462	0.82361	0.92082	0.87769	0.92412	0.87735	0.87548	0.87237	0.87859	0.87071	0.87372	0.92017	0.92153	0.87033	0.81302	0.89198	0.90586	0.86599	0.89956	0.90617	0.86614	0.88751	0.8834	0.89393	0.8154
0.85642	0.88525	0.87051	0.91624	0.87867	0.85389	0.88048	0.91819	0.8556	0.83224	0.85551	0.88544	0.92637	0.86927	0.83362	0.88359	0.86171	0.89989	0.88041	0.82846	0.88076	0.88899	0.88766	0.82018	0.8905	0.79609	0.80148	0.87398	0.83072	0.8843	0.83247	0.83064	0.90643	0.86651	0.86838	0.79377	0.90555	0.88517	0.89933	0.78484	0.92407	0.9124	0.79896	0.87734	0.88359	0.84318	0.89266	0.89188	0.87058	0.80751
0.82319	0.9241	0.91841	0.9216	0.90685	0.85176	0.8948	0.94522	0.928	0.85902	0.9105	0.92073	0.89709	0.89119	0.91181	0.90246	0.91333	0.8962	0.88052	0.87039	0.8948	0.92657	0.92164	0.91134	0.88659	0.85335	0.87043	0.91709	0.85237	0.91796	0.85576	0.849	0.8831	0.88449	0.8708	0.86682	0.93496	0.92474	0.89584	0.84379	0.92563	0.90587	0.85883	0.91933	0.92988	0.89922	0.8887	0.90722	0.91762	0.82527
0.83425	0.87913	0.90389	0.89999	0.85087	0.84804	0.90149	0.89745	0.88375	0.85597	0.91362	0.8455	0.8447	0.83607	0.87838	0.87329	0.90111	0.90741	0.89501	0.77101	0.81395	0.89809	0.91305	0.81076	0.89966	0.74748	0.7426	0.87809	0.84488	0.87833	0.84977	0.84117	0.84165	0.8816	0.84197	0.81619	0.92564	0.86688	0.83432	0.82654	0.87871	0.90417	0.84498	0.91804	0.91069	0.8789	0.9119	0.83874	0.86071	0.80303
0.80973	0.87013	0.84696	0.85283	0.84726	0.83671	0.79683	0.86726	0.79952	0.81116	0.8451	0.86684	0.83248	0.80961	0.79493	0.87124	0.82344	0.86393	0.89867	0.77615	0.82179	0.85326	0.89417	0.81712	0.79924	0.74532	0.79736	0.87155	0.8939	0.87073	0.89482	0.89489	0.82815	0.83776	0.82009	0.85	0.87537	0.84831	0.8055	0.7563	0.8574	0.85913	0.88231	0.85067	0.85178	0.82015	0.83179	0.82535	0.82527	0.72525
0.88721	0.90601	0.89559	0.94232	0.89316	0.89602	0.8924	0.94329	0.90033	0.87191	0.88825	0.91843	0.9069	0.91173	0.88711	0.87127	0.85213	0.91653	0.87387	0.80843	0.85963	0.91541	0.89445	0.87722	0.92171	0.79945	0.83018	0.91755	0.82517	0.92388	0.82657	0.82378	0.90243	0.88131	0.88857	0.85948	0.93177	0.89853	0.89516	0.79121	0.93175	0.92408	0.84111	0.87649	0.87506	0.88988	0.90556	0.88186	0.9013	0.8046
0.8958	0.91167	0.89192	0.94528	0.88601	0.89532	0.89475	0.9455	0.90066	0.87186	0.89163	0.92623	0.91104	0.91653	0.88946	0.87784	0.85537	0.92123	0.87258	0.80345	0.87088	0.92147	0.90092	0.86836	0.91195	0.79887	0.83119	0.92121	0.8381	0.92956	0.84001	0.83673	0.90445	0.8723	0.89176	0.86048	0.94215	0.90241	0.8976	0.78599	0.93162	0.92621	0.85501	0.87495	0.87479	0.88826	0.90539	0.88006	0.91704	0.7915
0.85848	0.84613	0.84422	0.88176	0.83196	0.87087	0.82158	0.89482	0.83288	0.86413	0.83124	0.86768	0.86898	0.85581	0.82762	0.81355	0.82114	0.86961	0.85752	0.76777	0.84548	0.86459	0.8538	0.83097	0.82857	0.76351	0.773	0.84642	0.82933	0.85791	0.82934	0.83131	0.88922	0.80249	0.85247	0.81298	0.88075	0.84192	0.86972	0.73917	0.8985	0.89816	0.84946	0.81725	0.82273	0.82517	0.86379	0.87835	0.83667	0.72521
0.78336	0.77958	0.82125	0.82621	0.86129	0.7322	0.75683	0.82226	0.77724	0.83904	0.81825	0.8354	0.8142	0.80281	0.81338	0.80075	0.75566	0.8222	0.79864	0.85323	0.87049	0.83661	0.83246	0.75406	0.78177	0.85587	0.85043	0.86063	0.77704	0.85933	0.77885	0.77633	0.86031	0.8214	0.73647	0.83971	0.84279	0.82342	0.82429	0.83539	0.86656	0.8098	0.85075	0.84842	0.83978	0.78074	0.84369	0.83985	0.87191	0.82825
0.87408	0.84921	0.89783	0.85253	0.82145	0.86134	0.86876	0.92065	0.84311	0.81225	0.90082	0.83519	0.86984	0.865	0.8484	0.84817	0.89235	0.8716	0.86941	0.84098	0.81546	0.88265	0.86652	0.84803	0.85344	0.77396	0.8292	0.88074	0.90071	0.87909	0.89867	0.90067	0.81681	0.85983	0.84349	0.81986	0.88107	0.87401	0.82899	0.74277	0.85909	0.83951	0.80544	0.89727	0.91309	0.82394	0.84994	0.86827	0.83222	0.79806
0.84705	0.81831	0.88171	0.8291	0.84427	0.79774	0.80697	0.87403	0.86394	0.81881	0.85208	0.87211	0.85073	0.84168	0.88191	0.83364	0.84351	0.86964	0.79938	0.85422	0.85386	0.87298	0.8307	0.89687	0.82617	0.858	0.82637	0.82363	0.8332	0.82892	0.83604	0.83331	0.87055	0.81647	0.77487	0.81515	0.85862	0.87788	0.88174	0.84529	0.82671	0.80019	0.80781	0.88681	0.89549	0.77784	0.84876	0.85424	0.8792	0.85272
0.80959	0.86256	0.88061	0.89927	0.89976	0.81957	0.84933	0.90494	0.86507	0.82182	0.88483	0.91576	0.85071	0.86115	0.87961	0.8516	0.85105	0.88738	0.8251	0.83968	0.90062	0.89639	0.85282	0.85576	0.84259	0.87074	0.87327	0.89651	0.80557	0.89665	0.81053	0.80468	0.84895	0.85279	0.83898	0.84349	0.88244	0.89308	0.86329	0.83871	0.8929	0.85233	0.86338	0.87956	0.8755	0.83801	0.8643	0.89939	0.89743	0.84795
0.82486	0.90266	0.91568	0.93917	0.89146	0.89325	0.89991	0.92561	0.89041	0.838	0.88027	0.91355	0.88571	0.85114	0.866	0.87868	0.89669	0.88021	0.89654	0.77604	0.8186	0.91891	0.91396	0.86334	0.90435	0.75644	0.78026	0.89554	0.82027	0.90017	0.82706	0.82168	0.86813	0.88044	0.89525	0.81977	0.91802	0.89358	0.87449	0.78129	0.96108	0.92402	0.83669	0.88619	0.88304	0.89097	0.89302	0.90161	0.86926	0.79626
0.81716	0.8993	0.86209	0.91745	0.84424	0.85454	0.86397	0.916	0.88279	0.80539	0.8727	0.86831	0.88091	0.82716	0.80363	0.90729	0.87621	0.88734	0.8521	0.76323	0.79638	0.90181	0.89449	0.82906	0.89715	0.74163	0.7852	0.87903	0.8189	0.88598	0.82577	0.81555	0.86368	0.85482	0.87464	0.82185	0.91359	0.88828	0.88177	0.76564	0.92166	0.91624	0.78506	0.875	0.87164	0.91488	0.8608	0.86543	0.87276	0.80478
0.8523	0.89702	0.95373	0.86985	0.8911	0.87456	0.84163	0.91569	0.83636	0.80875	0.92989	0.90559	0.89071	0.82726	0.88487	0.86958	0.89772	0.9036	0.89119	0.79956	0.81941	0.93625	0.87761	0.85407	0.88246	0.79307	0.81964	0.88517	0.87933	0.892	0.88368	0.87725	0.8689	0.88451	0.83202	0.81134	0.89679	0.91552	0.86252	0.79883	0.8731	0.89331	0.82147	0.92195	0.92264	0.847	0.89427	0.87954	0.83561	0.80385
0.84628	0.87578	0.88872	0.92645	0.86707	0.8337	0.91364	0.91906	0.90633	0.8274	0.88253	0.89296	0.87005	0.87673	0.85261	0.89543	0.85483	0.916	0.86916	0.82261	0.8585	0.90346	0.91601	0.84519	0.88715	0.84298	0.8837	0.91053	0.83291	0.91544	0.83803	0.83206	0.87555	0.87913	0.83053	0.84637	0.92102	0.89375	0.90557	0.81763	0.90838	0.88927	0.85818	0.88639	0.87827	0.8888	0.88998	0.88201	0.89138	0.82244
0.82944	0.89804	0.89233	0.8892	0.89264	0.83359	0.87131	0.91512	0.89962	0.84925	0.86065	0.91558	0.90337	0.89961	0.90036	0.87341	0.87625	0.88266	0.83651	0.82269	0.8699	0.89595	0.87177	0.85958	0.84777	0.79913	0.8676	0.91872	0.89035	0.91116	0.88664	0.88788	0.89335	0.84616	0.86524	0.86924	0.89953	0.90434	0.87122	0.78665	0.90339	0.87722	0.87775	0.88043	0.87871	0.85233	0.88112	0.90554	0.90267	0.80765
0.81551	0.88278	0.88754	0.89093	0.88078	0.83143	0.87959	0.91679	0.90408	0.84197	0.87744	0.90013	0.87955	0.82924	0.88637	0.85087	0.87296	0.87152	0.84872	0.79001	0.81592	0.91111	0.89657	0.85446	0.88825	0.76691	0.78845	0.84721	0.8281	0.85367	0.8282	0.82534	0.87768	0.84316	0.84749	0.82104	0.91641	0.88972	0.91477	0.79237	0.91094	0.89951	0.81828	0.8707	0.8691	0.87991	0.89159	0.89355	0.86924	0.79982
0.84201	0.9282	0.92642	0.93726	0.89873	0.88341	0.89755	0.94056	0.88018	0.82809	0.89559	0.92437	0.91087	0.8852	0.88499	0.88762	0.91361	0.89364	0.87411	0.80872	0.84457	0.91261	0.89064	0.86148	0.88698	0.75018	0.82191	0.92509	0.85656	0.92444	0.85791	0.85602	0.88053	0.86959	0.89662	0.84594	0.91937	0.91158	0.8761	0.79439	0.92542	0.91107	0.84352	0.90006	0.89754	0.89523	0.89564	0.90001	0.89196	0.81345
0.81401	0.88541	0.88337	0.88644	0.8903	0.81364	0.84003	0.91047	0.88122	0.82557	0.86563	0.88609	0.85555	0.86099	0.87479	0.88267	0.87335	0.86923	0.87173	0.83934	0.86282	0.89309	0.8964	0.82848	0.86301	0.7908	0.78693	0.87607	0.82635	0.87447	0.82624	0.82371	0.8832	0.87129	0.84706	0.81495	0.91719	0.88351	0.8449	0.82796	0.91099	0.88511	0.8278	0.88155	0.88845	0.87392	0.88121	0.84858	0.8749	0.83757
0.77723	0.84951	0.89969	0.88675	0.85345	0.86599	0.87071	0.88985	0.88785	0.87211	0.88873	0.87081	0.82123	0.84798	0.93743	0.8316	0.88324	0.85685	0.85219	0.82717	0.81862	0.8885	0.87888	0.86514	0.8772	0.81415	0.7649	0.84158	0.79429	0.84686	0.79982	0.79318	0.86927	0.8642	0.84488	0.79947	0.8693	0.87231	0.84933	0.82041	0.89568	0.85223	0.79015	0.89231	0.89795	0.86335	0.90557	0.83895	0.86026	0.81926
0.85367	0.89484	0.88433	0.90936	0.8708	0.87746	0.89047	0.9285	0.89669	0.84639	0.88175	0.90476	0.87005	0.90594	0.84013	0.88381	0.86113	0.90581	0.89491	0.77109	0.8681	0.89305	0.897	0.80192	0.88982	0.782	0.79316	0.91295	0.83291	0.91687	0.83812	0.83588	0.87375	0.86679	0.87879	0.81367	0.91369	0.88596	0.85289	0.75612	0.91968	0.89939	0.83772	0.85648	0.85687	0.87181	0.88842	0.85789	0.86222	0.75527
0.84401	0.85177	0.86198	0.9239	0.84147	0.84632	0.89855	0.9231	0.86669	0.81942	0.87022	0.88881	0.90444	0.84829	0.87474	0.87852	0.87064	0.91033	0.82693	0.80614	0.85262	0.87942	0.86932	0.85901	0.82913	0.76802	0.8712	0.89526	0.83829	0.89633	0.8406	0.8364	0.85045	0.82201	0.86801	0.83027	0.94122	0.87329	0.8955	0.83484	0.87979	0.8704	0.90825	0.87386	0.86534	0.85449	0.86465	0.87343	0.94398	0.82058
0.81808	0.87755	0.84533	0.86319	0.87725	0.79366	0.83538	0.8956	0.87161	0.80416	0.86639	0.85303	0.86701	0.85997	0.82517	0.89321	0.8302	0.90584	0.8505	0.83356	0.84312	0.8823	0.89211	0.79233	0.86389	0.81865	0.85308	0.88895	0.79885	0.89546	0.80313	0.79475	0.88009	0.87671	0.82732	0.85046	0.89783	0.87947	0.87728	0.82174	0.86971	0.88186	0.81159	0.86861	0.86671	0.88807	0.88337	0.84574	0.86709	0.85097
0.80183	0.8511	0.86642	0.85049	0.84734	0.84863	0.82719	0.88201	0.86777	0.84603	0.88019	0.89186	0.83248	0.85336	0.88204	0.85004	0.8773	0.85931	0.85498	0.81449	0.8413	0.91108	0.86867	0.87962	0.87569	0.83181	0.79404	0.84146	0.84813	0.84565	0.84934	0.84856	0.84075	0.83553	0.81851	0.81001	0.86299	0.88737	0.8113	0.78978	0.86121	0.839	0.81123	0.87145	0.87999	0.84096	0.85588	0.84476	0.86186	0.78391
0.79342	0.84768	0.86314	0.84646	0.84526	0.84678	0.82501	0.88027	0.86482	0.84158	0.8767	0.88984	0.83024	0.85057	0.87695	0.84986	0.87909	0.85415	0.8526	0.81263	0.83557	0.90675	0.86466	0.87607	0.87645	0.82645	0.7913	0.84058	0.8457	0.84247	0.84651	0.84669	0.83773	0.83473	0.81606	0.80639	0.85711	0.88688	0.80714	0.78433	0.85985	0.83372	0.80352	0.86778	0.87638	0.83866	0.85103	0.84518	0.85651	0.78418
0.85858	0.7855	0.86733	0.87103	0.80153	0.83143	0.84568	0.9034	0.83206	0.82026	0.90442	0.82664	0.88757	0.86052	0.82281	0.84409	0.88224	0.88375	0.8515	0.85644	0.83027	0.87401	0.85047	0.7953	0.87626	0.80521	0.79319	0.8836	0.81613	0.89218	0.81617	0.8152	0.84483	0.8524	0.81686	0.82981	0.87736	0.83444	0.85711	0.83424	0.85745	0.85545	0.80741	0.90726	0.90446	0.79875	0.87446	0.86059	0.90161	0.8608
0.86926	0.90765	0.93339	0.93452	0.90762	0.86681	0.89204	0.94187	0.89704	0.88035	0.92078	0.9119	0.88904	0.89652	0.88083	0.88869	0.9014	0.92353	0.88692	0.84596	0.89418	0.92647	0.92175	0.84174	0.92765	0.83105	0.82585	0.92142	0.84725	0.92286	0.8519	0.84597	0.90987	0.89739	0.87431	0.8233	0.951	0.92771	0.90086	0.87049	0.9511	0.90631	0.8789	0.92422	0.92201	0.89566	0.9364	0.89924	0.90755	0.84548
0.83887	0.87561	0.8715	0.92232	0.83532	0.87227	0.89809	0.91259	0.8542	0.7993	0.89474	0.89158	0.8668	0.81188	0.85595	0.8811	0.86875	0.90764	0.87529	0.75498	0.83358	0.89725	0.90318	0.80975	0.84076	0.74971	0.78495	0.89192	0.85645	0.9025	0.85841	0.8573	0.8198	0.85092	0.84937	0.81066	0.92349	0.87113	0.86938	0.76969	0.90289	0.90477	0.86424	0.8498	0.84677	0.84092	0.85091	0.86808	0.88185	0.74957
0.81252	0.89799	0.90524	0.90955	0.89923	0.82629	0.86856	0.9202	0.91828	0.83578	0.90547	0.92833	0.88773	0.88835	0.89811	0.89557	0.90548	0.88571	0.85624	0.85573	0.89565	0.91242	0.89317	0.87487	0.8846	0.85276	0.83664	0.9126	0.8545	0.9131	0.85878	0.85291	0.87018	0.86407	0.84036	0.85172	0.90029	0.91645	0.87969	0.84408	0.90952	0.88463	0.84139	0.89509	0.89919	0.84713	0.86064	0.90605	0.9171	0.81908
0.81678	0.80876	0.79036	0.85913	0.79936	0.7635	0.8053	0.85235	0.7942	0.81366	0.83525	0.84233	0.82676	0.86039	0.81351	0.83447	0.78362	0.85426	0.82351	0.77843	0.79851	0.85773	0.86247	0.78195	0.83648	0.8004	0.7888	0.86331	0.74014	0.87588	0.74463	0.73665	0.83527	0.81834	0.8081	0.81594	0.85178	0.82421	0.81367	0.75689	0.83601	0.84941	0.77978	0.79897	0.80771	0.81984	0.83307	0.80759	0.81656	0.78808
0.84571	0.87529	0.89388	0.92865	0.85456	0.81706	0.86716	0.91282	0.87854	0.83762	0.874	0.89104	0.90876	0.86809	0.84101	0.84933	0.85562	0.86856	0.85766	0.81069	0.84392	0.90505	0.86933	0.82226	0.88426	0.80543	0.79369	0.86893	0.80878	0.87756	0.81695	0.80691	0.88292	0.84074	0.88622	0.8117	0.89512	0.86396	0.8831	0.80483	0.92778	0.88442	0.80425	0.89315	0.89492	0.887	0.90079	0.86892	0.87369	0.78014
0.81572	0.91924	0.9039	0.91162	0.92284	0.86321	0.88889	0.9291	0.88941	0.85596	0.89946	0.90815	0.87416	0.87187	0.91498	0.86265	0.89434	0.89046	0.87454	0.80347	0.83404	0.89549	0.91384	0.87173	0.88444	0.77999	0.81336	0.88954	0.82903	0.89064	0.83478	0.82637	0.87795	0.88572	0.85498	0.84769	0.91597	0.90722	0.87944	0.80369	0.8998	0.91806	0.85359	0.89072	0.89409	0.86965	0.90046	0.90193	0.87179	0.8077
0.82647	0.88976	0.91214	0.88099	0.85559	0.8638	0.81292	0.88757	0.82889	0.85517	0.90168	0.83912	0.84454	0.84576	0.85762	0.87931	0.90022	0.87578	0.94333	0.85008	0.80584	0.89646	0.9211	0.86492	0.93949	0.8158	0.79852	0.88162	0.84713	0.8804	0.84454	0.84476	0.83429	0.98055	0.78486	0.80741	0.90026	0.86753	0.80579	0.83921	0.8904	0.89209	0.81017	0.92749	0.93681	0.85475	0.89631	0.85141	0.82784	0.81558
0.82576	0.87809	0.86922	0.84907	0.8459	0.81062	0.82865	0.89773	0.85727	0.79658	0.87351	0.89842	0.84609	0.8537	0.83566	0.87675	0.83887	0.89971	0.86594	0.82798	0.84941	0.87954	0.87796	0.87581	0.78739	0.83518	0.86941	0.88264	0.89273	0.8942	0.89426	0.89203	0.839	0.83577	0.79646	0.84207	0.88311	0.86903	0.86621	0.80376	0.84854	0.86549	0.87932	0.87004	0.87549	0.83203	0.84316	0.88747	0.86647	0.78242
0.83539	0.88371	0.88434	0.8615	0.85341	0.82205	0.83813	0.90447	0.86703	0.81523	0.88375	0.90211	0.85183	0.85895	0.85423	0.87719	0.85107	0.90024	0.87916	0.83362	0.84727	0.88948	0.89302	0.89666	0.80529	0.83174	0.8648	0.89165	0.89173	0.90111	0.89279	0.89065	0.83867	0.84843	0.80695	0.85245	0.89976	0.87145	0.86783	0.82309	0.85736	0.87654	0.89667	0.88027	0.88555	0.84151	0.85597	0.88767	0.87614	0.78811
0.86774	0.93627	0.93543	0.94248	0.89856	0.92134	0.91559	0.99666	0.92566	0.83786	0.93623	0.91566	0.9325	0.88771	0.87551	0.90395	0.92651	0.92645	0.88826	0.82662	0.86922	0.93394	0.91841	0.89044	0.90139	0.80099	0.84266	0.9302	0.87872	0.93535	0.87693	0.87627	0.88247	0.87774	0.90896	0.87596	0.94697	0.9331	0.91633	0.80411	0.93165	0.91761	0.87129	0.92709	0.92908	0.90376	0.90351	0.92678	0.91428	0.81473
0.8153	0.88753	0.8738	0.86064	0.88566	0.85115	0.85868	0.91376	0.86778	0.83526	0.84271	0.89207	0.88918	0.85741	0.85994	0.85393	0.83054	0.87457	0.8923	0.77069	0.80939	0.88736	0.90253	0.85345	0.8604	0.76764	0.79491	0.86267	0.79019	0.86929	0.78849	0.79035	0.88387	0.83536	0.80239	0.81733	0.90496	0.86973	0.8419	0.76961	0.86105	0.88747	0.85241	0.84856	0.85	0.84009	0.8851	0.85832	0.84316	0.74921
0.84091	0.88888	0.88149	0.91129	0.86909	0.85764	0.84371	0.8932	0.84882	0.85146	0.88167	0.88707	0.87294	0.83764	0.83953	0.85504	0.80734	0.88824	0.86605	0.79011	0.84401	0.90822	0.89849	0.78876	0.87045	0.80079	0.81204	0.892	0.81711	0.9038	0.82478	0.81553	0.90593	0.86527	0.8439	0.85092	0.90902	0.88635	0.87767	0.76678	0.94175	0.90423	0.82249	0.88115	0.87501	0.89781	0.90299	0.84064	0.88138	0.75595
0.8759	0.88568	0.87625	0.9117	0.89102	0.85837	0.89572	0.93118	0.89856	0.80685	0.84684	0.85749	0.90125	0.87055	0.82108	0.89136	0.84933	0.89777	0.88824	0.84237	0.88834	0.89623	0.90083	0.84116	0.84587	0.8135	0.86401	0.87171	0.83909	0.87944	0.84068	0.83893	0.89844	0.84052	0.85881	0.81962	0.92158	0.8755	0.88115	0.77387	0.89452	0.91693	0.83247	0.88565	0.88933	0.87528	0.8621	0.88039	0.87833	0.81525
0.82951	0.92377	0.9161	0.92248	0.89423	0.88508	0.92738	0.95308	0.90735	0.82319	0.92184	0.89052	0.90041	0.87275	0.87043	0.9163	0.91777	0.91476	0.88764	0.79861	0.8522	0.92018	0.91497	0.83149	0.88914	0.77642	0.83961	0.94259	0.87903	0.94343	0.88338	0.87513	0.86735	0.87716	0.91064	0.8388	0.93039	0.92141	0.87281	0.77353	0.93328	0.9331	0.84509	0.90387	0.90691	0.90458	0.8791	0.89705	0.87769	0.79434
0.84084	0.91436	0.90472	0.91508	0.93418	0.8574	0.87752	0.92286	0.89478	0.85731	0.89609	0.91563	0.89294	0.89283	0.88731	0.89213	0.88027	0.90265	0.88996	0.86389	0.89824	0.91952	0.90039	0.86173	0.8856	0.85801	0.85301	0.90919	0.84749	0.91555	0.84987	0.84656	0.89872	0.88251	0.8315	0.83662	0.91828	0.89579	0.90169	0.86071	0.91682	0.90601	0.86252	0.90315	0.9045	0.84626	0.89193	0.90727	0.91138	0.84878
0.82639	0.90561	0.89205	0.92324	0.93326	0.82952	0.89712	0.92537	0.8989	0.87884	0.89848	0.94708	0.90839	0.90437	0.89706	0.89181	0.88977	0.92326	0.87166	0.82642	0.88365	0.90808	0.9047	0.85163	0.89901	0.82453	0.80542	0.91464	0.84209	0.92063	0.84607	0.84093	0.924	0.87449	0.84445	0.83909	0.92306	0.91808	0.8935	0.85027	0.9305	0.9133	0.85789	0.90157	0.89876	0.85806	0.92351	0.91995	0.9182	0.85131
0.79077	0.84526	0.85766	0.85596	0.84128	0.80056	0.8124	0.86008	0.83883	0.87465	0.85376	0.83235	0.84382	0.84492	0.85436	0.80018	0.81006	0.85826	0.81228	0.81272	0.81329	0.83841	0.82263	0.82188	0.85681	0.76461	0.83721	0.86458	0.80676	0.85728	0.81102	0.80315	0.84291	0.85736	0.8043	0.82085	0.88365	0.83688	0.84905	0.81161	0.87846	0.82571	0.82411	0.87395	0.86528	0.86376	0.89206	0.82356	0.85407	0.77479
0.83164	0.90713	0.88276	0.86794	0.90117	0.85903	0.89244	0.93454	0.90854	0.78533	0.88129	0.89168	0.87094	0.86407	0.85339	0.8663	0.86293	0.91227	0.83783	0.78411	0.82687	0.90496	0.8924	0.84305	0.88367	0.78941	0.8406	0.89937	0.83375	0.90462	0.83302	0.83155	0.8734	0.85134	0.82608	0.8553	0.90353	0.92236	0.87972	0.76147	0.87478	0.88727	0.82676	0.86254	0.86387	0.8601	0.86189	0.89365	0.87212	0.80498
0.82086	0.8631	0.85681	0.8769	0.83212	0.82368	0.8536	0.92148	0.86165	0.78524	0.85376	0.87356	0.88014	0.85928	0.83891	0.86396	0.87257	0.87318	0.83038	0.83963	0.83041	0.8467	0.86637	0.83735	0.78499	0.77494	0.81647	0.86859	0.8398	0.87259	0.84085	0.84099	0.86268	0.81904	0.83801	0.87035	0.87556	0.86728	0.90466	0.80412	0.87573	0.8357	0.86157	0.87043	0.87022	0.83826	0.86371	0.8987	0.89115	0.83085
0.84768	0.87755	0.85055	0.91954	0.84507	0.83857	0.83175	0.90554	0.83842	0.80732	0.86803	0.86698	0.88373	0.8609	0.82236	0.86137	0.87669	0.88905	0.85855	0.82315	0.85528	0.88455	0.87913	0.82639	0.86834	0.77901	0.79557	0.86423	0.80644	0.86987	0.81043	0.80641	0.85433	0.86833	0.86335	0.83783	0.89349	0.88267	0.84922	0.79554	0.90361	0.88371	0.82698	0.85604	0.85823	0.88008	0.87362	0.8637	0.8545	0.78092
0.85763	0.852	0.84747	0.88437	0.83297	0.87077	0.8215	0.89527	0.8362	0.86707	0.83591	0.87573	0.86905	0.8574	0.83269	0.81903	0.82251	0.871	0.85815	0.76834	0.84705	0.87357	0.85606	0.833	0.82951	0.77168	0.78159	0.84814	0.83756	0.85985	0.83752	0.83929	0.88956	0.80421	0.85254	0.81128	0.88494	0.84512	0.87293	0.74345	0.90024	0.89815	0.85183	0.8212	0.82675	0.83242	0.86852	0.87743	0.84451	0.72648
0.87587	0.90577	0.89536	0.92295	0.88422	0.84705	0.90714	0.92893	0.90488	0.84485	0.87892	0.89101	0.90145	0.8985	0.86648	0.90462	0.89414	0.92477	0.89242	0.85313	0.89233	0.91901	0.93133	0.83384	0.88849	0.80542	0.84613	0.9019	0.87697	0.90751	0.87643	0.87491	0.91021	0.87792	0.89411	0.82952	0.94013	0.91073	0.90231	0.8135	0.92588	0.92145	0.84923	0.89111	0.8949	0.90819	0.91483	0.88142	0.88038	0.82772
0.874	0.91951	0.9438	0.88723	0.86339	0.86976	0.84716	0.92348	0.87458	0.81084	0.93539	0.90193	0.85541	0.86717	0.88559	0.88103	0.91716	0.933	0.883	0.80652	0.8754	0.92346	0.8993	0.86575	0.90167	0.81674	0.80841	0.89561	0.90402	0.8951	0.90424	0.90161	0.86111	0.90892	0.85193	0.82285	0.92374	0.94761	0.85224	0.81415	0.88063	0.88063	0.85612	0.92738	0.93302	0.85909	0.9019	0.88095	0.85843	0.79696
0.81373	0.90827	0.87413	0.86811	0.88689	0.83199	0.81232	0.89413	0.85006	0.79085	0.86751	0.93309	0.87034	0.84624	0.85724	0.88333	0.88337	0.90511	0.82673	0.73878	0.83992	0.89689	0.87712	0.82645	0.839	0.77108	0.78428	0.87634	0.84253	0.888	0.84613	0.84208	0.86723	0.83605	0.81769	0.79625	0.89232	0.92509	0.893	0.79118	0.8661	0.88218	0.83958	0.83379	0.83376	0.82411	0.86023	0.8836	0.85458	0.79232
0.85422	0.89402	0.90835	0.9186	0.8827	0.86536	0.8965	0.93939	0.90098	0.85936	0.91267	0.93175	0.9033	0.89424	0.92228	0.87376	0.88857	0.90182	0.83363	0.82526	0.88768	0.92999	0.88372	0.87307	0.87064	0.82281	0.86738	0.91898	0.85637	0.92465	0.86043	0.85371	0.88289	0.83656	0.87395	0.82187	0.94265	0.91981	0.90194	0.81786	0.91293	0.89316	0.87378	0.88502	0.88845	0.86018	0.88208	0.89119	0.93877	0.80017
0.85522	0.90007	0.88682	0.9081	0.87566	0.86439	0.91818	0.9341	0.89958	0.77865	0.89632	0.91609	0.88563	0.85858	0.84813	0.92704	0.89999	0.92079	0.87589	0.7844	0.84129	0.92271	0.93727	0.84166	0.88098	0.78194	0.84286	0.89699	0.85898	0.90707	0.86361	0.8575	0.88746	0.85179	0.84821	0.84071	0.93523	0.94005	0.90624	0.75838	0.8895	0.91862	0.82395	0.88207	0.88343	0.89394	0.86099	0.86473	0.89352	0.80028
0.84465	0.89334	0.87982	0.92042	0.8851	0.88926	0.82924	0.9177	0.85669	0.91059	0.88002	0.8968	0.88326	0.91124	0.87475	0.89358	0.87076	0.90138	0.90058	0.8578	0.86325	0.89035	0.91299	0.86954	0.90988	0.84025	0.83152	0.89655	0.81729	0.9036	0.82101	0.81692	0.92782	0.90529	0.84215	0.83016	0.9118	0.89207	0.89223	0.84227	0.92178	0.90897	0.83669	0.89019	0.89689	0.87295	0.9144	0.87249	0.88693	0.84391
0.83816	0.84664	0.87541	0.889	0.86047	0.831	0.83602	0.87161	0.84061	0.81019	0.8446	0.79791	0.8449	0.84376	0.81762	0.80534	0.86352	0.84296	0.84611	0.81317	0.82257	0.86281	0.85302	0.79005	0.88362	0.75718	0.78212	0.85078	0.80821	0.84883	0.81262	0.8064	0.85297	0.87548	0.88313	0.791	0.86985	0.84877	0.81083	0.75407	0.90266	0.87901	0.75484	0.88922	0.89907	0.85922	0.86663	0.8388	0.82162	0.81488
0.80697	0.84337	0.85823	0.87286	0.84102	0.79987	0.86644	0.88361	0.86638	0.8654	0.82829	0.85813	0.86104	0.86465	0.85021	0.80699	0.84172	0.85511	0.8347	0.75424	0.80424	0.865	0.87208	0.79688	0.89048	0.77646	0.77884	0.86598	0.74404	0.86896	0.74191	0.74197	0.85417	0.84649	0.80253	0.79423	0.89415	0.83543	0.86402	0.80407	0.88093	0.85763	0.81296	0.84504	0.84685	0.86189	0.90003	0.8413	0.85626	0.7804
0.79251	0.8998	0.86623	0.90704	0.86511	0.83443	0.86969	0.89434	0.84173	0.79627	0.88396	0.89521	0.88767	0.8627	0.83325	0.8839	0.86825	0.88085	0.87921	0.7672	0.81708	0.88661	0.87974	0.78592	0.86932	0.76193	0.78983	0.91957	0.81555	0.92763	0.82166	0.81501	0.85333	0.85904	0.84034	0.80902	0.87918	0.86812	0.81394	0.7624	0.88961	0.92864	0.80965	0.84606	0.85202	0.84478	0.85201	0.8744	0.87059	0.74525
0.8629	0.88035	0.91233	0.91551	0.8573	0.88237	0.86818	0.91553	0.85881	0.8459	0.88504	0.86882	0.91129	0.86193	0.85651	0.86766	0.90624	0.90128	0.88919	0.81511	0.82968	0.88978	0.8826	0.86988	0.9154	0.76181	0.80172	0.87663	0.86117	0.87968	0.8595	0.86081	0.84249	0.89658	0.82598	0.77963	0.92232	0.86977	0.87393	0.83008	0.88476	0.88979	0.83819	0.91654	0.91242	0.8274	0.89568	0.88198	0.8793	0.81576
0.8733	0.86939	0.92441	0.91504	0.85607	0.87182	0.85208	0.9025	0.86623	0.86917	0.88993	0.86274	0.88863	0.87955	0.87527	0.83514	0.90813	0.89166	0.90717	0.83419	0.82385	0.90873	0.87792	0.83224	0.93668	0.79572	0.76306	0.86782	0.84341	0.87232	0.84056	0.84454	0.89896	0.92278	0.83915	0.80588	0.89764	0.85843	0.84892	0.84341	0.92109	0.90247	0.8206	0.91968	0.91865	0.86689	0.94204	0.88553	0.86735	0.8257
0.87217	0.8872	0.89431	0.88949	0.8763	0.81385	0.87271	0.91094	0.9051	0.87905	0.87845	0.89341	0.87537	0.90891	0.8931	0.88219	0.85799	0.90271	0.85448	0.8428	0.88036	0.89879	0.90724	0.81845	0.8745	0.80888	0.86035	0.908	0.8767	0.90685	0.87973	0.8743	0.91058	0.85753	0.86467	0.84211	0.93349	0.89922	0.90788	0.81975	0.91002	0.89711	0.86959	0.8783	0.87764	0.88401	0.90798	0.88736	0.89332	0.83776
0.79246	0.86493	0.85322	0.85343	0.80767	0.74532	0.821	0.8409	0.81339	0.79532	0.85666	0.87429	0.83167	0.83028	0.83109	0.84003	0.81032	0.84335	0.84297	0.74965	0.78766	0.89298	0.88212	0.74759	0.83513	0.77163	0.79291	0.88472	0.80602	0.89544	0.81076	0.80212	0.81009	0.83986	0.77824	0.76112	0.88292	0.83723	0.8225	0.75539	0.8669	0.8855	0.80973	0.82065	0.82044	0.82178	0.8479	0.85242	0.82826	0.73605
0.84986	0.9095	0.88911	0.8973	0.88988	0.84138	0.86779	0.91813	0.88904	0.79097	0.88799	0.92822	0.85651	0.86844	0.87322	0.8683	0.87024	0.93302	0.85116	0.78233	0.86666	0.89777	0.88558	0.85318	0.88288	0.82054	0.81437	0.8761	0.83945	0.88243	0.84334	0.84047	0.88062	0.87339	0.8214	0.82456	0.90701	0.93234	0.88343	0.8102	0.8859	0.88219	0.8535	0.85984	0.86155	0.85513	0.88005	0.8952	0.87102	0.78526
0.84798	0.84398	0.86293	0.91432	0.82416	0.79901	0.83066	0.88769	0.8511	0.86245	0.87334	0.89305	0.88793	0.90207	0.88263	0.83865	0.84853	0.88949	0.84444	0.82219	0.85262	0.87179	0.87307	0.80655	0.89125	0.80216	0.78971	0.90578	0.79897	0.90849	0.80027	0.7988	0.89314	0.86774	0.82858	0.82706	0.90662	0.86493	0.84186	0.84373	0.90326	0.89378	0.85988	0.84868	0.84858	0.84066	0.9	0.87539	0.91817	0.78771
0.85262	0.86214	0.94686	0.9279	0.88885	0.86826	0.88429	0.91039	0.87508	0.84966	0.91037	0.88602	0.89453	0.85418	0.88933	0.84932	0.90773	0.8803	0.89219	0.8546	0.85075	0.92436	0.87045	0.86699	0.90149	0.82399	0.81184	0.87439	0.83908	0.8779	0.84417	0.84059	0.85568	0.888	0.82662	0.78761	0.90593	0.86764	0.84473	0.86295	0.90978	0.87675	0.82751	0.95204	0.9457	0.85185	0.90528	0.87733	0.90205	0.84284
0.81757	0.87752	0.84491	0.87777	0.80349	0.85116	0.85758	0.89279	0.85142	0.77652	0.86387	0.84548	0.86421	0.85756	0.80158	0.86264	0.87996	0.87532	0.80732	0.74921	0.82588	0.88756	0.83778	0.78949	0.82791	0.79974	0.82658	0.87829	0.84956	0.88688	0.85246	0.84948	0.82219	0.79159	0.84251	0.78212	0.85553	0.87419	0.8626	0.74792	0.86542	0.84388	0.84492	0.82511	0.83234	0.8139	0.81876	0.89061	0.85006	0.73186
0.84411	0.93065	0.91287	0.93	0.90614	0.88875	0.91924	0.95574	0.9276	0.82841	0.92442	0.91819	0.91792	0.87824	0.87806	0.92791	0.93918	0.95536	0.87678	0.81889	0.87903	0.9229	0.9328	0.86513	0.90099	0.78902	0.8295	0.92801	0.89378	0.93044	0.89577	0.89182	0.88789	0.88498	0.88616	0.87205	0.9438	0.9569	0.90485	0.82611	0.9231	0.91619	0.87862	0.91761	0.91353	0.89659	0.90549	0.90425	0.91671	0.82208
0.85785	0.88757	0.93306	0.889	0.86125	0.84338	0.8265	0.91086	0.86912	0.84136	0.92388	0.89259	0.88796	0.85931	0.89275	0.86901	0.9088	0.88252	0.87915	0.8222	0.85157	0.92542	0.87148	0.85335	0.90773	0.83157	0.77355	0.8892	0.87447	0.88799	0.87395	0.87318	0.83885	0.91567	0.83235	0.8356	0.88087	0.8897	0.83789	0.82824	0.88533	0.8664	0.81578	0.92952	0.92842	0.824	0.89586	0.88327	0.86137	0.81098
0.85961	0.91775	0.92646	0.92077	0.9159	0.88051	0.89875	0.95637	0.93793	0.88428	0.92071	0.93098	0.8907	0.91749	0.91398	0.89433	0.89927	0.91888	0.89329	0.88328	0.89762	0.93044	0.92667	0.92321	0.88523	0.85351	0.8645	0.91897	0.88882	0.9249	0.89124	0.88722	0.90747	0.87419	0.88383	0.87833	0.93483	0.92505	0.90398	0.84036	0.92763	0.91437	0.87605	0.9236	0.92962	0.90268	0.91176	0.91119	0.91664	0.84203
0.85333	0.91808	0.92766	0.94432	0.9384	0.86625	0.91566	0.94012	0.9247	0.88315	0.90629	0.91276	0.91765	0.91413	0.87694	0.90322	0.91689	0.92545	0.90731	0.83785	0.89718	0.92624	0.92649	0.85158	0.9241	0.82361	0.82955	0.93164	0.85961	0.93301	0.86539	0.85822	0.90472	0.90323	0.89861	0.83126	0.94384	0.92164	0.8733	0.84341	0.95692	0.92717	0.85375	0.93903	0.93959	0.92039	0.93309	0.89226	0.90634	0.84571
0.82181	0.88794	0.86639	0.88413	0.84981	0.7907	0.8582	0.89526	0.8707	0.82344	0.86262	0.90526	0.87191	0.86983	0.86767	0.85451	0.84503	0.87434	0.85207	0.82151	0.86635	0.89602	0.89097	0.88259	0.81928	0.82371	0.85672	0.88552	0.81808	0.89558	0.8226	0.81464	0.84301	0.8366	0.83072	0.84549	0.91083	0.87828	0.86136	0.78421	0.87918	0.88284	0.84203	0.86474	0.87534	0.86625	0.85667	0.87078	0.87787	0.75951
0.82883	0.86314	0.86644	0.90888	0.86638	0.83142	0.89248	0.92139	0.90043	0.86538	0.8815	0.88357	0.89549	0.89333	0.88026	0.87279	0.87737	0.8839	0.83148	0.8408	0.86312	0.8896	0.88179	0.83561	0.86642	0.78003	0.85593	0.89752	0.8342	0.89706	0.83869	0.82982	0.90593	0.82706	0.88012	0.85215	0.92815	0.89357	0.89798	0.79592	0.91524	0.89692	0.83345	0.89124	0.88778	0.90797	0.89152	0.86568	0.92368	0.82676
0.81564	0.89548	0.92371	0.89771	0.85338	0.87444	0.8795	0.92755	0.87758	0.80086	0.93012	0.87379	0.86918	0.83775	0.87112	0.89091	0.99856	0.89232	0.87728	0.80072	0.80751	0.91179	0.90092	0.85775	0.89586	0.7566	0.77333	0.88472	0.88198	0.88333	0.88244	0.88052	0.8127	0.89151	0.85319	0.81903	0.9031	0.90995	0.85309	0.83717	0.87809	0.87667	0.84022	0.92606	0.93036	0.86653	0.87764	0.89312	0.87307	0.83184
0.81547	0.87524	0.87963	0.89065	0.82453	0.86144	0.85823	0.90891	0.86714	0.84848	0.87704	0.88981	0.85679	0.86399	0.88	0.88512	0.83391	0.89586	0.86305	0.78481	0.82286	0.897	0.89562	0.82793	0.84626	0.81343	0.84651	0.90166	0.83375	0.90841	0.83664	0.83205	0.88645	0.85638	0.8539	0.80791	0.92284	0.87419	0.87787	0.81296	0.90236	0.87585	0.89934	0.86659	0.86415	0.86901	0.90202	0.86215	0.90259	0.78766
0.87454	0.90049	0.9065	0.93605	0.8965	0.85798	0.86882	0.92029	0.87953	0.86314	0.8998	0.91393	0.89354	0.85801	0.86706	0.89467	0.89584	0.94487	0.87603	0.79982	0.85849	0.91316	0.9177	0.86247	0.88665	0.77284	0.81594	0.90543	0.87026	0.91066	0.87475	0.86857	0.88559	0.88	0.86181	0.84636	0.95244	0.91074	0.90201	0.8616	0.91541	0.92319	0.90125	0.90326	0.89144	0.888	0.91427	0.89231	0.90311	0.84495
0.80284	0.92265	0.89413	0.89936	0.88004	0.85843	0.87268	0.92713	0.89603	0.8339	0.88797	0.89766	0.89093	0.86552	0.88077	0.89046	0.89308	0.88929	0.8876	0.84202	0.83397	0.91794	0.91461	0.87682	0.87751	0.80582	0.83514	0.89357	0.85134	0.89951	0.85291	0.84946	0.86869	0.8849	0.874	0.85525	0.90375	0.90247	0.87158	0.80668	0.92215	0.89574	0.84028	0.88812	0.89485	0.91558	0.89696	0.89863	0.87173	0.80366
0.86274	0.8653	0.87356	0.92677	0.89087	0.85939	0.86167	0.91437	0.87553	0.90474	0.86456	0.886	0.88457	0.90796	0.87157	0.88687	0.86106	0.90513	0.90651	0.90315	0.89302	0.89062	0.91463	0.89737	0.87948	0.85126	0.8807	0.88234	0.84834	0.88571	0.8505	0.84753	0.91698	0.88278	0.85151	0.83788	0.92062	0.87807	0.87745	0.84386	0.91238	0.90651	0.84666	0.90592	0.90945	0.90085	0.90335	0.85777	0.88709	0.85027
0.81156	0.8552	0.87032	0.91473	0.90705	0.78507	0.85882	0.90133	0.88872	0.86403	0.85144	0.87084	0.89008	0.86608	0.86964	0.8543	0.86479	0.87888	0.84065	0.8959	0.90067	0.87486	0.86768	0.86362	0.85725	0.84938	0.86435	0.86794	0.79092	0.86529	0.79203	0.78746	0.87959	0.87603	0.82558	0.82037	0.91555	0.85444	0.86951	0.90631	0.89328	0.86434	0.84507	0.92338	0.91402	0.86751	0.90097	0.86357	0.92663	0.87889
0.87524	0.85403	0.86075	0.92871	0.87759	0.84275	0.87417	0.91686	0.87041	0.82663	0.83055	0.85678	0.9125	0.86871	0.82904	0.83942	0.87437	0.86824	0.80427	0.80896	0.83456	0.86887	0.86564	0.83638	0.86897	0.75181	0.80625	0.85591	0.81886	0.85668	0.8158	0.81711	0.88233	0.81985	0.84507	0.83369	0.8869	0.87775	0.88889	0.77126	0.88478	0.87706	0.79274	0.87628	0.87278	0.85527	0.86537	0.86662	0.88288	0.83555
0.87314	0.85935	0.86694	0.93056	0.88185	0.84525	0.87962	0.92243	0.8762	0.83002	0.84078	0.86213	0.91338	0.87852	0.83381	0.84384	0.88019	0.87288	0.81006	0.81784	0.84036	0.87263	0.87054	0.83966	0.87428	0.76044	0.81404	0.86706	0.82571	0.86638	0.82217	0.8244	0.88258	0.82788	0.84475	0.83797	0.89141	0.88373	0.88699	0.77803	0.88971	0.87843	0.80165	0.88198	0.87945	0.85699	0.86925	0.87581	0.89092	0.83881
0.83847	0.90464	0.8917	0.91185	0.89467	0.84935	0.8646	0.91906	0.88298	0.87113	0.89517	0.92611	0.90126	0.88061	0.92118	0.87587	0.89048	0.91006	0.87217	0.81915	0.86229	0.89807	0.89071	0.86458	0.87309	0.77797	0.79888	0.89695	0.8712	0.8982	0.87398	0.86946	0.91991	0.86733	0.87143	0.87284	0.91169	0.90688	0.8787	0.81063	0.9165	0.93595	0.86471	0.87179	0.87484	0.86797	0.90603	0.91148	0.88918	0.79843
0.86764	0.92425	0.89021	0.91098	0.88728	0.87721	0.88262	0.9275	0.88317	0.85552	0.88187	0.90142	0.90278	0.91138	0.85986	0.92225	0.89521	0.92112	0.91767	0.79937	0.8613	0.91288	0.91943	0.82485	0.87566	0.80474	0.82581	0.90336	0.8707	0.91449	0.87291	0.87144	0.90101	0.88784	0.84673	0.80823	0.92484	0.89506	0.87907	0.7926	0.90073	0.92256	0.85154	0.88264	0.8875	0.88117	0.90585	0.87234	0.86829	0.79683
0.84913	0.88539	0.91989	0.8756	0.84514	0.83924	0.84308	0.87316	0.82682	0.81667	0.88191	0.88471	0.86468	0.81482	0.89018	0.86301	0.90003	0.88346	0.88366	0.76108	0.81856	0.90687	0.91244	0.82954	0.89192	0.74235	0.74476	0.8567	0.84014	0.85788	0.84529	0.83976	0.8449	0.88493	0.81344	0.78181	0.91922	0.90694	0.83426	0.80603	0.87291	0.88388	0.84204	0.88599	0.88746	0.83364	0.89082	0.85073	0.8428	0.76675
0.84642	0.94024	0.91766	0.92821	0.90963	0.88242	0.9086	0.93558	0.8888	0.8208	0.91297	0.93128	0.88574	0.86404	0.87877	0.9366	0.92367	0.9337	0.91219	0.80091	0.85953	0.92709	0.93248	0.86858	0.88941	0.78432	0.84201	0.91521	0.89496	0.91691	0.90059	0.89376	0.86736	0.90129	0.86562	0.8381	0.94216	0.93168	0.90734	0.81607	0.91832	0.92073	0.88218	0.90973	0.89857	0.88203	0.88919	0.91538	0.87418	0.82968
0.82482	0.81642	0.86301	0.86976	0.84088	0.81404	0.7984	0.85489	0.83003	0.90957	0.84966	0.84406	0.83395	0.8782	0.90492	0.83183	0.85373	0.86164	0.88692	0.84318	0.84625	0.83744	0.87092	0.83561	0.85804	0.80658	0.77299	0.8281	0.80338	0.82461	0.80872	0.80332	0.88756	0.88184	0.78701	0.77408	0.88923	0.82867	0.79918	0.86292	0.84515	0.85726	0.83097	0.89088	0.89767	0.83324	0.90741	0.78408	0.86443	0.80194
0.83847	0.92616	0.89833	0.9154	0.90692	0.87719	0.85412	0.92314	0.89299	0.86267	0.89872	0.91397	0.86932	0.87229	0.89292	0.90589	0.86385	0.91028	0.90603	0.84371	0.8865	0.90555	0.91544	0.89929	0.87945	0.81561	0.83203	0.9037	0.8778	0.90462	0.88398	0.87612	0.88399	0.8935	0.88407	0.87515	0.91475	0.9065	0.86906	0.80509	0.92127	0.92503	0.85624	0.88654	0.89154	0.88652	0.88129	0.88078	0.86391	0.79252
0.79063	0.86483	0.87148	0.86051	0.8834	0.82286	0.85314	0.92926	0.86761	0.81217	0.86335	0.86711	0.87238	0.84834	0.84217	0.85052	0.87722	0.85023	0.8145	0.83228	0.8446	0.8664	0.86672	0.87533	0.85327	0.7785	0.82819	0.86451	0.82414	0.86044	0.8213	0.81928	0.84155	0.81634	0.84277	0.81717	0.88346	0.90054	0.86003	0.78764	0.86269	0.85202	0.81524	0.88074	0.88749	0.84544	0.84762	0.87822	0.8542	0.81516
0.79979	0.88861	0.89364	0.90089	0.89321	0.88314	0.86841	0.91084	0.89068	0.82914	0.88575	0.89176	0.84721	0.85827	0.8623	0.8627	0.84621	0.89489	0.87696	0.80084	0.84874	0.87553	0.90941	0.86409	0.83593	0.78609	0.79599	0.90293	0.856	0.91155	0.86332	0.85555	0.85485	0.84623	0.8643	0.84034	0.89188	0.89471	0.85096	0.76794	0.91393	0.89944	0.85001	0.87855	0.88103	0.85112	0.86072	0.86498	0.86129	0.76433
0.86313	0.89974	0.91226	0.92801	0.90635	0.85736	0.91494	0.92951	0.87044	0.84867	0.89287	0.90101	0.9139	0.85466	0.87435	0.89797	0.90224	0.91664	0.90235	0.82131	0.84223	0.92424	0.90353	0.85754	0.89393	0.7744	0.86272	0.89722	0.86803	0.90092	0.87105	0.86537	0.88376	0.87952	0.85718	0.80653	0.94691	0.88607	0.91541	0.83099	0.91765	0.93764	0.86203	0.90092	0.89506	0.88847	0.90051	0.91157	0.87143	0.84401
0.84348	0.91698	0.87343	0.90662	0.88771	0.84191	0.8553	0.93999	0.90939	0.84136	0.88432	0.9058	0.89105	0.88397	0.86205	0.89864	0.8848	0.92568	0.86968	0.84071	0.90513	0.89611	0.91031	0.89933	0.86346	0.83033	0.83636	0.88715	0.85937	0.89288	0.85757	0.85589	0.87612	0.8675	0.84125	0.84692	0.94082	0.91308	0.89081	0.8351	0.88166	0.89563	0.86406	0.89527	0.90302	0.86533	0.8759	0.88203	0.90573	0.81283
0.84856	0.94583	0.91994	0.92272	0.90138	0.89886	0.84499	0.93758	0.86589	0.87008	0.88348	0.90615	0.89641	0.88702	0.86079	0.89718	0.88073	0.90793	0.89873	0.81699	0.85627	0.90976	0.91271	0.88054	0.88899	0.79642	0.8446	0.9173	0.85219	0.92125	0.85276	0.85093	0.87984	0.9141	0.8734	0.81958	0.93292	0.90928	0.87833	0.81279	0.9273	0.90312	0.85627	0.90191	0.90587	0.899	0.91503	0.87637	0.86188	0.8077
0.8477	0.87541	0.90832	0.90342	0.86698	0.84386	0.87376	0.90771	0.91157	0.90124	0.89394	0.89274	0.89114	0.90253	0.93487	0.83275	0.88046	0.87922	0.86437	0.858	0.86587	0.9194	0.87878	0.86754	0.88614	0.8243	0.80428	0.87862	0.84291	0.88358	0.84504	0.84121	0.91297	0.8542	0.85691	0.85476	0.8995	0.87266	0.87533	0.83252	0.90664	0.90007	0.83857	0.89702	0.90272	0.86896	0.91474	0.8804	0.90637	0.79462
0.82239	0.86452	0.87469	0.89856	0.86724	0.84066	0.82739	0.87824	0.80736	0.85775	0.8291	0.90495	0.84904	0.87338	0.87897	0.81226	0.81528	0.87944	0.84753	0.75462	0.82654	0.86412	0.86179	0.83567	0.85997	0.76622	0.79589	0.86707	0.76704	0.87186	0.76731	0.76791	0.85753	0.86054	0.80275	0.71908	0.90948	0.86212	0.82408	0.80727	0.88007	0.86251	0.86194	0.82654	0.82477	0.82512	0.90012	0.83215	0.83904	0.75885
0.85952	0.90435	0.89385	0.91668	0.8994	0.85528	0.8635	0.92672	0.89049	0.85947	0.90174	0.91164	0.9109	0.88996	0.90158	0.87915	0.89381	0.90072	0.85501	0.83385	0.85437	0.91795	0.9023	0.8697	0.89175	0.79579	0.81208	0.90052	0.85012	0.90647	0.85406	0.84651	0.89582	0.86354	0.85486	0.88092	0.9116	0.91783	0.89658	0.80538	0.91435	0.91696	0.82527	0.8927	0.8925	0.88676	0.89004	0.89892	0.89694	0.83293
0.79832	0.85186	0.91356	0.87862	0.89286	0.85164	0.8302	0.89724	0.86565	0.86784	0.91431	0.89755	0.82914	0.83475	0.92804	0.84355	0.89222	0.87249	0.86634	0.85177	0.83582	0.90859	0.87494	0.9027	0.86419	0.82758	0.82298	0.86458	0.84811	0.86311	0.85096	0.84583	0.85	0.87474	0.82854	0.85726	0.87921	0.87922	0.84	0.86751	0.87253	0.87081	0.86633	0.91663	0.90863	0.86416	0.89747	0.88215	0.87696	0.86186
0.82917	0.83651	0.83611	0.88017	0.84939	0.78207	0.78793	0.86213	0.8081	0.8312	0.82948	0.8629	0.84464	0.82733	0.82716	0.87489	0.80715	0.85755	0.85326	0.86561	0.85106	0.86471	0.87676	0.86641	0.81582	0.8487	0.92772	0.87247	0.81254	0.87281	0.81494	0.81101	0.84601	0.87713	0.77308	0.85235	0.89343	0.84146	0.85644	0.82974	0.85567	0.8611	0.83275	0.86799	0.86991	0.86346	0.83053	0.83672	0.88481	0.84746
0.81144	0.91176	0.88812	0.89638	0.86974	0.85575	0.90217	0.91255	0.88937	0.80705	0.90117	0.90821	0.86106	0.88341	0.83553	0.90304	0.90227	0.90112	0.8665	0.7491	0.8332	0.91727	0.90715	0.83582	0.87879	0.79447	0.82148	0.9258	0.85613	0.93243	0.86166	0.85567	0.82425	0.84032	0.83084	0.79296	0.91091	0.91765	0.84985	0.76792	0.89528	0.88779	0.85276	0.86933	0.87213	0.85897	0.84712	0.89087	0.8714	0.76784
0.81734	0.86349	0.87297	0.8957	0.86485	0.84138	0.82692	0.87643	0.80658	0.85332	0.82464	0.9022	0.8479	0.86832	0.87699	0.81133	0.80934	0.87688	0.84693	0.74926	0.82289	0.86053	0.86008	0.83206	0.85594	0.76484	0.79362	0.8641	0.76515	0.86935	0.76502	0.76639	0.85544	0.85958	0.79961	0.71471	0.90671	0.85919	0.82427	0.80221	0.88056	0.85813	0.85912	0.82402	0.82185	0.82095	0.89797	0.82915	0.83486	0.75341
0.86924	0.901	0.88677	0.91843	0.89547	0.85937	0.8636	0.92679	0.8828	0.85404	0.89553	0.90661	0.91152	0.89	0.90118	0.87909	0.89407	0.89972	0.85503	0.83936	0.85822	0.914	0.90214	0.8679	0.88615	0.78865	0.81199	0.89429	0.84949	0.9001	0.85309	0.84654	0.89744	0.85945	0.85586	0.87665	0.91231	0.91635	0.89559	0.79785	0.90928	0.91845	0.82196	0.88592	0.8886	0.8805	0.88275	0.89276	0.89582	0.83188
0.89061	0.87943	0.94072	0.92744	0.87258	0.89205	0.8668	0.91776	0.83752	0.88317	0.92976	0.88802	0.88333	0.87721	0.91066	0.85703	0.92723	0.90049	0.90016	0.82347	0.83297	0.93129	0.89603	0.85599	0.92129	0.79384	0.79785	0.8902	0.8723	0.89088	0.87451	0.87082	0.87623	0.90339	0.87129	0.81087	0.91663	0.89191	0.84471	0.84177	0.89783	0.90286	0.85647	0.93423	0.93567	0.8692	0.93034	0.87932	0.87323	0.84189
0.87494	0.89399	0.93123	0.9194	0.83141	0.86744	0.8778	0.9256	0.89111	0.82014	0.93376	0.88982	0.88026	0.84603	0.89649	0.89337	0.91137	0.92127	0.90547	0.81073	0.85361	0.92956	0.91172	0.88289	0.89334	0.82833	0.79872	0.87403	0.87772	0.88045	0.8812	0.87571	0.85641	0.89976	0.84573	0.84231	0.92364	0.90479	0.86677	0.8253	0.88366	0.89609	0.85599	0.93021	0.93156	0.8691	0.8973	0.87064	0.87592	0.77679
0.87846	0.89594	0.90326	0.93418	0.8891	0.86219	0.90615	0.92857	0.89232	0.87133	0.90246	0.88631	0.89947	0.89239	0.87962	0.88711	0.89371	0.92014	0.8997	0.84396	0.8672	0.93032	0.93337	0.84483	0.93606	0.81821	0.84401	0.90921	0.84847	0.91404	0.85005	0.84568	0.90768	0.91202	0.8674	0.83365	0.94944	0.90999	0.89363	0.82472	0.94668	0.94244	0.8557	0.90582	0.90602	0.90865	0.92645	0.89863	0.89104	0.8281
0.84087	0.88152	0.93259	0.89707	0.84148	0.85085	0.85288	0.89086	0.83607	0.85578	0.91517	0.90561	0.86452	0.81377	0.91015	0.88685	0.89903	0.86654	0.92173	0.79044	0.80563	0.94057	0.90675	0.86716	0.89534	0.79515	0.7746	0.86539	0.8702	0.86839	0.87582	0.87092	0.85487	0.901	0.8242	0.7968	0.91513	0.88238	0.84473	0.81044	0.90917	0.88735	0.83114	0.90786	0.91169	0.85796	0.89335	0.86315	0.84315	0.78121
0.81739	0.8683	0.87562	0.91784	0.91061	0.8024	0.86076	0.91341	0.90372	0.87158	0.85821	0.86649	0.89484	0.87955	0.86473	0.86558	0.87523	0.88143	0.85716	0.90849	0.91055	0.88108	0.88462	0.87711	0.86554	0.86167	0.86978	0.87296	0.8018	0.87355	0.80352	0.79761	0.88709	0.87546	0.84171	0.83032	0.9198	0.8649	0.87198	0.894	0.90073	0.87915	0.83556	0.9266	0.93059	0.88511	0.89702	0.85831	0.92309	0.87046
0.8342	0.89181	0.85186	0.86142	0.865	0.83723	0.81368	0.89133	0.83714	0.79918	0.87027	0.87619	0.8617	0.88414	0.80537	0.87867	0.85718	0.89326	0.85566	0.79852	0.84629	0.85965	0.90021	0.81617	0.88787	0.76215	0.79916	0.91031	0.83794	0.91261	0.84251	0.83604	0.87958	0.86286	0.83485	0.86286	0.88817	0.9185	0.86316	0.75072	0.8831	0.90656	0.82367	0.84876	0.85465	0.8173	0.83864	0.89163	0.85184	0.78247
0.82763	0.87336	0.86933	0.88516	0.8821	0.83493	0.8725	0.91	0.89637	0.86872	0.83572	0.87154	0.8877	0.88453	0.86556	0.81947	0.84529	0.87295	0.84058	0.78333	0.86203	0.86185	0.89695	0.80633	0.88832	0.75563	0.76947	0.86372	0.76848	0.86535	0.76526	0.76708	0.88795	0.83838	0.81165	0.79664	0.92972	0.87648	0.87039	0.80074	0.88603	0.87662	0.84626	0.85873	0.85541	0.84129	0.90764	0.84076	0.89085	0.75517
0.84949	0.91117	0.88361	0.92928	0.87037	0.82908	0.86523	0.90764	0.90006	0.82094	0.87956	0.89656	0.88028	0.85752	0.86751	0.89966	0.85895	0.93071	0.89597	0.82756	0.86485	0.8903	0.92204	0.86178	0.86242	0.79396	0.81234	0.8935	0.86847	0.89612	0.87466	0.86844	0.86683	0.88892	0.86289	0.86911	0.93324	0.88841	0.85672	0.84977	0.91359	0.90578	0.90104	0.89053	0.88506	0.896	0.89086	0.88179	0.90347	0.79908
0.85562	0.89524	0.87844	0.90135	0.87205	0.86645	0.91737	0.92991	0.89776	0.76942	0.88039	0.90139	0.88669	0.85358	0.83674	0.92353	0.8966	0.91073	0.86482	0.78358	0.82778	0.92121	0.93023	0.83653	0.8709	0.77164	0.84935	0.88128	0.85885	0.89239	0.86337	0.85788	0.88898	0.83613	0.8491	0.83152	0.9276	0.93503	0.90858	0.74402	0.88508	0.90854	0.81077	0.87735	0.879	0.89778	0.85361	0.85857	0.88719	0.80588
0.80703	0.84283	0.79951	0.83505	0.81197	0.80175	0.7923	0.86531	0.83671	0.80948	0.78871	0.80633	0.85261	0.83898	0.74877	0.78233	0.7985	0.81641	0.75535	0.79054	0.83382	0.82545	0.81689	0.79424	0.796	0.77328	0.81654	0.82796	0.78051	0.83612	0.77832	0.77918	0.83086	0.74768	0.80257	0.81075	0.84354	0.81916	0.86847	0.74769	0.824	0.8128	0.79663	0.82249	0.83154	0.78229	0.8097	0.85384	0.88034	0.75585
0.7918	0.8314	0.86779	0.87935	0.83931	0.79776	0.82041	0.85573	0.84266	0.8781	0.87192	0.85761	0.84604	0.85547	0.89055	0.80742	0.83659	0.85896	0.85254	0.84322	0.84618	0.88776	0.83357	0.80029	0.88465	0.86787	0.81525	0.8498	0.77654	0.85731	0.77938	0.77355	0.87507	0.8699	0.78597	0.77569	0.866	0.82058	0.83691	0.86799	0.87571	0.86222	0.81578	0.88377	0.88158	0.83098	0.90652	0.86344	0.88689	0.81482
0.84822	0.88624	0.9287	0.90545	0.84509	0.87324	0.87452	0.91346	0.86761	0.83956	0.92387	0.88932	0.88335	0.83643	0.89798	0.88086	0.91703	0.90676	0.93256	0.8157	0.81516	0.92778	0.89803	0.8921	0.88696	0.8107	0.78591	0.87525	0.89598	0.88149	0.89543	0.89551	0.85614	0.91319	0.84179	0.84501	0.89605	0.87348	0.83296	0.82208	0.89248	0.90397	0.85256	0.92721	0.93048	0.86648	0.90845	0.88191	0.8516	0.78056
0.85243	0.89876	0.94128	0.90088	0.84737	0.8798	0.89032	0.92253	0.87048	0.87077	0.9239	0.89254	0.887	0.85709	0.91576	0.87191	0.91759	0.88494	0.8956	0.77581	0.82018	0.92745	0.88757	0.87756	0.90903	0.77267	0.79711	0.88828	0.87546	0.88714	0.87537	0.87258	0.85206	0.87417	0.84042	0.80837	0.91707	0.89081	0.85784	0.78583	0.87852	0.90081	0.83349	0.90684	0.91027	0.85641	0.89365	0.87601	0.84221	0.75719
0.87361	0.91533	0.90154	0.92149	0.87416	0.85144	0.8789	0.94392	0.90234	0.82749	0.91353	0.93561	0.90154	0.897	0.88556	0.88841	0.89838	0.90333	0.88468	0.8199	0.84943	0.92801	0.90886	0.87759	0.88173	0.81669	0.8296	0.9184	0.85665	0.92748	0.86147	0.85657	0.86938	0.86712	0.86127	0.88477	0.92217	0.90404	0.89525	0.8047	0.90818	0.91485	0.8627	0.8849	0.88935	0.87566	0.87289	0.92512	0.91054	0.80787
0.83967	0.86407	0.87639	0.91518	0.88275	0.83521	0.84712	0.92476	0.91825	0.85896	0.89732	0.8859	0.87845	0.89159	0.84539	0.86503	0.86296	0.92206	0.8322	0.84127	0.89619	0.87585	0.86594	0.85194	0.84426	0.83328	0.80462	0.91413	0.84427	0.92055	0.84975	0.84325	0.8647	0.84567	0.87853	0.87816	0.89841	0.87176	0.86856	0.869	0.90652	0.87604	0.87808	0.90392	0.89768	0.85933	0.89133	0.88306	0.93361	0.84974
0.84431	0.87479	0.87815	0.92229	0.88478	0.81552	0.85401	0.9111	0.85194	0.85433	0.87727	0.92942	0.90053	0.86423	0.90206	0.88894	0.8693	0.88336	0.86726	0.84783	0.87259	0.88742	0.88243	0.85347	0.83472	0.77738	0.84907	0.91115	0.84715	0.90591	0.85326	0.84698	0.86472	0.86584	0.85326	0.8656	0.93563	0.87515	0.85375	0.84282	0.89934	0.87632	0.88024	0.89417	0.8861	0.86794	0.87671	0.85939	0.94055	0.84303
0.82631	0.8809	0.88084	0.91694	0.91088	0.85713	0.90512	0.91357	0.90293	0.90012	0.85801	0.89611	0.89479	0.89167	0.90361	0.88842	0.85954	0.89643	0.87283	0.81247	0.8553	0.87663	0.90517	0.85273	0.87467	0.78569	0.84401	0.89443	0.83637	0.88865	0.84212	0.83599	0.92533	0.85916	0.86494	0.85626	0.91705	0.88773	0.89366	0.80755	0.91632	0.90401	0.87341	0.88102	0.87418	0.87443	0.91061	0.87651	0.88734	0.82029
0.80792	0.82386	0.85077	0.84859	0.87895	0.76348	0.77536	0.84986	0.83249	0.81875	0.8381	0.87567	0.83843	0.83343	0.80759	0.82073	0.84631	0.90155	0.77684	0.82063	0.87449	0.84456	0.81089	0.79752	0.83527	0.83631	0.81196	0.85703	0.83088	0.85483	0.83347	0.83154	0.86353	0.82027	0.76839	0.79853	0.85242	0.88124	0.8672	0.90072	0.85927	0.79323	0.86507	0.86841	0.85783	0.78221	0.86406	0.8772	0.88342	0.86585
0.82235	0.85474	0.91584	0.86501	0.89608	0.82922	0.83462	0.89064	0.87915	0.89952	0.88795	0.90084	0.85594	0.87662	0.93641	0.80568	0.87434	0.85275	0.84327	0.8445	0.85872	0.90251	0.8371	0.90362	0.86704	0.83381	0.7835	0.84183	0.83114	0.84507	0.83284	0.82962	0.86481	0.83838	0.82477	0.80795	0.86562	0.85578	0.85002	0.85281	0.86161	0.85276	0.8183	0.90186	0.90662	0.81595	0.90324	0.87595	0.86229	0.83397
0.86582	0.88972	0.88889	0.90001	0.90374	0.83991	0.85718	0.92238	0.90421	0.90699	0.89191	0.90615	0.88807	0.93185	0.89562	0.87484	0.8544	0.91071	0.85388	0.86891	0.91572	0.89588	0.89249	0.8343	0.8849	0.84073	0.85532	0.92194	0.8619	0.92094	0.86564	0.85909	0.92959	0.87329	0.88759	0.87519	0.9224	0.90782	0.88982	0.83223	0.92122	0.89048	0.8568	0.90521	0.90532	0.88868	0.92797	0.87344	0.92328	0.85407
0.87073	0.86963	0.87579	0.91662	0.89314	0.83884	0.86876	0.90926	0.86441	0.92428	0.87676	0.88931	0.90281	0.94075	0.90374	0.87876	0.86433	0.90077	0.90104	0.87507	0.89516	0.87899	0.91754	0.85453	0.89258	0.82949	0.85147	0.91027	0.84218	0.91001	0.84537	0.84068	0.92523	0.88595	0.83235	0.82615	0.93739	0.88303	0.86128	0.83727	0.90641	0.91864	0.86577	0.89295	0.9019	0.85521	0.90941	0.86407	0.90366	0.82307
0.86523	0.87199	0.94181	0.9203	0.85493	0.87171	0.85229	0.89592	0.83921	0.87161	0.91441	0.89046	0.87301	0.83611	0.88394	0.86469	0.88091	0.90514	0.92142	0.80932	0.8176	0.92672	0.88986	0.85413	0.9147	0.78946	0.80464	0.88797	0.848	0.89381	0.85377	0.8485	0.84514	0.92193	0.82775	0.77448	0.93697	0.85945	0.84734	0.86673	0.91792	0.89367	0.85571	0.92343	0.91508	0.88587	0.92447	0.84577	0.8693	0.81013
0.82079	0.90533	0.90276	0.91877	0.91128	0.86397	0.90281	0.93201	0.91052	0.88776	0.89257	0.92642	0.89032	0.89599	0.92852	0.88028	0.90272	0.88729	0.86424	0.84264	0.87566	0.90253	0.89754	0.88371	0.87441	0.80219	0.829	0.91807	0.86713	0.91422	0.8679	0.86635	0.87982	0.87175	0.86913	0.85678	0.92387	0.89778	0.88842	0.83557	0.92745	0.88628	0.88752	0.90061	0.89814	0.84262	0.90078	0.91272	0.92488	0.83867
0.7454	0.85613	0.82869	0.87541	0.83016	0.84359	0.82364	0.90336	0.83079	0.80403	0.8449	0.81451	0.84398	0.79978	0.80038	0.84051	0.8875	0.82857	0.80923	0.75844	0.82302	0.84165	0.86328	0.7736	0.81333	0.7135	0.75295	0.85403	0.7746	0.85166	0.77162	0.77007	0.78854	0.81636	0.86673	0.80997	0.86556	0.83949	0.83558	0.76292	0.85827	0.85085	0.80903	0.83718	0.83853	0.83598	0.83568	0.8307	0.83135	0.76626
0.86922	0.89666	0.90005	0.91322	0.86873	0.8664	0.87327	0.94681	0.90613	0.89263	0.91285	0.91689	0.89842	0.93877	0.89693	0.88431	0.88991	0.91236	0.88588	0.85287	0.88082	0.91324	0.89812	0.87015	0.89122	0.82753	0.83771	0.91929	0.85681	0.92704	0.85907	0.85487	0.91561	0.86497	0.88135	0.84266	0.93232	0.89636	0.88665	0.82219	0.91244	0.92049	0.84948	0.89294	0.90271	0.89312	0.91126	0.88535	0.91126	0.81293
0.87591	0.90246	0.88314	0.92372	0.85136	0.83926	0.83325	0.91758	0.84475	0.81116	0.88253	0.9013	0.92805	0.88035	0.83392	0.9001	0.88614	0.90572	0.86819	0.81046	0.86908	0.90558	0.88842	0.86303	0.8561	0.79651	0.85438	0.91591	0.84684	0.92493	0.85048	0.84522	0.86431	0.85578	0.84843	0.84576	0.92535	0.89731	0.8851	0.79948	0.88928	0.91627	0.84701	0.87181	0.87839	0.8626	0.84664	0.89521	0.89179	0.79014
0.86518	0.91893	0.90932	0.94612	0.9276	0.881	0.89477	0.9483	0.92369	0.86898	0.91986	0.91002	0.9151	0.89465	0.86425	0.90743	0.90159	0.96158	0.89556	0.82783	0.91265	0.92865	0.92003	0.84737	0.90808	0.83739	0.80781	0.92524	0.86472	0.93295	0.86815	0.86143	0.90781	0.89475	0.90588	0.87257	0.9405	0.92038	0.89333	0.86776	0.9391	0.92314	0.88968	0.93741	0.92894	0.89793	0.9399	0.89233	0.91909	0.85213
0.82808	0.83837	0.84858	0.80694	0.80731	0.80477	0.77961	0.85582	0.81357	0.83562	0.85106	0.85048	0.82356	0.87975	0.8705	0.79612	0.82009	0.83189	0.79299	0.82703	0.83778	0.8357	0.81701	0.82469	0.78747	0.75866	0.83377	0.85804	0.85066	0.85331	0.85613	0.85026	0.84796	0.79316	0.82434	0.84272	0.85049	0.86955	0.79629	0.72845	0.8187	0.80269	0.8093	0.84385	0.85635	0.82958	0.84073	0.80271	0.85276	0.73567
0.87064	0.92544	0.90834	0.93355	0.91897	0.88517	0.88528	0.93223	0.8894	0.8987	0.88543	0.92078	0.9119	0.91593	0.92868	0.86959	0.86456	0.91315	0.87077	0.82927	0.89588	0.91555	0.89545	0.87346	0.88971	0.80544	0.85553	0.90983	0.85306	0.9135	0.85277	0.84915	0.92208	0.8671	0.87127	0.81957	0.95047	0.90338	0.90034	0.82282	0.91316	0.9277	0.88299	0.88987	0.88877	0.85996	0.91765	0.89225	0.91311	0.81099
0.83451	0.92468	0.91991	0.92666	0.91592	0.88961	0.88572	0.95851	0.88391	0.833	0.93285	0.92203	0.92688	0.86195	0.87561	0.90144	0.92809	0.90869	0.89246	0.83403	0.83858	0.93739	0.9184	0.87039	0.89645	0.78062	0.81875	0.91333	0.86504	0.9184	0.86824	0.86374	0.86871	0.89332	0.89004	0.8818	0.92835	0.92305	0.89362	0.82655	0.93486	0.90035	0.85697	0.92988	0.92629	0.90647	0.91272	0.90724	0.90426	0.84492
0.82001	0.82731	0.84014	0.86739	0.82022	0.80204	0.83538	0.87803	0.85965	0.80692	0.81999	0.85798	0.85861	0.90173	0.80426	0.8672	0.79944	0.88622	0.81715	0.78319	0.82179	0.84207	0.86696	0.818	0.8565	0.81737	0.83799	0.87436	0.7652	0.88001	0.77146	0.76573	0.8754	0.79741	0.81033	0.78721	0.8595	0.87706	0.87063	0.78025	0.84534	0.82706	0.81231	0.82408	0.82361	0.83088	0.84865	0.8497	0.83497	0.8113
0.81584	0.86546	0.90168	0.84498	0.85659	0.8237	0.82719	0.87001	0.877	0.87126	0.86697	0.89622	0.84117	0.85158	0.92988	0.80472	0.84992	0.86421	0.82696	0.81306	0.8209	0.90472	0.82317	0.88106	0.86549	0.83149	0.79892	0.81462	0.85004	0.81988	0.84977	0.84867	0.87518	0.83667	0.80219	0.78226	0.85244	0.86334	0.85648	0.8287	0.84879	0.82439	0.81261	0.87544	0.87785	0.83109	0.90859	0.84995	0.8411	0.78092
0.86089	0.94421	0.89187	0.91985	0.91232	0.89308	0.87053	0.93494	0.89846	0.84086	0.89911	0.90278	0.88288	0.89894	0.83672	0.91917	0.87616	0.95559	0.90555	0.81384	0.89393	0.89895	0.93888	0.8692	0.9077	0.82479	0.83759	0.92792	0.87632	0.93216	0.87653	0.87588	0.87332	0.92103	0.84443	0.86959	0.9341	0.93172	0.87513	0.81976	0.9053	0.90767	0.88714	0.90491	0.90335	0.87076	0.90007	0.88309	0.88804	0.80324
0.85867	0.87897	0.89321	0.90686	0.85742	0.86738	0.89647	0.93026	0.89998	0.83286	0.86991	0.90768	0.8841	0.87027	0.89269	0.86397	0.86007	0.89871	0.88365	0.77638	0.84719	0.9007	0.89499	0.87206	0.8494	0.78404	0.80309	0.88266	0.83569	0.89198	0.83727	0.83624	0.87747	0.83734	0.88814	0.8321	0.92326	0.8717	0.87546	0.78921	0.89472	0.90129	0.87981	0.85723	0.86281	0.86752	0.88526	0.8663	0.87982	0.75507
0.86469	0.87979	0.87806	0.90329	0.87867	0.85395	0.84882	0.90217	0.8584	0.89034	0.85602	0.87567	0.88566	0.9124	0.87318	0.86719	0.83683	0.89662	0.90211	0.84082	0.86201	0.87426	0.9208	0.87454	0.89359	0.80721	0.86853	0.90024	0.81724	0.90175	0.82053	0.81608	0.8843	0.88877	0.83645	0.82996	0.93285	0.87368	0.85984	0.81543	0.88231	0.90936	0.86418	0.87835	0.88454	0.87251	0.89411	0.8551	0.87588	0.8057
0.87378	0.9028	0.94848	0.89833	0.8743	0.89691	0.88688	0.9276	0.89247	0.84702	0.92985	0.88752	0.8687	0.87631	0.89662	0.87262	0.93952	0.92035	0.87843	0.80888	0.87236	0.92728	0.89329	0.87175	0.92375	0.78851	0.78792	0.89838	0.8938	0.89625	0.89403	0.89172	0.83725	0.89519	0.87608	0.80439	0.92879	0.92532	0.85884	0.83219	0.89628	0.86791	0.85509	0.93458	0.93443	0.85745	0.9112	0.86484	0.86796	0.81507
0.87202	0.89161	0.95993	0.90739	0.88968	0.89751	0.87118	0.92024	0.88491	0.91648	0.94179	0.8816	0.87783	0.88426	0.91002	0.85994	0.92787	0.89448	0.91058	0.84773	0.84923	0.93691	0.90891	0.85947	0.93912	0.82356	0.80779	0.8997	0.87977	0.90152	0.88313	0.87832	0.88913	0.92004	0.84732	0.82785	0.92309	0.90075	0.86304	0.84606	0.91788	0.89621	0.83071	0.96437	0.9661	0.89027	0.9452	0.8591	0.88559	0.83085
0.89425	0.88512	0.93029	0.91992	0.84597	0.86746	0.86595	0.91856	0.86083	0.86123	0.91895	0.866	0.89811	0.86952	0.89051	0.87841	0.91849	0.89893	0.91042	0.86644	0.86729	0.91708	0.89486	0.90563	0.8973	0.81373	0.83462	0.88828	0.89864	0.88823	0.89927	0.89578	0.8477	0.91173	0.84705	0.81843	0.93878	0.8807	0.84097	0.83937	0.89172	0.89607	0.84735	0.94907	0.95922	0.85889	0.88883	0.85722	0.8874	0.80045
0.88487	0.8704	0.94101	0.89822	0.82362	0.86147	0.85334	0.93309	0.85508	0.83607	0.91799	0.8592	0.87348	0.85111	0.86554	0.86287	0.90968	0.87031	0.90622	0.85615	0.82452	0.92135	0.88414	0.88102	0.89276	0.82179	0.8348	0.86946	0.85459	0.87559	0.85602	0.85375	0.84805	0.90328	0.83861	0.79401	0.9208	0.86519	0.86985	0.82669	0.89352	0.88317	0.80627	0.93048	0.94513	0.88648	0.8881	0.86644	0.85507	0.81247
0.79036	0.85807	0.87452	0.86385	0.78857	0.84413	0.82578	0.894	0.81665	0.73984	0.88707	0.87243	0.86152	0.81059	0.81509	0.89034	0.8688	0.89728	0.8429	0.73848	0.80569	0.87948	0.87258	0.7993	0.87365	0.82218	0.79493	0.87221	0.79961	0.87984	0.80085	0.80051	0.83038	0.86466	0.78268	0.77873	0.86758	0.91075	0.85231	0.78978	0.84625	0.8162	0.81941	0.85982	0.86519	0.80522	0.84582	0.85174	0.85114	0.75105
0.87192	0.91563	0.91603	0.92999	0.88519	0.90171	0.89354	0.95611	0.89492	0.85131	0.9181	0.92259	0.91344	0.88425	0.86569	0.92398	0.91749	0.92862	0.88681	0.82836	0.87877	0.92673	0.93295	0.87201	0.89645	0.8162	0.84083	0.93062	0.87165	0.93813	0.87712	0.87218	0.88945	0.88787	0.87908	0.86171	0.94351	0.94101	0.93036	0.81504	0.94324	0.91245	0.86725	0.91416	0.91544	0.88397	0.8987	0.91919	0.9177	0.84125
0.84164	0.8917	0.86157	0.91965	0.8934	0.82445	0.83949	0.89364	0.88983	0.90409	0.86904	0.87782	0.88354	0.90169	0.8706	0.86747	0.87309	0.9224	0.86175	0.83775	0.88973	0.87379	0.89681	0.83556	0.91498	0.81985	0.78601	0.88517	0.82529	0.88572	0.82757	0.82123	0.92549	0.89211	0.84137	0.85122	0.91219	0.89202	0.8755	0.86514	0.91547	0.91818	0.84932	0.89431	0.89237	0.87018	0.92518	0.88417	0.89874	0.83726
0.8239	0.87034	0.85449	0.90213	0.86093	0.81571	0.84408	0.90903	0.88123	0.85806	0.87257	0.89145	0.88581	0.86813	0.84692	0.90641	0.84128	0.904	0.87773	0.86544	0.89823	0.87897	0.90431	0.86124	0.85946	0.87027	0.86325	0.89696	0.85374	0.89454	0.85898	0.85365	0.89769	0.88136	0.8555	0.90117	0.89975	0.8998	0.87428	0.82838	0.92702	0.86693	0.87069	0.89597	0.89872	0.8875	0.8853	0.87921	0.901	0.80897
0.86218	0.92841	0.91643	0.95293	0.88793	0.87171	0.91894	0.94491	0.90798	0.8717	0.92048	0.91997	0.9128	0.89628	0.89354	0.90533	0.90031	0.92117	0.91255	0.8008	0.8685	0.93681	0.93957	0.82802	0.91732	0.80055	0.81721	0.92446	0.833	0.9318	0.83806	0.8309	0.90491	0.89341	0.87346	0.8398	0.9614	0.90909	0.89698	0.81411	0.94181	0.94862	0.86071	0.90164	0.90043	0.91706	0.92431	0.8891	0.90681	0.78593
0.8687	0.9432	0.94707	0.95128	0.9129	0.88126	0.92114	0.96216	0.92559	0.85973	0.93173	0.94429	0.92416	0.89744	0.90363	0.92	0.93266	0.93146	0.8987	0.83012	0.88068	0.95787	0.93854	0.89546	0.91974	0.83445	0.86044	0.93213	0.88384	0.93681	0.88787	0.88132	0.90197	0.8997	0.90114	0.85462	0.9582	0.948	0.92537	0.83694	0.95098	0.93167	0.87747	0.93473	0.93687	0.9158	0.92424	0.92959	0.91427	0.83599
0.85609	0.92126	0.9258	0.94833	0.89456	0.86401	0.91797	0.94393	0.89669	0.83086	0.92556	0.93032	0.90638	0.86043	0.90278	0.92657	0.91967	0.93635	0.89445	0.81598	0.85102	0.93642	0.9216	0.87661	0.89994	0.79331	0.85946	0.93337	0.87609	0.93287	0.88005	0.87327	0.86959	0.90745	0.88303	0.87319	0.95431	0.91998	0.90607	0.85273	0.9294	0.92377	0.89972	0.92212	0.90968	0.91174	0.9106	0.91885	0.91641	0.8563
0.79662	0.94678	0.88005	0.89837	0.8949	0.84486	0.89113	0.9125	0.88388	0.80562	0.87984	0.89356	0.84942	0.85142	0.86811	0.87503	0.87353	0.87706	0.85984	0.73563	0.82626	0.89693	0.90828	0.82832	0.85946	0.74764	0.79333	0.88198	0.84549	0.88302	0.84982	0.84123	0.84696	0.84149	0.85769	0.80219	0.92188	0.90659	0.84554	0.74984	0.88639	0.9032	0.8492	0.86302	0.86995	0.87504	0.85904	0.8679	0.85386	0.73542
0.7923	0.89755	0.90349	0.91257	0.8748	0.83132	0.90206	0.91363	0.89152	0.86194	0.90489	0.92408	0.86877	0.8591	0.92095	0.89163	0.87533	0.88548	0.87141	0.79434	0.82299	0.9032	0.88829	0.86839	0.8574	0.76665	0.81914	0.92084	0.86985	0.91681	0.87222	0.86738	0.84528	0.85563	0.86176	0.85042	0.92598	0.86778	0.87006	0.84458	0.91234	0.87671	0.90632	0.88408	0.87336	0.87369	0.89399	0.88743	0.90186	0.8071
0.87693	0.86204	0.85464	0.89951	0.88465	0.82932	0.85429	0.91038	0.86178	0.89324	0.87068	0.88735	0.91478	0.94055	0.8665	0.83849	0.82051	0.89256	0.86585	0.86135	0.88334	0.88944	0.86733	0.84485	0.88857	0.84215	0.84859	0.90053	0.8222	0.90953	0.82141	0.82069	0.90923	0.86108	0.82808	0.83448	0.90695	0.85751	0.86588	0.79991	0.90142	0.89727	0.82766	0.87059	0.87878	0.83127	0.8965	0.87342	0.89578	0.80329
0.83538	0.83798	0.88053	0.92767	0.88757	0.84425	0.89901	0.91254	0.90367	0.85808	0.85857	0.86594	0.88836	0.89825	0.85582	0.85112	0.85201	0.88163	0.86459	0.85605	0.85461	0.89313	0.87327	0.83685	0.90622	0.8275	0.82474	0.87479	0.78468	0.88094	0.7902	0.78581	0.88591	0.85124	0.88448	0.78909	0.89504	0.84971	0.87837	0.84477	0.93277	0.87298	0.8176	0.88319	0.88142	0.8783	0.90275	0.8767	0.88483	0.86657
0.79977	0.80956	0.84543	0.87429	0.84471	0.80097	0.81838	0.89328	0.84846	0.83504	0.85454	0.87874	0.86046	0.84918	0.81543	0.83868	0.81982	0.84332	0.79176	0.83415	0.85795	0.87572	0.82092	0.8102	0.82418	0.85462	0.85805	0.86728	0.76331	0.87783	0.76479	0.76352	0.86754	0.80606	0.77609	0.80157	0.86792	0.83617	0.89913	0.82858	0.88049	0.82858	0.79479	0.85115	0.84843	0.82495	0.84721	0.84608	0.90837	0.82445
0.83539	0.88028	0.89449	0.91388	0.8607	0.84864	0.88658	0.91166	0.86427	0.80643	0.87223	0.89571	0.88721	0.82293	0.85008	0.86507	0.87418	0.89392	0.87203	0.80062	0.82437	0.91607	0.87943	0.86439	0.89225	0.76823	0.8485	0.88194	0.84148	0.88518	0.84013	0.84094	0.83718	0.87505	0.83333	0.78671	0.93723	0.87581	0.86851	0.81546	0.91315	0.88861	0.85579	0.8751	0.86874	0.8754	0.87185	0.87598	0.8816	0.78133
0.82605	0.91088	0.90599	0.90935	0.90941	0.84017	0.87824	0.91332	0.90119	0.88748	0.88087	0.91401	0.8763	0.92316	0.90808	0.90721	0.88284	0.90301	0.91103	0.83985	0.86318	0.89596	0.92588	0.885	0.8935	0.82314	0.8671	0.91259	0.86813	0.90736	0.87269	0.86607	0.90632	0.8947	0.86345	0.8305	0.92271	0.90816	0.85405	0.82869	0.90337	0.91599	0.87678	0.89862	0.90254	0.90277	0.91149	0.88447	0.86932	0.82207
0.90948	0.90973	0.90198	0.94593	0.88477	0.87676	0.89045	0.94258	0.89384	0.83771	0.886	0.90871	0.94349	0.90799	0.86598	0.92105	0.89111	0.92424	0.88954	0.83992	0.88196	0.93812	0.92106	0.88435	0.91011	0.82336	0.88163	0.90465	0.86621	0.91217	0.86759	0.8644	0.91177	0.87742	0.87512	0.83781	0.94986	0.92147	0.92029	0.80097	0.9172	0.92878	0.84169	0.89845	0.90282	0.88975	0.88456	0.88939	0.90098	0.82456
0.81643	0.86503	0.86897	0.86456	0.83759	0.8272	0.81818	0.89782	0.81473	0.79268	0.89604	0.88792	0.87242	0.84965	0.81695	0.85123	0.85358	0.85991	0.83986	0.76391	0.78895	0.88878	0.85241	0.7725	0.864	0.76232	0.81637	0.91025	0.80118	0.92115	0.80809	0.8007	0.82909	0.84776	0.79864	0.80678	0.87468	0.87193	0.84369	0.74433	0.87045	0.87769	0.78182	0.83698	0.83913	0.84541	0.83793	0.84475	0.85165	0.74102
0.82107	0.8772	0.89819	0.91781	0.93039	0.84067	0.86116	0.91689	0.90665	0.85538	0.90453	0.90963	0.86545	0.86801	0.86959	0.86907	0.88625	0.92677	0.8596	0.86497	0.89557	0.90254	0.88828	0.87974	0.90368	0.86897	0.8217	0.89329	0.83734	0.90017	0.84189	0.83539	0.88078	0.88717	0.84661	0.84046	0.89802	0.90457	0.89232	0.89866	0.91752	0.88883	0.8516	0.91446	0.91101	0.85303	0.90134	0.90376	0.90133	0.88124
0.83063	0.84453	0.91271	0.88329	0.85346	0.84325	0.84291	0.88511	0.86799	0.84796	0.88332	0.89087	0.84208	0.84167	0.94648	0.83205	0.86021	0.86123	0.86393	0.83505	0.81514	0.90172	0.85088	0.93203	0.85389	0.82474	0.83611	0.82851	0.81942	0.83295	0.82373	0.81913	0.83711	0.85855	0.79585	0.79963	0.87969	0.84299	0.8424	0.84514	0.83353	0.86219	0.83141	0.8827	0.88366	0.83718	0.86972	0.8497	0.85901	0.80607
0.84729	0.9285	0.88063	0.89219	0.89773	0.82952	0.84131	0.92014	0.89234	0.83708	0.88996	0.90224	0.88584	0.86085	0.83112	0.89914	0.87298	0.93554	0.85492	0.81069	0.9028	0.90288	0.89858	0.82733	0.8713	0.82935	0.84047	0.90957	0.89028	0.90818	0.88763	0.8878	0.87996	0.88639	0.84088	0.87957	0.93111	0.92528	0.88005	0.84766	0.89791	0.86229	0.89854	0.91346	0.90769	0.87857	0.90622	0.87479	0.91881	0.8117
0.85734	0.92863	0.91235	0.91996	0.89024	0.88944	0.89832	0.9445	0.92534	0.8559	0.89969	0.9113	0.90198	0.90525	0.91026	0.87447	0.89078	0.91304	0.86887	0.7939	0.86028	0.90832	0.91013	0.89549	0.88183	0.77215	0.82671	0.91502	0.87291	0.91804	0.87359	0.86976	0.86764	0.85251	0.87211	0.844	0.94453	0.91578	0.87393	0.79078	0.89861	0.91716	0.89124	0.88799	0.88811	0.8775	0.88669	0.88648	0.90387	0.7554
0.88163	0.92244	0.9291	0.96826	0.90745	0.91385	0.90865	0.95168	0.90529	0.87366	0.91706	0.91785	0.90874	0.89731	0.88104	0.89135	0.89105	0.94013	0.90536	0.81124	0.8859	0.93104	0.91621	0.8525	0.92168	0.82154	0.84265	0.91529	0.85631	0.92219	0.86259	0.85589	0.9131	0.8948	0.90391	0.82793	0.94816	0.91845	0.90553	0.82455	0.95178	0.93555	0.87562	0.91725	0.91265	0.91892	0.93252	0.89791	0.90351	0.80774
0.84505	0.88019	0.86287	0.9093	0.88988	0.79414	0.851	0.8787	0.8666	0.83916	0.84501	0.89958	0.86947	0.88401	0.86307	0.87552	0.85545	0.92873	0.82881	0.79846	0.86961	0.88684	0.86148	0.83955	0.89913	0.81184	0.82511	0.87306	0.8025	0.87631	0.80691	0.79809	0.9171	0.85854	0.83639	0.78227	0.91124	0.90593	0.8842	0.85336	0.88926	0.88954	0.8249	0.85992	0.85566	0.87526	0.8997	0.85586	0.86104	0.84684
0.8543	0.86816	0.85401	0.93119	0.85127	0.83646	0.8555	0.90459	0.89659	0.81596	0.85668	0.86136	0.90487	0.85583	0.80497	0.87322	0.8655	0.90429	0.86631	0.83126	0.85405	0.88539	0.89336	0.85056	0.87985	0.80752	0.79134	0.88375	0.82522	0.89007	0.82885	0.82623	0.86621	0.85954	0.86003	0.89562	0.88276	0.86978	0.84794	0.80819	0.91221	0.89786	0.82983	0.88692	0.88399	0.87238	0.86175	0.89124	0.90108	0.81071
0.87237	0.85251	0.93315	0.93503	0.85171	0.86891	0.86217	0.90112	0.85703	0.84364	0.90775	0.87507	0.86763	0.84101	0.87979	0.85288	0.91281	0.88453	0.88646	0.83739	0.82788	0.92591	0.86293	0.89529	0.91573	0.79203	0.80588	0.86217	0.8392	0.86573	0.84536	0.83907	0.83544	0.90807	0.86975	0.78594	0.92053	0.86014	0.84862	0.8618	0.9202	0.88176	0.81754	0.93417	0.93107	0.89335	0.90351	0.84586	0.87567	0.84234
0.86285	0.87026	0.90185	0.91147	0.82435	0.88842	0.84555	0.90056	0.85544	0.85951	0.87477	0.85164	0.88725	0.86066	0.8749	0.87179	0.87882	0.88206	0.9061	0.81179	0.81694	0.90729	0.88515	0.86635	0.8902	0.77833	0.78039	0.86825	0.84412	0.87715	0.84518	0.84405	0.85362	0.89779	0.87102	0.7886	0.89668	0.84916	0.82641	0.77787	0.89438	0.90152	0.78848	0.89371	0.89987	0.86947	0.89497	0.83832	0.8362	0.79792
0.81318	0.88028	0.87774	0.88363	0.8963	0.79171	0.85952	0.89897	0.87721	0.80979	0.87164	0.89604	0.87042	0.87547	0.88646	0.88996	0.87559	0.87651	0.83612	0.84936	0.88542	0.8996	0.8858	0.83864	0.84105	0.81688	0.85144	0.89249	0.8323	0.88809	0.8358	0.82974	0.84663	0.84585	0.84781	0.8352	0.90167	0.8969	0.86757	0.83722	0.88176	0.85685	0.85663	0.87651	0.87279	0.84675	0.8618	0.88857	0.88253	0.86801
0.87732	0.93011	0.92107	0.9219	0.92344	0.84574	0.8823	0.93352	0.89025	0.85463	0.91097	0.93515	0.91445	0.90788	0.8699	0.91518	0.8992	0.95058	0.89369	0.8196	0.90316	0.90969	0.91116	0.83367	0.89242	0.7982	0.83543	0.94076	0.90139	0.93855	0.90681	0.89937	0.9077	0.88737	0.87827	0.86062	0.94897	0.93338	0.90346	0.84812	0.92341	0.91089	0.90148	0.92452	0.91566	0.87156	0.92076	0.91035	0.90569	0.84756
0.84644	0.91188	0.88806	0.92386	0.88842	0.84383	0.90821	0.9204	0.90201	0.79238	0.89181	0.90709	0.87417	0.89788	0.83639	0.88575	0.89159	0.9265	0.86331	0.80733	0.85488	0.90763	0.90654	0.86872	0.88108	0.809	0.83493	0.89637	0.87662	0.90194	0.8811	0.87637	0.8537	0.86301	0.86796	0.82964	0.90585	0.9283	0.86524	0.7852	0.91161	0.88163	0.84639	0.89722	0.89867	0.88995	0.88122	0.89965	0.86916	0.81001
0.86708	0.87113	0.9362	0.8671	0.84396	0.85024	0.83328	0.88804	0.81572	0.81586	0.90819	0.88929	0.85274	0.81861	0.88096	0.8447	0.88335	0.86792	0.83396	0.79182	0.80937	0.92046	0.84634	0.85182	0.86694	0.76712	0.84927	0.89474	0.88332	0.89307	0.88573	0.88261	0.80713	0.86465	0.78738	0.77711	0.9115	0.89282	0.85597	0.79656	0.87242	0.84706	0.83535	0.89004	0.88686	0.8191	0.84633	0.85624	0.85776	0.78454
0.88682	0.85811	0.87634	0.90915	0.8199	0.86216	0.847	0.9052	0.82633	0.82352	0.89138	0.84317	0.89011	0.86568	0.84987	0.88528	0.87079	0.88986	0.91668	0.84324	0.83554	0.90502	0.90564	0.83427	0.87896	0.80723	0.83326	0.87766	0.83553	0.88457	0.8397	0.8347	0.84841	0.90576	0.84073	0.81335	0.91589	0.86016	0.79971	0.77873	0.87013	0.89955	0.80097	0.90745	0.91962	0.88007	0.87088	0.81117	0.873	0.7913
0.77961	0.86549	0.85372	0.87579	0.87642	0.80121	0.84331	0.89067	0.88705	0.79342	0.88081	0.93116	0.84857	0.84078	0.85986	0.90362	0.88771	0.92982	0.82129	0.80143	0.88564	0.87545	0.87639	0.8314	0.83594	0.82408	0.77563	0.87512	0.85868	0.87702	0.86132	0.85797	0.87467	0.83839	0.81699	0.85148	0.88237	0.91898	0.8872	0.87505	0.87518	0.83993	0.88787	0.88019	0.86647	0.80532	0.8788	0.89077	0.9189	0.85738
0.87335	0.84725	0.92632	0.90613	0.84403	0.86332	0.83385	0.88936	0.83304	0.86894	0.9074	0.859	0.88051	0.8811	0.88036	0.85342	0.89352	0.88997	0.87997	0.84978	0.82169	0.91526	0.85061	0.83928	0.92298	0.83913	0.84494	0.87601	0.85268	0.87859	0.85369	0.85187	0.87996	0.90971	0.8065	0.77514	0.88659	0.8604	0.85458	0.85899	0.88473	0.87093	0.81549	0.92407	0.92135	0.8511	0.91567	0.86349	0.86618	0.8485
0.83623	0.8782	0.8929	0.89884	0.85774	0.82977	0.857	0.9186	0.87982	0.83716	0.87762	0.89529	0.88992	0.87123	0.8963	0.85227	0.88876	0.87302	0.82076	0.77193	0.8184	0.88967	0.88813	0.82837	0.87163	0.75702	0.7873	0.89444	0.79177	0.89276	0.79739	0.78849	0.88943	0.83103	0.87068	0.87207	0.90695	0.90996	0.88183	0.79241	0.89225	0.88133	0.83599	0.87028	0.8711	0.88743	0.88525	0.87726	0.89015	0.81162
0.74892	0.80894	0.86457	0.83946	0.81524	0.79942	0.81952	0.86658	0.85069	0.81505	0.85659	0.85249	0.80293	0.77972	0.89131	0.8341	0.87558	0.8605	0.80296	0.79527	0.81872	0.85041	0.84258	0.8302	0.79131	0.77905	0.72158	0.80976	0.82198	0.80826	0.82362	0.82223	0.80637	0.81303	0.81492	0.76352	0.86192	0.84578	0.83531	0.88249	0.84545	0.77123	0.87019	0.86929	0.86381	0.78009	0.87354	0.83799	0.86039	0.84357
0.85401	0.88926	0.91142	0.94558	0.92113	0.8554	0.89169	0.93468	0.89835	0.86014	0.8965	0.88802	0.90683	0.86934	0.85854	0.85508	0.88219	0.91763	0.83433	0.84723	0.9034	0.90201	0.87158	0.8453	0.88634	0.82244	0.85773	0.9068	0.83485	0.90535	0.84009	0.83203	0.88568	0.87269	0.8906	0.84735	0.92894	0.90736	0.89276	0.86064	0.94133	0.87897	0.86445	0.93484	0.92668	0.89912	0.91817	0.88042	0.92453	0.8451
0.85922	0.89668	0.89145	0.91482	0.87362	0.86447	0.87395	0.94496	0.87709	0.84965	0.89214	0.86781	0.94046	0.85667	0.84311	0.88871	0.90655	0.90304	0.87588	0.82153	0.85216	0.90669	0.90684	0.86137	0.88833	0.78985	0.8167	0.90829	0.85735	0.91142	0.85526	0.85519	0.86271	0.87448	0.86671	0.86025	0.94271	0.891	0.90447	0.83899	0.92371	0.88512	0.88423	0.91408	0.9176	0.85225	0.8872	0.91339	0.91098	0.82986
0.85649	0.87316	0.89223	0.90115	0.82822	0.83456	0.86695	0.91068	0.84645	0.85828	0.88003	0.89041	0.89347	0.90744	0.86812	0.86242	0.86433	0.85887	0.85847	0.80677	0.83233	0.88781	0.89363	0.79011	0.8532	0.77351	0.85301	0.9382	0.82796	0.94072	0.83067	0.82787	0.87031	0.85	0.85488	0.83566	0.91511	0.86363	0.87014	0.77491	0.89401	0.89397	0.85524	0.86217	0.86582	0.85989	0.8843	0.87672	0.90683	0.78324
0.86734	0.90359	0.95646	0.91465	0.86686	0.90847	0.88502	0.92984	0.88183	0.8761	0.95518	0.89403	0.88595	0.8703	0.92005	0.88571	0.93175	0.90944	0.90688	0.82207	0.83676	0.94995	0.9073	0.8798	0.93052	0.82775	0.81221	0.908	0.88392	0.91217	0.88598	0.88147	0.87214	0.91597	0.84598	0.84608	0.91482	0.91328	0.86959	0.8227	0.90755	0.90521	0.83396	0.94762	0.94926	0.87913	0.91998	0.88377	0.87729	0.81455
0.83872	0.92097	0.92888	0.90681	0.9157	0.88161	0.87752	0.94267	0.92611	0.86221	0.90628	0.93301	0.88745	0.89628	0.89882	0.89126	0.89824	0.91385	0.90003	0.82536	0.86273	0.91837	0.92958	0.92968	0.89345	0.82163	0.83805	0.9142	0.87247	0.91749	0.87531	0.87168	0.87572	0.87917	0.85821	0.86637	0.93008	0.92539	0.8788	0.83384	0.90735	0.90783	0.89362	0.91127	0.9131	0.88581	0.89675	0.90541	0.89599	0.80642
0.8143	0.90102	0.87443	0.89688	0.88396	0.82156	0.8691	0.91694	0.88502	0.80197	0.87727	0.92053	0.89072	0.8601	0.82973	0.92007	0.88151	0.93005	0.84264	0.74088	0.87193	0.8897	0.89211	0.79493	0.89521	0.77277	0.77354	0.92049	0.81952	0.91889	0.82327	0.81652	0.89017	0.85991	0.87398	0.84114	0.92025	0.93627	0.89179	0.80596	0.91228	0.88005	0.84241	0.87038	0.86255	0.85715	0.88663	0.86785	0.8787	0.81299
0.85011	0.91084	0.89328	0.93302	0.87	0.88134	0.87625	0.92781	0.92274	0.84089	0.88879	0.89829	0.88243	0.90365	0.82809	0.91718	0.89052	0.9191	0.91598	0.81691	0.86938	0.92373	0.92201	0.86482	0.90653	0.84709	0.81956	0.90072	0.86433	0.90967	0.86992	0.86569	0.88857	0.8828	0.90233	0.83501	0.90887	0.89888	0.86411	0.81335	0.9331	0.90807	0.85984	0.90076	0.90539	0.90354	0.89694	0.88862	0.883	0.8018
0.86704	0.92707	0.93593	0.9356	0.88221	0.879	0.90782	0.95591	0.91154	0.84214	0.91714	0.9206	0.92083	0.88903	0.88354	0.90882	0.91936	0.90689	0.90471	0.83559	0.85825	0.93795	0.9223	0.87786	0.91699	0.8067	0.83848	0.92282	0.87283	0.92271	0.87565	0.87189	0.89768	0.88196	0.90597	0.87273	0.93348	0.91969	0.91574	0.82289	0.93822	0.91499	0.86773	0.91201	0.91412	0.90618	0.90759	0.92953	0.89779	0.81863
0.79192	0.86298	0.86566	0.88754	0.8497	0.82499	0.87387	0.88539	0.84718	0.8151	0.856	0.85468	0.82773	0.82967	0.81967	0.87809	0.84829	0.86149	0.84709	0.78257	0.78023	0.87246	0.8537	0.78937	0.85033	0.76301	0.85559	0.88088	0.84078	0.87268	0.84912	0.84114	0.85372	0.84566	0.85769	0.79522	0.86338	0.85397	0.84253	0.76602	0.89795	0.8623	0.81159	0.85042	0.84666	0.89574	0.85816	0.85906	0.82208	0.80504
0.81804	0.91154	0.89093	0.91092	0.9098	0.84862	0.85122	0.91436	0.88585	0.88848	0.88034	0.8968	0.89653	0.91373	0.8813	0.86735	0.86157	0.89141	0.90442	0.83609	0.87554	0.89301	0.90563	0.83191	0.92503	0.83556	0.80159	0.89923	0.79592	0.90265	0.79905	0.79533	0.90575	0.90518	0.83782	0.81857	0.9119	0.88283	0.85074	0.84715	0.91654	0.90454	0.84895	0.89428	0.89728	0.86356	0.92443	0.8853	0.89025	0.80261
0.78418	0.86628	0.85725	0.89117	0.85757	0.86983	0.82995	0.92808	0.80313	0.81281	0.89422	0.87123	0.86485	0.79895	0.81098	0.8495	0.86677	0.84867	0.85177	0.76791	0.81065	0.87642	0.87366	0.81843	0.84139	0.74375	0.74961	0.86815	0.78871	0.87755	0.79222	0.78742	0.83058	0.83095	0.8579	0.82439	0.88231	0.87409	0.84884	0.75541	0.89962	0.87935	0.81231	0.86312	0.86734	0.8503	0.85406	0.87755	0.84755	0.77826
0.85954	0.88378	0.89361	0.88476	0.84438	0.80788	0.84591	0.87422	0.85269	0.84989	0.8867	0.87822	0.84013	0.87377	0.86051	0.86664	0.84249	0.92959	0.87252	0.75061	0.88159	0.88292	0.88775	0.80695	0.87282	0.82154	0.8042	0.89427	0.84868	0.89353	0.85265	0.8458	0.86321	0.88134	0.81489	0.79313	0.92672	0.89561	0.82272	0.825	0.86211	0.86325	0.88829	0.88927	0.88881	0.84739	0.90782	0.81213	0.85073	0.73733
0.84868	0.89369	0.8764	0.92174	0.86043	0.83017	0.88327	0.92022	0.89791	0.83493	0.9035	0.902	0.87943	0.891	0.85698	0.90567	0.8719	0.92173	0.88568	0.81698	0.8698	0.92454	0.92387	0.81458	0.90851	0.84858	0.83498	0.91297	0.83774	0.91791	0.83859	0.83493	0.8961	0.88667	0.86171	0.87391	0.91942	0.90526	0.88206	0.82093	0.91053	0.90257	0.86231	0.89376	0.88872	0.8959	0.90956	0.89046	0.9023	0.82873
0.83032	0.86028	0.87117	0.8873	0.86495	0.83059	0.87055	0.89029	0.86977	0.84155	0.87109	0.89661	0.88097	0.87321	0.91878	0.88935	0.87711	0.88596	0.86032	0.81116	0.82679	0.8743	0.85703	0.84769	0.83526	0.77891	0.80988	0.87991	0.86964	0.87702	0.87432	0.86942	0.87484	0.84385	0.85447	0.85914	0.87782	0.86373	0.84791	0.80991	0.87358	0.86026	0.85195	0.87348	0.86898	0.84831	0.8843	0.85525	0.87806	0.82972
0.83938	0.86893	0.89547	0.93184	0.85579	0.84188	0.90158	0.93091	0.89581	0.7956	0.89156	0.90756	0.91473	0.86027	0.85247	0.90957	0.90133	0.92013	0.86479	0.80426	0.87274	0.90856	0.90366	0.83109	0.87586	0.80642	0.82363	0.90006	0.8311	0.90658	0.83692	0.83123	0.86051	0.84996	0.85746	0.79143	0.94318	0.90643	0.88954	0.84826	0.90909	0.87793	0.87734	0.89999	0.89283	0.85885	0.8792	0.878	0.93168	0.81816
0.83349	0.86085	0.92036	0.87813	0.87277	0.84921	0.85979	0.89664	0.87403	0.83979	0.90558	0.87109	0.84838	0.83838	0.86695	0.86683	0.86337	0.87743	0.85576	0.78828	0.84488	0.90356	0.85678	0.8317	0.87121	0.81801	0.82129	0.89855	0.89206	0.89025	0.89822	0.89339	0.84006	0.86728	0.86096	0.82741	0.88253	0.89212	0.82548	0.79439	0.90743	0.82476	0.85088	0.91132	0.90933	0.84517	0.87238	0.84772	0.8524	0.78922
0.82379	0.90455	0.89324	0.90376	0.8647	0.85238	0.84935	0.89811	0.83832	0.86268	0.88526	0.90827	0.89699	0.87375	0.86519	0.91314	0.86607	0.88807	0.90147	0.79405	0.82596	0.90858	0.90519	0.8206	0.89512	0.78782	0.84905	0.93841	0.85911	0.94149	0.86439	0.85724	0.89152	0.90284	0.86299	0.82753	0.90688	0.88955	0.87128	0.76724	0.92896	0.93589	0.82072	0.86494	0.86887	0.87304	0.88313	0.88766	0.85321	0.78858
0.78371	0.89325	0.86735	0.90594	0.86515	0.81002	0.87687	0.89859	0.89877	0.84189	0.87519	0.92122	0.86651	0.87456	0.89517	0.89902	0.86099	0.90491	0.83673	0.77217	0.86926	0.89481	0.88747	0.85799	0.85109	0.82895	0.84026	0.9022	0.83257	0.90136	0.83758	0.82788	0.87763	0.84708	0.85993	0.84462	0.90415	0.90996	0.8683	0.80708	0.89518	0.87828	0.87321	0.87168	0.86496	0.87743	0.88625	0.87929	0.88795	0.78654
0.82243	0.90755	0.88899	0.91495	0.87772	0.84558	0.89503	0.94311	0.91103	0.82426	0.89083	0.93835	0.91099	0.86965	0.88986	0.91393	0.90088	0.91958	0.86026	0.78214	0.85509	0.90877	0.89548	0.89433	0.86846	0.7919	0.81366	0.88457	0.85494	0.89083	0.85834	0.85234	0.87824	0.83102	0.87599	0.82371	0.9271	0.91679	0.91252	0.82023	0.88382	0.89436	0.8663	0.88	0.88027	0.86273	0.87988	0.90714	0.89543	0.8154
0.82744	0.88919	0.88974	0.90395	0.85984	0.87497	0.88036	0.93038	0.90151	0.85433	0.89637	0.89489	0.85568	0.89062	0.88909	0.91554	0.90146	0.90032	0.88238	0.83988	0.84212	0.89779	0.91175	0.89779	0.86253	0.825	0.86966	0.91742	0.88043	0.91637	0.88344	0.8802	0.86618	0.88434	0.87572	0.86303	0.90907	0.89758	0.86942	0.81954	0.90485	0.89099	0.88004	0.89055	0.89673	0.89296	0.87683	0.89015	0.89522	0.83562
0.82101	0.89497	0.88769	0.93195	0.90321	0.84495	0.90843	0.93229	0.94372	0.87855	0.89485	0.88439	0.89063	0.88833	0.88924	0.90984	0.90783	0.92156	0.88906	0.87455	0.88878	0.91185	0.92114	0.88907	0.8885	0.85806	0.83182	0.90038	0.84945	0.90301	0.84924	0.84595	0.89619	0.88344	0.8785	0.87022	0.929	0.88655	0.89356	0.89784	0.92891	0.90281	0.88835	0.93102	0.92966	0.89358	0.91675	0.90051	0.92786	0.87893
0.79444	0.90028	0.90344	0.91157	0.88901	0.82327	0.90978	0.91758	0.89345	0.82234	0.89892	0.88403	0.89851	0.85254	0.84633	0.84856	0.85403	0.8797	0.8659	0.77404	0.82406	0.9058	0.87791	0.81141	0.87874	0.79144	0.82962	0.91115	0.80078	0.91847	0.80658	0.79588	0.84767	0.83479	0.83499	0.8195	0.90029	0.86278	0.85676	0.78429	0.89223	0.91431	0.82284	0.8867	0.88386	0.87251	0.87125	0.88665	0.86917	0.74472
0.84203	0.89661	0.91211	0.91927	0.87611	0.83063	0.86782	0.94003	0.88744	0.81147	0.91331	0.91974	0.89618	0.86119	0.86608	0.86874	0.88103	0.88469	0.85307	0.80964	0.84494	0.93147	0.87799	0.81454	0.85295	0.81179	0.84423	0.92031	0.83858	0.92868	0.84012	0.83637	0.87335	0.85705	0.86456	0.85729	0.91822	0.88122	0.86862	0.80564	0.90825	0.89701	0.83671	0.90055	0.90179	0.8975	0.88339	0.88832	0.92672	0.82413
0.80341	0.86938	0.8421	0.87356	0.8077	0.82236	0.86709	0.88793	0.86439	0.79993	0.84682	0.82522	0.8812	0.83082	0.7947	0.84655	0.84027	0.86087	0.81333	0.73239	0.77753	0.86948	0.88186	0.76327	0.84183	0.70036	0.76408	0.90099	0.77692	0.9096	0.78194	0.77262	0.86567	0.78939	0.87509	0.87703	0.8931	0.85919	0.88314	0.72961	0.90444	0.88938	0.82146	0.83086	0.82777	0.87168	0.85376	0.86212	0.86188	0.74536
0.80336	0.86935	0.84183	0.87394	0.80771	0.8223	0.86705	0.88764	0.86439	0.79994	0.84663	0.82512	0.88152	0.83084	0.79458	0.84649	0.8399	0.86091	0.81297	0.73227	0.77776	0.86952	0.88141	0.76348	0.8421	0.70047	0.76374	0.90098	0.77712	0.90959	0.7821	0.77277	0.86574	0.78931	0.87561	0.87705	0.89297	0.85916	0.8829	0.72955	0.90507	0.88917	0.82128	0.83094	0.82775	0.87179	0.85376	0.86207	0.86192	0.7453
0.84372	0.88147	0.89839	0.88514	0.83093	0.87102	0.8214	0.89319	0.81366	0.83385	0.89605	0.86181	0.87591	0.85069	0.85186	0.90104	0.891	0.90917	0.94809	0.81833	0.80395	0.89573	0.91382	0.8436	0.89819	0.7896	0.78648	0.87662	0.86784	0.88134	0.86881	0.86731	0.8722	0.92388	0.81177	0.80859	0.90133	0.87219	0.83551	0.82094	0.87803	0.90443	0.85054	0.9076	0.90883	0.84014	0.90179	0.87845	0.83038	0.81375
0.82031	0.84351	0.84393	0.88501	0.83369	0.84583	0.88356	0.90484	0.88528	0.82601	0.86485	0.85294	0.87297	0.8627	0.83546	0.86767	0.86718	0.89708	0.83037	0.78318	0.80898	0.87057	0.86259	0.8411	0.84628	0.79479	0.8382	0.86657	0.84296	0.87212	0.84791	0.8427	0.8636	0.81061	0.84637	0.83055	0.88084	0.87074	0.88095	0.79418	0.87741	0.86124	0.86222	0.86002	0.86089	0.87433	0.8639	0.87655	0.88281	0.7971
0.88268	0.90586	0.92566	0.94221	0.9172	0.86486	0.89869	0.9412	0.90184	0.87874	0.91243	0.89146	0.91966	0.90522	0.88602	0.88097	0.89334	0.9138	0.88723	0.89255	0.90436	0.92717	0.92234	0.84856	0.91721	0.85166	0.88402	0.93242	0.85983	0.9341	0.86075	0.85779	0.92224	0.90739	0.86486	0.86833	0.94281	0.91655	0.90529	0.84812	0.95049	0.93051	0.86797	0.93151	0.93168	0.89386	0.92252	0.92134	0.92745	0.85019
0.86481	0.93597	0.91622	0.93953	0.89055	0.89801	0.91272	0.9562	0.92027	0.83349	0.90297	0.90844	0.91321	0.87286	0.88508	0.94356	0.91097	0.92405	0.91018	0.81102	0.8559	0.92059	0.938	0.87702	0.87046	0.76012	0.84015	0.91793	0.89581	0.91872	0.901	0.89461	0.88812	0.88381	0.90775	0.87176	0.956	0.92208	0.89282	0.78613	0.92672	0.92607	0.86816	0.90968	0.90745	0.92791	0.89058	0.86637	0.89373	0.79987
0.85251	0.89328	0.90334	0.91021	0.89633	0.84286	0.88924	0.92918	0.89294	0.85651	0.89829	0.92572	0.88655	0.87212	0.91138	0.86979	0.89086	0.90747	0.83545	0.82767	0.89128	0.91165	0.89445	0.89056	0.85946	0.81339	0.83878	0.89534	0.84877	0.89733	0.8518	0.84696	0.87864	0.83588	0.84789	0.8324	0.95037	0.92036	0.90792	0.86495	0.89994	0.87475	0.91019	0.8966	0.89689	0.84432	0.89073	0.89346	0.937	0.8248
0.83346	0.87981	0.89767	0.89935	0.88623	0.83552	0.8849	0.92397	0.88487	0.84389	0.90024	0.91975	0.88115	0.86105	0.90404	0.87662	0.89139	0.9013	0.8327	0.82556	0.87219	0.91147	0.89891	0.87942	0.85405	0.82497	0.84788	0.89476	0.84291	0.89773	0.84637	0.84114	0.87876	0.83521	0.83375	0.83756	0.93777	0.92041	0.90772	0.86615	0.89489	0.86596	0.90852	0.89643	0.89552	0.84101	0.88609	0.90086	0.93702	0.83471
0.84219	0.88762	0.90306	0.89731	0.89174	0.83587	0.88035	0.9266	0.88937	0.84755	0.90241	0.92524	0.88085	0.86744	0.90278	0.86887	0.89279	0.90779	0.82954	0.82299	0.87911	0.91031	0.89488	0.88282	0.85629	0.81311	0.83544	0.89525	0.85082	0.8983	0.85431	0.84907	0.87651	0.83372	0.8433	0.83473	0.94465	0.92341	0.90766	0.86945	0.89514	0.86526	0.91449	0.89814	0.89765	0.84109	0.89357	0.8991	0.93675	0.83249
0.85155	0.84671	0.87212	0.83431	0.85053	0.81022	0.81221	0.87036	0.82517	0.78244	0.86446	0.85137	0.8708	0.85917	0.80939	0.84525	0.89518	0.86687	0.85659	0.82738	0.8441	0.88207	0.87415	0.80568	0.86744	0.76581	0.7368	0.84102	0.84652	0.84974	0.85054	0.84624	0.84923	0.83792	0.82579	0.78764	0.85679	0.89159	0.84206	0.7661	0.85698	0.86487	0.75799	0.87956	0.88883	0.79012	0.85165	0.85516	0.81015	0.81029
0.84686	0.84209	0.86191	0.83413	0.85067	0.80528	0.81206	0.86435	0.82619	0.78762	0.84939	0.84758	0.86854	0.85972	0.79677	0.84868	0.88556	0.86736	0.85513	0.8315	0.85336	0.87662	0.87925	0.80368	0.867	0.77395	0.74331	0.83667	0.84023	0.84646	0.84458	0.84019	0.85459	0.83183	0.82544	0.77738	0.85554	0.8909	0.84128	0.76578	0.85614	0.86114	0.75224	0.87429	0.88661	0.79122	0.85263	0.84435	0.80821	0.80951
0.82375	0.84119	0.8954	0.90293	0.85083	0.82938	0.83838	0.8832	0.87456	0.83854	0.87135	0.88697	0.84572	0.82086	0.92659	0.81756	0.89207	0.82984	0.80788	0.82868	0.81443	0.91776	0.85015	0.89225	0.84273	0.79237	0.81087	0.83687	0.81266	0.83899	0.81588	0.81198	0.82162	0.83869	0.8438	0.80843	0.89428	0.84514	0.84319	0.85079	0.86905	0.8454	0.82982	0.88961	0.88885	0.84969	0.86473	0.84567	0.9245	0.84404
0.86744	0.88809	0.92877	0.92937	0.87011	0.88276	0.89411	0.91034	0.89197	0.89025	0.91376	0.87298	0.88137	0.87529	0.88817	0.8599	0.88221	0.89719	0.90617	0.81442	0.83346	0.92532	0.88599	0.83729	0.92597	0.81078	0.76681	0.8777	0.8436	0.88581	0.85043	0.8442	0.89902	0.89066	0.86757	0.81699	0.89852	0.86935	0.84814	0.81022	0.92748	0.90106	0.7929	0.92442	0.92651	0.89754	0.93227	0.85257	0.86176	0.79939
0.79766	0.91491	0.89271	0.92767	0.8786	0.87952	0.93061	0.92703	0.90988	0.79791	0.89561	0.89407	0.86076	0.8557	0.85247	0.89918	0.8978	0.89665	0.89286	0.74515	0.82825	0.91465	0.92517	0.80895	0.89954	0.74683	0.77424	0.90078	0.82019	0.90542	0.82674	0.81858	0.84429	0.8604	0.88752	0.78272	0.93646	0.90208	0.84203	0.76559	0.92441	0.91593	0.83565	0.88165	0.87886	0.90128	0.87325	0.85808	0.87919	0.76512
0.89055	0.87619	0.94657	0.91905	0.85403	0.88062	0.86495	0.92582	0.85822	0.8587	0.93043	0.87032	0.89169	0.86025	0.88112	0.87409	0.92165	0.89557	0.92437	0.87784	0.863	0.92382	0.89584	0.90181	0.89921	0.83004	0.84936	0.88773	0.88209	0.89096	0.88654	0.88079	0.85894	0.90834	0.84607	0.82438	0.92856	0.88162	0.85957	0.84178	0.90004	0.90684	0.83547	0.95514	0.9646	0.87651	0.88923	0.87583	0.87902	0.81575
0.85953	0.89175	0.89356	0.89607	0.89158	0.85588	0.83021	0.91304	0.86646	0.89146	0.88516	0.89526	0.85235	0.92003	0.88591	0.86457	0.85309	0.89594	0.89696	0.86945	0.88586	0.87417	0.90503	0.87864	0.88794	0.81276	0.84691	0.90527	0.86922	0.90194	0.87239	0.86888	0.8957	0.89549	0.87382	0.84455	0.90864	0.89734	0.84844	0.80633	0.90643	0.91007	0.85915	0.87201	0.88297	0.87232	0.89637	0.87908	0.84769	0.80032
0.85523	0.88506	0.86442	0.89276	0.82154	0.82992	0.87683	0.90619	0.88626	0.81416	0.87586	0.8595	0.86343	0.90739	0.81377	0.87498	0.87306	0.90022	0.84731	0.80524	0.81252	0.89373	0.8956	0.83421	0.87688	0.82026	0.8626	0.90533	0.84767	0.91213	0.8473	0.84563	0.85739	0.84426	0.81112	0.84644	0.89321	0.88215	0.88437	0.78734	0.87041	0.87525	0.85206	0.87381	0.87383	0.86592	0.86574	0.9067	0.88081	0.81476
0.79503	0.84803	0.90656	0.86976	0.84931	0.84937	0.81404	0.87878	0.85099	0.88481	0.90821	0.88228	0.80816	0.834	0.94733	0.82426	0.87492	0.85585	0.859	0.828	0.81024	0.8934	0.87144	0.88583	0.87167	0.82885	0.7646	0.842	0.81165	0.84442	0.81526	0.81121	0.84662	0.8724	0.78494	0.81693	0.87112	0.86165	0.83848	0.86609	0.8662	0.84479	0.83844	0.88815	0.89527	0.83261	0.89741	0.85305	0.86559	0.82495
0.85125	0.85843	0.90012	0.8755	0.85435	0.88407	0.83597	0.90107	0.86446	0.8779	0.88336	0.89194	0.85257	0.858	0.92879	0.83563	0.86151	0.85795	0.84628	0.82148	0.81464	0.91235	0.8585	0.91084	0.84871	0.81051	0.86014	0.8446	0.85584	0.84914	0.8574	0.85509	0.88384	0.82603	0.83198	0.83775	0.87712	0.8727	0.86088	0.7816	0.84236	0.87323	0.82815	0.87151	0.87712	0.86368	0.87155	0.84612	0.86737	0.78569
0.84508	0.87792	0.88448	0.88642	0.86404	0.83232	0.87831	0.91396	0.8847	0.79127	0.88811	0.88053	0.89042	0.85624	0.8203	0.86634	0.89074	0.86206	0.86391	0.79727	0.80338	0.90567	0.88029	0.8157	0.89148	0.74279	0.79416	0.88827	0.85635	0.88822	0.86321	0.8568	0.84759	0.83146	0.87745	0.87819	0.88422	0.88194	0.86251	0.7573	0.90262	0.87468	0.80466	0.88196	0.88072	0.88891	0.852	0.87949	0.86723	0.78897
0.80199	0.8471	0.89763	0.85177	0.83764	0.86569	0.80904	0.87623	0.8358	0.87293	0.88562	0.8809	0.81316	0.81136	0.9192	0.84301	0.8749	0.85065	0.86447	0.8108	0.7814	0.90452	0.86046	0.92353	0.83716	0.80644	0.81193	0.82428	0.84427	0.83515	0.84865	0.84243	0.84151	0.85095	0.80938	0.79369	0.87108	0.84528	0.85299	0.82748	0.84144	0.85764	0.81967	0.8798	0.88772	0.84681	0.87212	0.82858	0.83432	0.80732
0.85423	0.87761	0.87434	0.91315	0.86461	0.84927	0.89537	0.93417	0.90751	0.82256	0.88168	0.89175	0.90778	0.85846	0.88318	0.88039	0.88413	0.90301	0.82638	0.81985	0.83604	0.90862	0.8734	0.86998	0.87794	0.75042	0.82428	0.88441	0.82984	0.88866	0.83233	0.82603	0.86186	0.83009	0.89753	0.86456	0.91739	0.88641	0.90277	0.80351	0.88836	0.89267	0.81639	0.86438	0.86052	0.89448	0.87	0.86759	0.89742	0.83525
0.84954	0.94794	0.92949	0.91344	0.91383	0.8751	0.88769	0.95544	0.90188	0.8365	0.92033	0.92754	0.93069	0.87256	0.87629	0.91621	0.90905	0.92441	0.88511	0.81804	0.86097	0.92906	0.93305	0.88244	0.91174	0.78728	0.853	0.93511	0.87673	0.93664	0.87831	0.87368	0.88073	0.89983	0.86671	0.88126	0.94783	0.95566	0.90888	0.80227	0.92372	0.91289	0.85107	0.91923	0.92042	0.90866	0.90144	0.89957	0.89433	0.80324
0.85446	0.94773	0.92872	0.91476	0.90877	0.87359	0.8879	0.95393	0.89799	0.83897	0.92256	0.92889	0.93011	0.87176	0.87608	0.92082	0.91297	0.927	0.88621	0.81754	0.86269	0.93171	0.9337	0.87875	0.91349	0.78682	0.85193	0.93734	0.88029	0.93947	0.88283	0.87685	0.8801	0.90169	0.86629	0.87792	0.9519	0.95515	0.91373	0.80462	0.92716	0.91834	0.85228	0.91837	0.91944	0.90666	0.89965	0.9055	0.89706	0.80888
0.76273	0.82906	0.80629	0.82579	0.76433	0.78375	0.7923	0.85906	0.81239	0.82801	0.81444	0.86008	0.83065	0.84736	0.80821	0.86387	0.80148	0.84598	0.84567	0.73679	0.78155	0.83648	0.88754	0.79669	0.84304	0.79803	0.77029	0.85181	0.73999	0.85991	0.74083	0.74184	0.82905	0.84169	0.74234	0.75159	0.87371	0.84161	0.82566	0.77529	0.83957	0.81704	0.82208	0.79849	0.8078	0.79974	0.85106	0.816	0.83496	0.72906
0.83963	0.94072	0.91822	0.9384	0.89208	0.87504	0.91669	0.9511	0.92813	0.85888	0.92465	0.92417	0.91823	0.87713	0.88489	0.93008	0.92148	0.93374	0.90503	0.82693	0.87101	0.93277	0.93365	0.87171	0.90195	0.80535	0.82003	0.93151	0.89599	0.93349	0.89838	0.89448	0.88833	0.89813	0.8785	0.88196	0.94272	0.92963	0.8995	0.82084	0.95366	0.91987	0.86616	0.92424	0.92221	0.9124	0.91027	0.91314	0.90894	0.8084
0.82433	0.90369	0.90967	0.91676	0.91633	0.82989	0.88899	0.92214	0.91431	0.84216	0.90299	0.92429	0.89076	0.85561	0.91323	0.89244	0.90772	0.91809	0.87433	0.86038	0.88184	0.92423	0.90336	0.89221	0.86895	0.82671	0.83758	0.89272	0.8602	0.89467	0.86332	0.8579	0.86315	0.88404	0.84876	0.85697	0.93168	0.89948	0.90104	0.89531	0.91436	0.89438	0.89162	0.91862	0.90928	0.87948	0.90671	0.91007	0.92018	0.86651
0.79199	0.89865	0.88015	0.88286	0.91009	0.83679	0.88252	0.90672	0.92522	0.87561	0.85396	0.88237	0.8285	0.886	0.85563	0.85587	0.87982	0.86464	0.87568	0.84098	0.87343	0.88721	0.9031	0.86479	0.87593	0.82202	0.81824	0.86834	0.83239	0.86561	0.83172	0.83336	0.86858	0.85514	0.82338	0.80772	0.89927	0.87645	0.8375	0.81807	0.89696	0.87023	0.83331	0.88465	0.89244	0.87869	0.88174	0.86738	0.8722	0.80421
0.86125	0.9126	0.91356	0.90442	0.89829	0.85935	0.86918	0.93373	0.89468	0.84994	0.90872	0.94591	0.90175	0.90367	0.91629	0.87375	0.8927	0.94091	0.84005	0.80106	0.87913	0.91109	0.88782	0.8655	0.89038	0.81014	0.81489	0.91383	0.87153	0.9173	0.87236	0.86931	0.9094	0.85716	0.8485	0.8432	0.92208	0.94673	0.91022	0.8331	0.9005	0.89758	0.88695	0.88324	0.88023	0.83833	0.909	0.92492	0.90411	0.81879
0.83788	0.91031	0.91146	0.92737	0.86336	0.84743	0.90043	0.94363	0.91923	0.82553	0.91622	0.91157	0.88456	0.8613	0.87301	0.89847	0.89196	0.90024	0.87115	0.77637	0.84809	0.93262	0.91563	0.84095	0.89532	0.80283	0.79719	0.91426	0.83236	0.91725	0.83483	0.82915	0.86154	0.86372	0.87385	0.86761	0.93877	0.90942	0.89208	0.81718	0.92729	0.88445	0.87119	0.90346	0.89547	0.90552	0.89593	0.88172	0.90277	0.79271
0.8384	0.87495	0.91254	0.91416	0.8787	0.83522	0.88625	0.9232	0.87552	0.84935	0.9012	0.90701	0.90265	0.87569	0.86538	0.89496	0.89833	0.92072	0.877	0.83955	0.85072	0.91372	0.91085	0.83947	0.90287	0.81217	0.86061	0.91453	0.86546	0.91587	0.86902	0.86319	0.90174	0.883	0.8739	0.83792	0.92688	0.9214	0.91468	0.84374	0.93847	0.89685	0.86785	0.91096	0.90852	0.9032	0.92442	0.90447	0.88488	0.85731
0.84872	0.91624	0.90426	0.92919	0.90806	0.85881	0.88259	0.92276	0.91321	0.89828	0.90575	0.92695	0.89764	0.90743	0.92098	0.89978	0.89034	0.94574	0.90676	0.84893	0.88513	0.90944	0.92678	0.86959	0.90404	0.81805	0.8137	0.91165	0.8752	0.9134	0.87831	0.87369	0.91923	0.90425	0.86803	0.87139	0.94175	0.90666	0.88966	0.88433	0.92735	0.91991	0.91209	0.91395	0.90601	0.89051	0.94898	0.90089	0.92209	0.84432
0.79494	0.89075	0.8746	0.91282	0.85753	0.82363	0.88223	0.90417	0.90838	0.85154	0.90335	0.88823	0.84869	0.87883	0.88085	0.89015	0.87553	0.91281	0.84904	0.80461	0.85334	0.89665	0.89803	0.83	0.8787	0.83164	0.83144	0.92189	0.84301	0.92162	0.84759	0.83804	0.87215	0.87331	0.84988	0.84429	0.91916	0.89458	0.87139	0.84215	0.91833	0.89281	0.88089	0.89081	0.88661	0.87666	0.88623	0.89182	0.91449	0.82074
0.86329	0.89334	0.93804	0.89753	0.84192	0.8864	0.85553	0.93038	0.8572	0.83919	0.96082	0.88163	0.87443	0.8492	0.88608	0.87239	0.94211	0.90241	0.90229	0.79888	0.82807	0.92412	0.90292	0.88324	0.89989	0.78811	0.77742	0.89758	0.89141	0.90179	0.89508	0.8897	0.81323	0.89748	0.84445	0.83388	0.92413	0.90441	0.83181	0.82341	0.87716	0.89056	0.85917	0.93468	0.94599	0.85638	0.88298	0.86783	0.87535	0.77308
0.84801	0.90558	0.9357	0.89862	0.85503	0.88525	0.87968	0.91826	0.85899	0.82592	0.94037	0.87815	0.87201	0.86861	0.88104	0.88123	0.9343	0.90634	0.89634	0.81551	0.82057	0.9193	0.89737	0.87376	0.89132	0.80168	0.82709	0.91627	0.90451	0.91909	0.9086	0.90291	0.84392	0.90116	0.84699	0.82455	0.907	0.90847	0.85579	0.80398	0.90045	0.9039	0.86512	0.92574	0.93257	0.83861	0.88178	0.92086	0.86235	0.79989
0.82734	0.9073	0.88216	0.89773	0.86862	0.86771	0.87714	0.91752	0.88761	0.857	0.88468	0.8987	0.89276	0.85048	0.89131	0.91708	0.90945	0.90547	0.87036	0.81122	0.82548	0.91255	0.91196	0.88075	0.84371	0.78994	0.85286	0.89105	0.88558	0.89806	0.88943	0.8829	0.87463	0.85901	0.85213	0.8589	0.91772	0.89263	0.91613	0.82334	0.89176	0.90629	0.87431	0.88563	0.88628	0.88404	0.88113	0.88959	0.89694	0.82578
0.82892	0.90636	0.87997	0.8958	0.8696	0.86386	0.8761	0.91598	0.88394	0.85468	0.88524	0.89967	0.89548	0.84971	0.89045	0.91727	0.90767	0.90545	0.87268	0.81459	0.82458	0.91306	0.91174	0.88048	0.84796	0.79218	0.85316	0.89001	0.88523	0.89668	0.88912	0.8831	0.87254	0.86212	0.84677	0.8608	0.91566	0.89177	0.9142	0.82486	0.88883	0.90558	0.87297	0.88457	0.88601	0.87909	0.8799	0.89331	0.89715	0.82645
0.8283	0.85363	0.84961	0.88625	0.86742	0.77998	0.84081	0.89288	0.86895	0.85446	0.8401	0.87343	0.86541	0.87273	0.84224	0.86207	0.86289	0.87192	0.80761	0.84793	0.90608	0.86728	0.87079	0.81649	0.83578	0.80994	0.84063	0.86437	0.80873	0.86332	0.81393	0.80633	0.89254	0.83048	0.84608	0.77921	0.93403	0.88587	0.87621	0.84234	0.897	0.85242	0.82695	0.88703	0.89419	0.86962	0.88168	0.83193	0.92451	0.84516
0.84411	0.92483	0.92331	0.92655	0.92177	0.8653	0.89217	0.94283	0.92448	0.89714	0.9168	0.93295	0.90286	0.90741	0.93214	0.8907	0.90047	0.90489	0.88126	0.86142	0.8887	0.93061	0.90039	0.90216	0.89338	0.84717	0.84059	0.92623	0.87686	0.92866	0.87659	0.87374	0.90725	0.88153	0.87044	0.88568	0.9218	0.90204	0.90661	0.85876	0.93061	0.91744	0.87997	0.91663	0.91718	0.86929	0.9135	0.92881	0.92143	0.84528
0.83785	0.89923	0.90171	0.91079	0.89408	0.84905	0.908	0.94986	0.92909	0.8593	0.89013	0.90412	0.92226	0.88056	0.901	0.89721	0.88419	0.89235	0.86298	0.85934	0.8921	0.91809	0.91175	0.90171	0.86747	0.83022	0.86541	0.90566	0.83724	0.91016	0.83873	0.83358	0.87873	0.84033	0.87781	0.87181	0.93792	0.89995	0.91571	0.83152	0.90626	0.89178	0.86124	0.90586	0.91167	0.87801	0.88016	0.89676	0.92516	0.83165
0.80735	0.86075	0.8434	0.87498	0.85391	0.78257	0.80441	0.88839	0.84721	0.82764	0.86714	0.87501	0.84838	0.86856	0.84163	0.85289	0.88563	0.85218	0.81653	0.8649	0.8884	0.87197	0.87438	0.81152	0.83772	0.84244	0.83051	0.86467	0.84128	0.86054	0.8434	0.8399	0.86264	0.84151	0.80819	0.83289	0.87739	0.905	0.84799	0.81064	0.88797	0.83269	0.81375	0.87793	0.8907	0.84799	0.84449	0.8674	0.89064	0.81737
0.82651	0.91423	0.90916	0.93553	0.89422	0.9105	0.86711	0.94619	0.87284	0.86661	0.91876	0.89228	0.87554	0.8695	0.85222	0.90627	0.90367	0.9057	0.92504	0.82076	0.86248	0.90848	0.94479	0.86706	0.89719	0.8075	0.80198	0.92099	0.84686	0.92792	0.84979	0.84546	0.87586	0.89517	0.87636	0.84414	0.93145	0.90552	0.86577	0.82402	0.92953	0.9341	0.87846	0.91224	0.91546	0.88001	0.89346	0.89908	0.88283	0.81338
0.83926	0.93018	0.87976	0.88929	0.9006	0.82732	0.83604	0.91515	0.88849	0.84017	0.89249	0.90243	0.88365	0.86105	0.83446	0.90249	0.86823	0.93025	0.85568	0.80015	0.89463	0.90355	0.88952	0.82224	0.86953	0.82553	0.83571	0.91655	0.8941	0.91342	0.89205	0.8917	0.87431	0.88579	0.84089	0.87761	0.92483	0.91751	0.871	0.84324	0.89345	0.86002	0.89384	0.90487	0.90043	0.87057	0.89936	0.87106	0.91033	0.80849
0.84439	0.92887	0.93551	0.94855	0.90246	0.88562	0.92482	0.9486	0.89717	0.83323	0.92824	0.93066	0.89842	0.85648	0.90286	0.91144	0.9325	0.93077	0.90398	0.80162	0.8387	0.93927	0.92533	0.89287	0.91514	0.77195	0.83044	0.92516	0.88084	0.92605	0.88244	0.87811	0.85198	0.90308	0.88553	0.83744	0.95674	0.91685	0.89789	0.84947	0.93153	0.92986	0.9059	0.91361	0.90408	0.8885	0.90654	0.93142	0.89592	0.83799
0.80344	0.89494	0.91874	0.91677	0.89944	0.87062	0.86978	0.93201	0.91391	0.83381	0.89708	0.90869	0.87708	0.84842	0.88187	0.88269	0.88522	0.88613	0.87504	0.82831	0.84116	0.90814	0.89927	0.90485	0.87557	0.82213	0.82677	0.89996	0.83321	0.90747	0.83841	0.83169	0.84337	0.8748	0.87878	0.85616	0.89627	0.8788	0.90035	0.85116	0.90919	0.89311	0.86133	0.90294	0.89746	0.85943	0.87908	0.91099	0.88755	0.8401
0.84359	0.92577	0.91895	0.92866	0.89555	0.87643	0.89873	0.93937	0.90191	0.88104	0.90145	0.94082	0.90205	0.89714	0.9518	0.89085	0.89279	0.90237	0.87017	0.78717	0.87278	0.92044	0.91074	0.86678	0.89215	0.78038	0.81377	0.92196	0.84012	0.9213	0.84222	0.837	0.89578	0.86946	0.87916	0.83061	0.95406	0.91816	0.89062	0.81604	0.91781	0.91778	0.88807	0.87949	0.87791	0.86771	0.9096	0.88798	0.91271	0.78896
0.8258	0.91755	0.9191	0.91593	0.89471	0.86944	0.877	0.93272	0.87373	0.83987	0.90152	0.89603	0.89603	0.84357	0.86256	0.88496	0.87402	0.89128	0.88462	0.74696	0.82139	0.91413	0.92212	0.82122	0.90754	0.76521	0.82111	0.91309	0.82972	0.91396	0.8344	0.82465	0.8754	0.86887	0.86409	0.82608	0.9329	0.9143	0.88398	0.77025	0.90947	0.92753	0.84236	0.88906	0.88728	0.89566	0.88512	0.87644	0.85238	0.76376
0.83431	0.88714	0.85493	0.8716	0.84345	0.82316	0.85615	0.90859	0.90082	0.77096	0.84582	0.89535	0.88931	0.86366	0.83314	0.88719	0.85514	0.91106	0.83494	0.79774	0.83235	0.87726	0.87722	0.84858	0.8584	0.77618	0.81218	0.87378	0.87473	0.87614	0.87194	0.87413	0.8756	0.8403	0.85012	0.8729	0.88408	0.89554	0.90005	0.78826	0.87901	0.87041	0.87003	0.85427	0.84552	0.82948	0.87076	0.91866	0.88579	0.8064
0.82454	0.91549	0.92884	0.93821	0.90792	0.89225	0.9056	0.95483	0.90763	0.8447	0.94185	0.93759	0.90301	0.86533	0.88053	0.92543	0.92546	0.92956	0.88851	0.80207	0.84809	0.93111	0.91823	0.87243	0.89541	0.79988	0.8255	0.93795	0.883	0.94323	0.88801	0.88213	0.87738	0.87848	0.87693	0.86121	0.92754	0.93009	0.8951	0.83587	0.92883	0.91829	0.87856	0.92001	0.91181	0.89476	0.90019	0.90908	0.91279	0.82799
0.82522	0.91571	0.87537	0.88815	0.86867	0.86355	0.87907	0.94661	0.9024	0.78406	0.8705	0.87693	0.89245	0.89066	0.83424	0.83915	0.88098	0.87243	0.80101	0.80369	0.84712	0.87932	0.86577	0.84411	0.83505	0.76603	0.8355	0.90808	0.83126	0.91402	0.82691	0.82809	0.8352	0.82703	0.85108	0.85015	0.90536	0.90035	0.88426	0.74642	0.89127	0.85699	0.82901	0.8783	0.8835	0.8529	0.85121	0.89047	0.91166	0.77873
0.85599	0.88326	0.87693	0.89319	0.88249	0.85984	0.86984	0.90646	0.85406	0.83639	0.85263	0.88481	0.8858	0.89361	0.84662	0.88106	0.83147	0.87645	0.90235	0.79739	0.81728	0.88165	0.92474	0.80931	0.8855	0.77428	0.84013	0.91201	0.80529	0.91416	0.81237	0.80729	0.89419	0.87483	0.83288	0.85282	0.91305	0.88388	0.85796	0.75453	0.90663	0.9024	0.84076	0.86355	0.86438	0.87754	0.8758	0.8606	0.87139	0.79352
0.82468	0.90493	0.88278	0.90145	0.90364	0.80227	0.87489	0.89883	0.89214	0.8234	0.88308	0.92318	0.85635	0.85979	0.88753	0.87151	0.88487	0.91462	0.83949	0.80337	0.85361	0.88968	0.86786	0.86696	0.84793	0.76177	0.82505	0.89272	0.89555	0.88948	0.89722	0.89344	0.85937	0.85884	0.84697	0.84326	0.91449	0.90049	0.85908	0.82502	0.89392	0.88899	0.87193	0.874	0.86534	0.87817	0.87896	0.89574	0.88026	0.81991
0.8321	0.91679	0.88908	0.91037	0.91092	0.81523	0.89052	0.91179	0.90965	0.83413	0.89526	0.92635	0.86798	0.8799	0.89777	0.88277	0.88723	0.92941	0.84833	0.81269	0.86773	0.89444	0.89066	0.86545	0.85748	0.77521	0.82673	0.90464	0.89679	0.90151	0.89973	0.89454	0.87867	0.8644	0.85793	0.86771	0.92736	0.91639	0.87398	0.8342	0.90915	0.89352	0.89087	0.89287	0.88244	0.88942	0.89985	0.90054	0.90277	0.82855
0.8582	0.9313	0.92812	0.93659	0.92885	0.87302	0.92258	0.94213	0.90685	0.83041	0.90706	0.92492	0.92354	0.87585	0.87731	0.90132	0.90127	0.91586	0.89952	0.79469	0.85926	0.9358	0.91913	0.87279	0.90298	0.8025	0.83593	0.91417	0.86959	0.92168	0.87448	0.86794	0.89603	0.86723	0.87232	0.83917	0.93394	0.92245	0.90372	0.79953	0.92459	0.94288	0.86107	0.90993	0.91007	0.88046	0.89189	0.93069	0.88943	0.80768
0.86621	0.9269	0.92346	0.91902	0.90825	0.86556	0.90571	0.92007	0.9024	0.86725	0.88745	0.91149	0.88242	0.8938	0.88068	0.9066	0.88514	0.91795	0.91351	0.78149	0.84341	0.91999	0.95267	0.85148	0.93381	0.78105	0.83342	0.91698	0.85411	0.9166	0.85894	0.85257	0.89901	0.90346	0.85149	0.82095	0.9561	0.92647	0.89142	0.79773	0.92325	0.9336	0.8592	0.89285	0.89244	0.90294	0.91322	0.8716	0.85944	0.79228
0.84669	0.86306	0.93063	0.88802	0.88429	0.86666	0.85499	0.91204	0.86377	0.84505	0.91474	0.8689	0.90312	0.8368	0.87044	0.87696	0.92685	0.89881	0.89508	0.8663	0.84016	0.92979	0.87262	0.85364	0.88886	0.83664	0.8164	0.86368	0.8788	0.87031	0.88128	0.87957	0.87064	0.90083	0.8272	0.79904	0.89244	0.88128	0.85737	0.86769	0.89786	0.86203	0.81286	0.95743	0.95895	0.86158	0.91349	0.86675	0.88172	0.86823
0.85833	0.84673	0.90708	0.87956	0.83195	0.85188	0.81849	0.89974	0.8451	0.86602	0.92109	0.87192	0.84074	0.88605	0.83811	0.83605	0.87552	0.90088	0.84691	0.82676	0.86534	0.89929	0.83631	0.81689	0.90192	0.85568	0.79633	0.88214	0.85111	0.88645	0.85291	0.85187	0.85162	0.87104	0.82119	0.76923	0.8855	0.87447	0.85326	0.86574	0.88839	0.81695	0.84666	0.91147	0.91096	0.81216	0.91047	0.85881	0.87464	0.82032
0.86858	0.92694	0.8986	0.91209	0.89131	0.83703	0.86938	0.92693	0.90018	0.85579	0.8907	0.93176	0.9081	0.91518	0.89773	0.88824	0.89506	0.93075	0.85664	0.80957	0.86088	0.90779	0.90592	0.83892	0.8931	0.78538	0.80768	0.90356	0.86745	0.91023	0.86983	0.86469	0.91987	0.87976	0.86567	0.84047	0.93821	0.92533	0.91183	0.83282	0.91198	0.90572	0.85914	0.88849	0.89006	0.88661	0.93018	0.88539	0.90813	0.82654
0.8456	0.85961	0.80823	0.84165	0.82688	0.75588	0.81103	0.84119	0.82186	0.75904	0.79977	0.86555	0.82901	0.83932	0.8092	0.81998	0.79022	0.89431	0.77794	0.73968	0.83769	0.86172	0.82705	0.76833	0.81343	0.79141	0.80748	0.80563	0.81994	0.81607	0.81943	0.81656	0.86428	0.80025	0.77199	0.75231	0.86402	0.87203	0.87054	0.75363	0.8293	0.83005	0.8108	0.80574	0.80094	0.81107	0.85898	0.83957	0.81496	0.76025
0.84715	0.91063	0.87258	0.91328	0.91136	0.84564	0.88317	0.90458	0.88726	0.863	0.87348	0.896	0.87462	0.90818	0.88921	0.88633	0.88046	0.9233	0.87761	0.84471	0.87012	0.88646	0.88883	0.85193	0.86744	0.8046	0.85131	0.8896	0.90051	0.8883	0.90075	0.89855	0.91993	0.87683	0.8511	0.84513	0.90742	0.89276	0.87241	0.82907	0.89933	0.9165	0.88555	0.89129	0.88741	0.87381	0.91236	0.90499	0.89085	0.83898
0.81166	0.87258	0.88195	0.94987	0.88475	0.8489	0.89794	0.91609	0.91453	0.85823	0.8894	0.89447	0.86687	0.87408	0.88777	0.88128	0.8904	0.8974	0.88541	0.87015	0.89107	0.89845	0.91241	0.8719	0.86318	0.8513	0.82603	0.88604	0.83024	0.89215	0.83641	0.83059	0.86928	0.87909	0.85788	0.82562	0.92237	0.86938	0.86432	0.87478	0.93455	0.90345	0.88286	0.91245	0.91025	0.87171	0.89473	0.89169	0.93993	0.8389
0.86555	0.85637	0.90013	0.90903	0.85097	0.86371	0.86063	0.8938	0.85359	0.84236	0.90398	0.87846	0.87264	0.86393	0.88002	0.87076	0.91159	0.88405	0.87899	0.81201	0.8425	0.92027	0.87123	0.82366	0.89928	0.80918	0.78684	0.861	0.85313	0.86501	0.85779	0.85265	0.86877	0.87606	0.83631	0.7972	0.88767	0.87476	0.84746	0.81322	0.88069	0.88098	0.81006	0.9088	0.90541	0.83546	0.89447	0.84291	0.86978	0.80921
0.85555	0.91766	0.92054	0.92455	0.90865	0.8803	0.88889	0.95237	0.92356	0.87698	0.91262	0.93508	0.90418	0.91821	0.92308	0.89535	0.91274	0.91106	0.88028	0.86395	0.89265	0.92236	0.91469	0.92044	0.88319	0.84624	0.8708	0.92413	0.88968	0.92686	0.89	0.88752	0.90021	0.88131	0.87278	0.86804	0.92721	0.92714	0.89742	0.82262	0.91701	0.91972	0.86846	0.909	0.9188	0.87616	0.89308	0.91392	0.91603	0.82017
0.86402	0.89784	0.94471	0.90066	0.88926	0.90466	0.8819	0.93366	0.88568	0.8392	0.93679	0.897	0.8782	0.84721	0.8871	0.87203	0.92913	0.91707	0.86468	0.80682	0.86132	0.92605	0.88839	0.86642	0.89695	0.78182	0.81383	0.88504	0.90788	0.88472	0.91086	0.90692	0.85966	0.87513	0.87032	0.82198	0.92798	0.93499	0.87166	0.8165	0.89249	0.8717	0.8528	0.95053	0.94699	0.87524	0.9088	0.85916	0.89647	0.81355
0.8182	0.82393	0.86218	0.85948	0.8424	0.80277	0.80988	0.88271	0.86046	0.8304	0.87382	0.87502	0.8489	0.83158	0.8995	0.84067	0.87735	0.8566	0.79764	0.86608	0.86096	0.8665	0.81479	0.88686	0.80658	0.8281	0.79951	0.82373	0.84749	0.82489	0.84796	0.84618	0.84608	0.82217	0.79504	0.84392	0.85653	0.84998	0.85098	0.86335	0.82263	0.80425	0.80879	0.9029	0.90526	0.79984	0.85086	0.83003	0.9174	0.85539
0.845	0.94461	0.89188	0.90421	0.88003	0.87146	0.90162	0.9441	0.89276	0.79106	0.87516	0.90202	0.9091	0.89309	0.85453	0.92011	0.92123	0.90586	0.88003	0.80811	0.83579	0.89156	0.9251	0.86538	0.87595	0.72527	0.81851	0.90939	0.87977	0.91245	0.87756	0.87824	0.85992	0.8764	0.86374	0.82825	0.93048	0.92459	0.88368	0.75583	0.88742	0.91118	0.8244	0.8763	0.88271	0.87317	0.86934	0.88594	0.86888	0.79469
0.82692	0.89524	0.89884	0.92297	0.91276	0.85907	0.87629	0.90997	0.89468	0.89691	0.88191	0.90535	0.88704	0.88346	0.91057	0.88205	0.87379	0.90173	0.87298	0.82056	0.88758	0.91749	0.89312	0.8245	0.88843	0.83113	0.83099	0.8917	0.83788	0.89514	0.84455	0.83545	0.92779	0.871	0.8766	0.80662	0.92123	0.90295	0.87902	0.83139	0.94274	0.91238	0.85128	0.89453	0.8919	0.90314	0.92503	0.87397	0.89296	0.82456
0.8835	0.93798	0.91271	0.95121	0.92413	0.89903	0.90925	0.95097	0.91254	0.87833	0.91785	0.90182	0.92107	0.91494	0.88114	0.92878	0.90094	0.94935	0.91728	0.83975	0.88738	0.92518	0.94114	0.85206	0.91269	0.82414	0.8672	0.93706	0.89202	0.9385	0.89561	0.8901	0.9259	0.91144	0.88696	0.88408	0.95005	0.93042	0.89395	0.82133	0.93515	0.94289	0.88392	0.93464	0.93159	0.92324	0.92829	0.89738	0.91494	0.83784
0.86277	0.89714	0.88663	0.88449	0.8928	0.83569	0.83818	0.90861	0.85604	0.84855	0.8552	0.90121	0.88455	0.88013	0.86365	0.89655	0.86506	0.91364	0.8634	0.85628	0.89668	0.87629	0.89342	0.89638	0.85825	0.81662	0.90143	0.88773	0.88869	0.88378	0.89139	0.8869	0.89052	0.87096	0.8445	0.82566	0.92617	0.92015	0.90778	0.82471	0.88409	0.88069	0.86576	0.88494	0.89317	0.85641	0.87136	0.88237	0.86645	0.83035
0.80646	0.88123	0.88711	0.88901	0.84088	0.8474	0.82844	0.89228	0.85711	0.82669	0.86404	0.92773	0.84082	0.85499	0.88668	0.84599	0.86588	0.86057	0.85259	0.75297	0.79322	0.913	0.87754	0.86093	0.8816	0.78609	0.78361	0.87344	0.80239	0.87682	0.80126	0.80324	0.86834	0.85146	0.83414	0.8244	0.89019	0.88132	0.85976	0.80703	0.89848	0.87075	0.87968	0.8407	0.8342	0.8481	0.88646	0.90694	0.87401	0.79155
0.83964	0.93815	0.92306	0.91185	0.892	0.90522	0.8788	0.94783	0.89816	0.83209	0.9302	0.88586	0.91374	0.85138	0.86897	0.90541	0.92886	0.92098	0.90636	0.82308	0.85362	0.93401	0.90801	0.8834	0.89499	0.78441	0.79214	0.90537	0.89799	0.90916	0.89757	0.89541	0.86368	0.89682	0.86513	0.87716	0.92022	0.91392	0.87602	0.81814	0.91245	0.91035	0.86421	0.93263	0.93311	0.86393	0.87853	0.90313	0.88328	0.79025
0.84945	0.86092	0.9141	0.91173	0.83843	0.87043	0.86036	0.91815	0.86444	0.80932	0.92345	0.88313	0.8719	0.81983	0.87852	0.87268	0.93427	0.9126	0.85821	0.81043	0.84974	0.89628	0.85672	0.86799	0.87889	0.78285	0.76875	0.86773	0.88071	0.86507	0.88186	0.88156	0.82851	0.88114	0.84136	0.83102	0.90021	0.89234	0.85126	0.85277	0.87787	0.85132	0.85633	0.92392	0.91698	0.82567	0.87901	0.87907	0.8952	0.82524
0.87571	0.88229	0.89831	0.93044	0.87709	0.83535	0.87244	0.91702	0.87016	0.82752	0.89833	0.90901	0.9037	0.86977	0.85714	0.86665	0.85719	0.90817	0.85299	0.81319	0.8828	0.9225	0.88151	0.82573	0.88409	0.84495	0.86361	0.92091	0.82878	0.93008	0.83284	0.82825	0.85992	0.8811	0.84626	0.83066	0.92853	0.88645	0.87966	0.83391	0.91345	0.89371	0.86079	0.89046	0.89018	0.86084	0.88549	0.87582	0.92969	0.79635
0.80309	0.8947	0.88443	0.89241	0.8654	0.82947	0.86195	0.90308	0.89447	0.81445	0.88311	0.91361	0.83563	0.85063	0.88168	0.9118	0.86313	0.90709	0.8976	0.81367	0.85234	0.90376	0.91903	0.90656	0.85714	0.87008	0.86114	0.89442	0.85518	0.89554	0.85561	0.85492	0.83	0.88467	0.80281	0.86294	0.89504	0.88653	0.85744	0.85117	0.86402	0.87088	0.91024	0.8709	0.86966	0.84313	0.8558	0.89908	0.86952	0.80219
0.84336	0.89906	0.89265	0.89156	0.878	0.87766	0.88074	0.9288	0.87378	0.83072	0.88159	0.87649	0.88615	0.87716	0.84282	0.92297	0.91143	0.90487	0.90887	0.817	0.82232	0.89534	0.93094	0.8533	0.88817	0.7841	0.85946	0.91409	0.91491	0.90775	0.91242	0.91491	0.87672	0.88673	0.85422	0.84615	0.91453	0.9118	0.86454	0.792	0.89514	0.88988	0.88068	0.89664	0.90215	0.87001	0.87194	0.89318	0.86354	0.82284
0.84648	0.89732	0.89345	0.88872	0.87527	0.87088	0.87732	0.92472	0.87334	0.82968	0.88042	0.87613	0.88907	0.87981	0.84278	0.92106	0.90753	0.90513	0.91023	0.81982	0.82493	0.89587	0.92866	0.85066	0.88493	0.78482	0.86135	0.91542	0.91793	0.90918	0.91618	0.91776	0.88084	0.88191	0.85616	0.85084	0.91285	0.90896	0.86307	0.79275	0.89356	0.89327	0.88476	0.89512	0.90047	0.86764	0.87077	0.89766	0.86418	0.81922
0.80833	0.86779	0.88122	0.87849	0.88424	0.81214	0.81945	0.88889	0.84495	0.86748	0.86639	0.89664	0.87604	0.83226	0.87346	0.88772	0.8571	0.87695	0.88755	0.85485	0.84573	0.89919	0.88759	0.87803	0.85817	0.81525	0.8795	0.89802	0.8738	0.89253	0.87549	0.87168	0.85057	0.89537	0.84376	0.85968	0.90216	0.86271	0.8609	0.84481	0.90658	0.88777	0.87114	0.88537	0.88211	0.87114	0.87706	0.88933	0.8648	0.84461
0.81828	0.8835	0.88376	0.92203	0.89409	0.8403	0.87149	0.90175	0.89065	0.92849	0.88381	0.88877	0.87339	0.88924	0.88831	0.87947	0.86433	0.89678	0.90283	0.84906	0.86381	0.89803	0.90662	0.85355	0.92342	0.82504	0.82801	0.89553	0.81929	0.89549	0.82487	0.8159	0.91171	0.90177	0.8545	0.8346	0.92425	0.86931	0.87314	0.85632	0.93936	0.92186	0.83883	0.9021	0.89995	0.91549	0.92969	0.86276	0.88379	0.82727
0.80849	0.96735	0.90438	0.91264	0.92286	0.87472	0.86252	0.91369	0.89807	0.81842	0.87175	0.8812	0.88661	0.85592	0.83455	0.89294	0.86784	0.90078	0.8923	0.77688	0.8395	0.91191	0.90977	0.8424	0.88186	0.7789	0.84025	0.90025	0.87202	0.90392	0.87322	0.86765	0.87686	0.88055	0.86161	0.8291	0.90544	0.90433	0.84811	0.76426	0.9026	0.93668	0.83714	0.89018	0.88955	0.90867	0.87986	0.87911	0.84232	0.74923
0.83486	0.87342	0.88117	0.90319	0.85906	0.87704	0.90182	0.93503	0.86577	0.83443	0.88638	0.86604	0.89807	0.86744	0.84255	0.8745	0.89799	0.88515	0.8323	0.791	0.83343	0.88907	0.8784	0.82217	0.8508	0.79353	0.86664	0.92148	0.8466	0.92245	0.85026	0.84644	0.86486	0.83987	0.87159	0.85941	0.89194	0.90106	0.89531	0.75679	0.91114	0.87389	0.83977	0.88236	0.88841	0.8756	0.86412	0.89375	0.88322	0.80082
0.84596	0.92606	0.90069	0.93996	0.89137	0.8493	0.89446	0.92603	0.90672	0.79967	0.91303	0.92307	0.85885	0.88544	0.86812	0.90483	0.91652	0.92643	0.87119	0.79564	0.87427	0.92663	0.92793	0.8335	0.8884	0.81232	0.81516	0.91433	0.84982	0.91872	0.85516	0.84841	0.869	0.88596	0.87239	0.84879	0.92391	0.93805	0.8566	0.81084	0.90935	0.9188	0.8547	0.89624	0.89484	0.91313	0.89126	0.88528	0.90168	0.81435
0.85595	0.90172	0.89827	0.92745	0.89635	0.87391	0.88155	0.92479	0.90464	0.88619	0.89908	0.92416	0.88847	0.90564	0.90595	0.88314	0.90842	0.93805	0.87936	0.83641	0.87312	0.91397	0.90306	0.87741	0.9029	0.81304	0.82811	0.90133	0.88725	0.90443	0.88729	0.8851	0.91359	0.88279	0.87446	0.83776	0.93256	0.90944	0.89916	0.86427	0.91981	0.91669	0.8942	0.90462	0.90021	0.88381	0.93177	0.90527	0.9198	0.8499
0.86026	0.87803	0.88238	0.92879	0.91612	0.8659	0.86403	0.92045	0.88664	0.92639	0.86715	0.88807	0.90098	0.92552	0.89865	0.88085	0.86281	0.90266	0.87988	0.89268	0.89459	0.89542	0.90563	0.85732	0.91028	0.85087	0.86078	0.89122	0.81598	0.89329	0.81727	0.81414	0.95724	0.89067	0.86151	0.84093	0.9216	0.89213	0.89951	0.85709	0.92474	0.90322	0.83114	0.90908	0.91095	0.89722	0.93826	0.86367	0.91199	0.88778
0.79706	0.8623	0.88796	0.89968	0.8656	0.84248	0.88379	0.91278	0.88935	0.81119	0.87247	0.87855	0.85094	0.83341	0.86809	0.86019	0.85402	0.87979	0.85187	0.79139	0.80952	0.88456	0.87467	0.87459	0.86048	0.79259	0.8548	0.89053	0.79475	0.89579	0.79435	0.79301	0.80747	0.85618	0.80167	0.80509	0.90609	0.84336	0.87312	0.8324	0.8611	0.8733	0.85291	0.85448	0.84827	0.84561	0.84571	0.86363	0.87241	0.79919
0.86211	0.8958	0.88942	0.90176	0.90448	0.83109	0.85001	0.91023	0.87215	0.84083	0.86127	0.91679	0.86525	0.88544	0.86405	0.89306	0.85631	0.90911	0.87043	0.84767	0.88475	0.88097	0.90952	0.89535	0.84041	0.81962	0.89066	0.88789	0.8657	0.88926	0.87106	0.86529	0.87333	0.87015	0.83048	0.8259	0.93107	0.90971	0.88043	0.82559	0.87362	0.87837	0.85633	0.89856	0.90333	0.88526	0.87476	0.84995	0.89092	0.84252
0.82538	0.85681	0.84754	0.88674	0.85476	0.7807	0.85127	0.88099	0.87041	0.85246	0.85799	0.87198	0.8687	0.86727	0.83186	0.83093	0.83347	0.89246	0.86252	0.84331	0.85463	0.87102	0.8545	0.84224	0.86418	0.80849	0.82891	0.86808	0.83258	0.8764	0.83266	0.83041	0.86123	0.86313	0.80509	0.81957	0.90155	0.82615	0.87486	0.83895	0.89684	0.90075	0.8434	0.86978	0.86527	0.85294	0.89014	0.89817	0.88178	0.80185
0.85526	0.89031	0.86005	0.90088	0.8607	0.84166	0.8513	0.91828	0.8656	0.84385	0.84963	0.87226	0.88062	0.88997	0.83441	0.87244	0.81811	0.89007	0.89878	0.83429	0.86876	0.85049	0.87202	0.85826	0.84654	0.78468	0.8456	0.8713	0.83895	0.87261	0.84115	0.83848	0.88244	0.85634	0.84126	0.82981	0.91148	0.84413	0.85595	0.78387	0.87385	0.8996	0.8448	0.86605	0.87009	0.86958	0.8699	0.85286	0.86032	0.75627
0.81707	0.90957	0.91511	0.91918	0.90943	0.88553	0.88851	0.94396	0.93708	0.85593	0.90491	0.91446	0.88202	0.89515	0.88255	0.88481	0.89618	0.89296	0.87395	0.83847	0.86481	0.91832	0.8911	0.88281	0.8771	0.83759	0.83039	0.89991	0.86328	0.90568	0.86889	0.86397	0.8893	0.86011	0.87858	0.83728	0.90141	0.90558	0.88542	0.81966	0.94083	0.8908	0.85292	0.90893	0.90965	0.89094	0.89444	0.91163	0.90355	0.82059
0.83237	0.87327	0.89809	0.91087	0.89641	0.83933	0.86474	0.91062	0.86899	0.83834	0.8627	0.92418	0.87604	0.84651	0.89336	0.86986	0.87143	0.89551	0.86998	0.83321	0.84533	0.89814	0.87067	0.90944	0.8747	0.79112	0.86585	0.87178	0.82689	0.87067	0.82625	0.82732	0.8549	0.8776	0.81774	0.80658	0.92902	0.87064	0.88193	0.8718	0.88352	0.87538	0.8768	0.87963	0.86887	0.86314	0.88393	0.87905	0.89321	0.84724
0.85595	0.93333	0.90914	0.9286	0.90869	0.85517	0.89859	0.92339	0.8889	0.81117	0.89261	0.9146	0.89294	0.87804	0.86675	0.87833	0.88184	0.90523	0.86896	0.8075	0.86253	0.90823	0.92483	0.84749	0.89026	0.77269	0.82102	0.91525	0.8645	0.91707	0.86946	0.86248	0.87015	0.88136	0.87427	0.85468	0.93208	0.93053	0.87932	0.77531	0.92551	0.91019	0.8453	0.90771	0.9078	0.87235	0.88666	0.89759	0.89659	0.80305
0.84055	0.92469	0.90959	0.9321	0.89384	0.89532	0.88406	0.95219	0.87946	0.86386	0.91616	0.89971	0.91125	0.86172	0.86728	0.91369	0.91066	0.90354	0.90731	0.79871	0.86593	0.91872	0.92914	0.86346	0.90651	0.79182	0.82119	0.91626	0.83904	0.91841	0.84476	0.83739	0.86275	0.89072	0.8767	0.84309	0.94876	0.91603	0.87335	0.81152	0.92878	0.91946	0.86893	0.90832	0.91397	0.90017	0.89329	0.88488	0.89129	0.78764
0.81849	0.85622	0.92518	0.88765	0.8577	0.84129	0.85794	0.8954	0.85221	0.8391	0.92187	0.89203	0.84749	0.81599	0.88384	0.84613	0.87458	0.87305	0.85132	0.80009	0.82906	0.91257	0.87616	0.82603	0.89481	0.80801	0.77308	0.8702	0.85626	0.87008	0.86268	0.85608	0.86914	0.87694	0.83077	0.79759	0.89947	0.90958	0.84468	0.81072	0.92395	0.84699	0.82456	0.92557	0.92337	0.84409	0.90507	0.86621	0.88096	0.8025
0.87435	0.91141	0.91431	0.93776	0.88005	0.85046	0.89894	0.93485	0.89375	0.86608	0.90439	0.92007	0.90886	0.88658	0.88683	0.9187	0.88765	0.92334	0.90854	0.81183	0.87981	0.92375	0.94521	0.86156	0.91374	0.80505	0.83851	0.92478	0.85375	0.92357	0.85974	0.85193	0.89986	0.89711	0.87205	0.84181	0.9788	0.92803	0.88998	0.83091	0.93884	0.91516	0.89115	0.91158	0.91124	0.9034	0.91124	0.87133	0.90915	0.79733
0.85904	0.89377	0.88917	0.89416	0.87345	0.82999	0.84181	0.90435	0.87802	0.83894	0.89385	0.9153	0.86182	0.88021	0.89215	0.88302	0.85338	0.89489	0.86809	0.7945	0.84479	0.89814	0.89951	0.85375	0.83595	0.77708	0.80614	0.91162	0.88608	0.91559	0.88975	0.88308	0.86618	0.84123	0.86217	0.88187	0.90615	0.88154	0.86153	0.79565	0.87299	0.90588	0.87893	0.86418	0.86222	0.8521	0.86638	0.86142	0.87653	0.78926
0.89624	0.84424	0.89773	0.8968	0.83228	0.85641	0.86756	0.88341	0.84505	0.88367	0.86633	0.83336	0.88332	0.87979	0.88052	0.82647	0.86943	0.8932	0.87617	0.81428	0.85439	0.87918	0.85578	0.81963	0.88527	0.76688	0.79736	0.85968	0.87049	0.85639	0.86907	0.86926	0.85848	0.8648	0.84008	0.76779	0.91475	0.83694	0.83769	0.8189	0.8693	0.86844	0.86124	0.89869	0.8953	0.81203	0.90973	0.83547	0.85682	0.78152
0.86492	0.92202	0.91689	0.9432	0.86734	0.866	0.8935	0.93899	0.89776	0.84957	0.91275	0.90258	0.90487	0.88593	0.87863	0.89969	0.89595	0.9111	0.89608	0.81237	0.86382	0.92555	0.94777	0.86285	0.90423	0.80826	0.85037	0.9319	0.83634	0.93968	0.8393	0.83311	0.87989	0.89498	0.84898	0.85103	0.96716	0.91486	0.88768	0.81884	0.91832	0.93761	0.87863	0.90644	0.90615	0.89897	0.8939	0.89063	0.92098	0.77704
0.85869	0.88812	0.89283	0.93414	0.87487	0.82355	0.86985	0.92271	0.87313	0.8392	0.90346	0.90099	0.91115	0.89681	0.86349	0.88392	0.8926	0.90589	0.85051	0.84319	0.91072	0.90185	0.88675	0.83424	0.87558	0.84472	0.8743	0.94099	0.85514	0.93701	0.85816	0.85351	0.8467	0.87437	0.84956	0.85605	0.92369	0.90689	0.86483	0.83568	0.90835	0.8755	0.87627	0.90193	0.90377	0.84748	0.86516	0.89848	0.9264	0.81193
0.84917	0.82744	0.80388	0.84263	0.82181	0.79423	0.81302	0.88197	0.83238	0.77774	0.7995	0.85114	0.87415	0.87832	0.7693	0.86036	0.80615	0.90899	0.80136	0.80889	0.91734	0.82531	0.85035	0.84059	0.80625	0.81844	0.85907	0.84627	0.81446	0.85103	0.81537	0.81428	0.84741	0.77406	0.8013	0.76006	0.88808	0.89821	0.85909	0.76859	0.81543	0.81618	0.8374	0.81805	0.83008	0.78113	0.80642	0.82623	0.84349	0.75302
0.83674	0.93363	0.92821	0.93673	0.91073	0.86253	0.91305	0.94607	0.92196	0.8197	0.9183	0.92266	0.9032	0.85134	0.88055	0.89211	0.91081	0.91247	0.9048	0.81552	0.83785	0.9374	0.91733	0.86501	0.89793	0.79084	0.81809	0.8989	0.88668	0.90305	0.88838	0.88645	0.88586	0.88499	0.871	0.86494	0.92952	0.90985	0.88714	0.81786	0.93434	0.92427	0.86561	0.91647	0.91215	0.91102	0.90539	0.93463	0.89742	0.81269
0.83746	0.9252	0.9167	0.94306	0.89246	0.87477	0.92883	0.94615	0.90057	0.84273	0.92532	0.92475	0.9049	0.85922	0.89967	0.92163	0.92391	0.9264	0.90902	0.8115	0.85813	0.92825	0.93361	0.85605	0.88874	0.77441	0.81056	0.91656	0.87627	0.91755	0.88237	0.87494	0.8774	0.88913	0.89008	0.84631	0.95602	0.91777	0.88299	0.8309	0.93928	0.92856	0.89416	0.91742	0.91205	0.89556	0.91085	0.90511	0.91191	0.81069
0.8308	0.91327	0.91732	0.93196	0.92945	0.83703	0.89679	0.92707	0.90728	0.86891	0.90115	0.90715	0.90437	0.89098	0.86328	0.89808	0.90511	0.9013	0.90118	0.84875	0.87159	0.91646	0.91713	0.87342	0.92395	0.82662	0.85678	0.94089	0.85106	0.93688	0.85398	0.84911	0.87451	0.91058	0.86225	0.87394	0.92082	0.90246	0.86173	0.84142	0.93533	0.92242	0.84489	0.9247	0.92503	0.90251	0.89714	0.91159	0.89364	0.84452
0.88892	0.88609	0.95537	0.91183	0.86526	0.87657	0.87166	0.91209	0.86741	0.8826	0.93756	0.89979	0.89003	0.86919	0.92036	0.87338	0.91632	0.9148	0.91463	0.7952	0.83083	0.94437	0.91263	0.85491	0.95256	0.8043	0.77064	0.89812	0.85676	0.9025	0.85968	0.85529	0.8775	0.92426	0.83281	0.80569	0.94483	0.89957	0.86404	0.86189	0.90724	0.90362	0.85942	0.93921	0.93643	0.85599	0.94045	0.86715	0.88589	0.82078
0.85436	0.89473	0.89391	0.92433	0.89904	0.85252	0.8821	0.92005	0.87461	0.85534	0.88065	0.91237	0.87823	0.88315	0.88309	0.88847	0.88162	0.89651	0.89302	0.85729	0.87703	0.90388	0.91329	0.92293	0.87805	0.82043	0.88695	0.88905	0.8474	0.8918	0.85243	0.84603	0.86365	0.87324	0.83351	0.8094	0.946	0.89797	0.87113	0.83264	0.89206	0.90823	0.85816	0.89821	0.90621	0.88415	0.86499	0.87156	0.89927	0.81955
0.8556	0.91066	0.97017	0.91817	0.88022	0.89576	0.87959	0.93564	0.90121	0.84388	0.94613	0.90318	0.88494	0.85833	0.8958	0.88136	0.92374	0.90242	0.91251	0.83892	0.84876	0.95231	0.90273	0.88954	0.92174	0.8423	0.82592	0.90695	0.88145	0.9099	0.88421	0.88026	0.86657	0.91115	0.86729	0.8523	0.90761	0.90722	0.87317	0.83838	0.91999	0.90435	0.84635	0.95207	0.95042	0.8811	0.91032	0.91323	0.87862	0.82103
0.87004	0.8332	0.86179	0.88478	0.85177	0.80955	0.80588	0.8757	0.8342	0.90213	0.86478	0.86901	0.88304	0.90605	0.90313	0.8192	0.84572	0.88967	0.84106	0.86553	0.88306	0.85332	0.84371	0.83905	0.89409	0.81367	0.79575	0.85184	0.80298	0.85222	0.80465	0.80139	0.90383	0.87701	0.79573	0.80524	0.90098	0.86082	0.84181	0.86187	0.85732	0.86161	0.8181	0.88922	0.89181	0.81712	0.91271	0.82744	0.90253	0.82204
0.79804	0.91134	0.86497	0.90617	0.88935	0.84589	0.86913	0.90977	0.88231	0.88226	0.88254	0.88112	0.8693	0.87559	0.90058	0.8724	0.87735	0.88055	0.88239	0.84738	0.84211	0.89481	0.92418	0.84012	0.88553	0.79966	0.79604	0.88522	0.81258	0.89102	0.8113	0.80805	0.89349	0.89448	0.82547	0.85347	0.90639	0.87398	0.85655	0.81829	0.89802	0.92586	0.82301	0.88124	0.88585	0.87336	0.90916	0.86947	0.88832	0.8105
0.84679	0.92728	0.91312	0.92372	0.89595	0.88301	0.89231	0.937	0.89693	0.88546	0.92119	0.89811	0.91436	0.91056	0.8844	0.92034	0.90562	0.92673	0.92653	0.82922	0.85946	0.92583	0.93322	0.84247	0.92288	0.82523	0.84961	0.95522	0.89581	0.9525	0.89589	0.89358	0.89386	0.91773	0.87287	0.88062	0.9273	0.90835	0.86134	0.82655	0.93101	0.92569	0.89709	0.91721	0.91645	0.88973	0.91833	0.90968	0.89395	0.81028
0.83272	0.89996	0.87375	0.90348	0.87807	0.83356	0.86487	0.91382	0.89093	0.84081	0.87503	0.92249	0.89066	0.90352	0.88942	0.92686	0.87552	0.92779	0.85181	0.79659	0.86455	0.89056	0.91628	0.84549	0.90074	0.80064	0.82903	0.91269	0.81942	0.91169	0.82337	0.8171	0.91183	0.86698	0.85133	0.84825	0.92823	0.93806	0.90337	0.83082	0.88443	0.88323	0.8616	0.86812	0.86292	0.8665	0.89681	0.87506	0.90067	0.85095
0.88325	0.90709	0.90921	0.93756	0.89616	0.85785	0.89599	0.9303	0.88111	0.85335	0.89859	0.8944	0.9107	0.90414	0.86325	0.89178	0.90123	0.9036	0.87179	0.8335	0.86966	0.91439	0.89981	0.83239	0.89845	0.78253	0.85552	0.92699	0.87774	0.92531	0.88246	0.87561	0.88899	0.8641	0.88485	0.83681	0.92746	0.90712	0.87962	0.80167	0.9252	0.93246	0.85062	0.89573	0.89603	0.89411	0.88579	0.90096	0.89073	0.81586
0.84409	0.90419	0.91314	0.94138	0.88574	0.85747	0.8817	0.9202	0.8882	0.82401	0.90666	0.89669	0.89721	0.85342	0.85578	0.8623	0.88377	0.90071	0.83688	0.79546	0.83681	0.91429	0.86729	0.85047	0.85437	0.79131	0.84185	0.91004	0.88381	0.9149	0.89046	0.88118	0.87396	0.83815	0.86483	0.8512	0.90602	0.90093	0.88515	0.79582	0.93391	0.90887	0.86171	0.91129	0.90289	0.88923	0.87401	0.92331	0.90619	0.80114
0.86027	0.8683	0.8762	0.90362	0.87947	0.81388	0.8247	0.88994	0.82683	0.82837	0.88803	0.92497	0.84621	0.85078	0.87809	0.85208	0.84872	0.90399	0.85624	0.79006	0.86933	0.8991	0.88713	0.83111	0.86277	0.81476	0.79884	0.88738	0.8171	0.89419	0.82233	0.81799	0.85639	0.87507	0.81287	0.8099	0.92327	0.88879	0.83983	0.8531	0.88226	0.88711	0.88729	0.85418	0.85591	0.82827	0.87724	0.86188	0.89942	0.79956
0.87037	0.93122	0.92805	0.94888	0.89181	0.89601	0.9145	0.96259	0.90796	0.83764	0.94037	0.92439	0.90835	0.89125	0.88466	0.92989	0.91916	0.93917	0.90847	0.83123	0.86446	0.92522	0.93302	0.89236	0.88354	0.80351	0.86196	0.94792	0.89764	0.95373	0.90359	0.89714	0.87456	0.89464	0.87979	0.87497	0.94897	0.92746	0.90013	0.81117	0.92706	0.94036	0.88266	0.91492	0.9163	0.89465	0.88367	0.92328	0.91019	0.81719
0.84536	0.9181	0.93822	0.92892	0.90313	0.90903	0.91243	0.95136	0.93063	0.88943	0.92592	0.91394	0.89424	0.89555	0.93499	0.87199	0.91229	0.89997	0.87128	0.81657	0.84082	0.93303	0.90164	0.88738	0.9161	0.79164	0.80516	0.91117	0.85301	0.9156	0.85732	0.85107	0.89166	0.87215	0.89808	0.85125	0.92164	0.91031	0.89935	0.81432	0.93322	0.91735	0.84607	0.90915	0.90801	0.89517	0.92078	0.90919	0.89821	0.82507
0.82842	0.86156	0.86695	0.86992	0.88474	0.81	0.80014	0.88889	0.87493	0.88469	0.84005	0.86624	0.85178	0.88644	0.84239	0.84648	0.84432	0.88062	0.83821	0.8931	0.9233	0.87339	0.85652	0.88311	0.871	0.88459	0.84537	0.85358	0.81732	0.85235	0.81431	0.81612	0.88729	0.8689	0.79168	0.80089	0.88604	0.87696	0.86139	0.87377	0.87452	0.82654	0.81593	0.89662	0.90619	0.82867	0.87428	0.83684	0.87736	0.83913
0.87623	0.93196	0.91043	0.93201	0.89855	0.86369	0.88587	0.93722	0.89472	0.85734	0.91665	0.91269	0.92479	0.91817	0.87731	0.9115	0.90706	0.94882	0.90811	0.83097	0.88729	0.91926	0.91956	0.83185	0.91694	0.81925	0.8413	0.93989	0.88124	0.94162	0.8821	0.8786	0.90515	0.91743	0.87096	0.88356	0.93893	0.92237	0.88522	0.84379	0.92376	0.92892	0.8947	0.92222	0.91656	0.89609	0.93306	0.91396	0.91239	0.82984
0.84631	0.91323	0.90528	0.90645	0.88294	0.86757	0.90061	0.93353	0.9133	0.87009	0.89981	0.90106	0.88786	0.91133	0.89149	0.87696	0.89089	0.90119	0.86774	0.8056	0.85165	0.90875	0.89787	0.88214	0.89561	0.77454	0.82831	0.92476	0.85996	0.92699	0.86366	0.85628	0.86597	0.85156	0.88428	0.83911	0.92663	0.90079	0.88124	0.78976	0.91464	0.92617	0.86062	0.87652	0.8785	0.88408	0.88575	0.90516	0.87368	0.78533
0.8239	0.87782	0.91193	0.91995	0.88996	0.85809	0.89909	0.92838	0.90106	0.83295	0.90785	0.90303	0.87312	0.86711	0.84207	0.8873	0.87415	0.90762	0.88547	0.80086	0.83438	0.92269	0.91208	0.85321	0.91144	0.81135	0.8398	0.91813	0.82169	0.92446	0.82852	0.82059	0.87226	0.87685	0.86716	0.82311	0.93431	0.90793	0.86808	0.82051	0.93985	0.89505	0.84779	0.91332	0.90663	0.92874	0.90315	0.86657	0.89293	0.82284
0.87444	0.85334	0.93051	0.93135	0.84067	0.88551	0.8651	0.92439	0.83906	0.84005	0.92847	0.89187	0.89012	0.83389	0.88551	0.85993	0.90297	0.89348	0.89847	0.81603	0.8412	0.90747	0.87778	0.86946	0.89045	0.78749	0.8051	0.89579	0.8634	0.89827	0.86768	0.86438	0.82159	0.90046	0.86113	0.81629	0.92585	0.86137	0.85739	0.8402	0.90119	0.88737	0.87051	0.92029	0.9191	0.82311	0.88277	0.87812	0.89874	0.80169
0.81674	0.79909	0.87465	0.85894	0.84726	0.80595	0.78871	0.84773	0.82514	0.92451	0.85756	0.84323	0.83177	0.8789	0.90265	0.79743	0.83358	0.84286	0.86011	0.88456	0.83703	0.86073	0.8352	0.84142	0.88852	0.85993	0.80618	0.82406	0.77926	0.82828	0.78286	0.77881	0.88761	0.88565	0.76558	0.74926	0.8661	0.81255	0.82323	0.88784	0.86052	0.8345	0.7851	0.90009	0.90696	0.8251	0.91842	0.80802	0.87113	0.85156
0.86428	0.91262	0.91643	0.93431	0.901	0.86364	0.88668	0.93831	0.89177	0.85963	0.90965	0.89735	0.9042	0.87688	0.86257	0.88609	0.91151	0.90748	0.8714	0.8604	0.91049	0.92866	0.92161	0.84228	0.88277	0.8414	0.86699	0.91171	0.87135	0.91675	0.87457	0.86878	0.88967	0.87285	0.86684	0.82417	0.95074	0.92123	0.91089	0.84234	0.9357	0.90739	0.86639	0.93162	0.93799	0.88508	0.89752	0.89833	0.93033	0.83164
0.84945	0.89969	0.89337	0.8916	0.88076	0.84092	0.86189	0.93298	0.9184	0.83296	0.88017	0.90595	0.89334	0.90072	0.86586	0.84788	0.86974	0.901	0.8241	0.84257	0.90259	0.90765	0.85429	0.86085	0.85572	0.84338	0.835	0.90529	0.83866	0.91106	0.8363	0.8362	0.87326	0.83561	0.86079	0.85993	0.89557	0.89313	0.88727	0.82201	0.9012	0.87206	0.84837	0.88431	0.8881	0.85474	0.88631	0.89846	0.91218	0.80707
0.86957	0.92154	0.91514	0.93606	0.89947	0.8552	0.89896	0.93276	0.90022	0.82683	0.9048	0.93033	0.88852	0.90357	0.8581	0.91439	0.89258	0.94118	0.90872	0.81764	0.87919	0.91325	0.9178	0.83415	0.90255	0.79217	0.80275	0.91463	0.87808	0.9212	0.88498	0.87909	0.89095	0.89382	0.89046	0.79646	0.94138	0.91496	0.87421	0.83078	0.93243	0.92135	0.85861	0.90228	0.90056	0.89255	0.91683	0.88645	0.88819	0.82458
0.83489	0.9025	0.88195	0.91533	0.9179	0.86642	0.88207	0.91148	0.87603	0.82006	0.8674	0.89634	0.86226	0.86475	0.88765	0.87931	0.89252	0.86848	0.88042	0.81396	0.84833	0.89202	0.91948	0.86895	0.88542	0.7481	0.8223	0.88264	0.82864	0.87972	0.83378	0.82822	0.85712	0.88137	0.84941	0.83111	0.92106	0.90875	0.8351	0.75946	0.89932	0.93038	0.81362	0.86986	0.87377	0.88585	0.84888	0.86065	0.87066	0.7979
0.77801	0.8976	0.87965	0.89483	0.85059	0.85386	0.87167	0.90068	0.88239	0.82697	0.85554	0.88321	0.84452	0.815	0.83708	0.86373	0.82947	0.85004	0.89328	0.73893	0.80903	0.90422	0.8841	0.83697	0.8391	0.76907	0.77497	0.86147	0.82637	0.86252	0.82685	0.8255	0.85438	0.81866	0.85398	0.80676	0.88069	0.84707	0.82931	0.73451	0.90328	0.88827	0.82695	0.8439	0.84226	0.89508	0.86356	0.8377	0.80892	0.6852
0.89037	0.92867	0.93816	0.94823	0.90048	0.89465	0.91978	0.95253	0.9111	0.87628	0.91474	0.91615	0.92063	0.92341	0.90103	0.90568	0.91577	0.93227	0.92211	0.83892	0.872	0.93254	0.93982	0.85503	0.93471	0.80939	0.85957	0.94133	0.86232	0.94397	0.86441	0.86135	0.91543	0.92142	0.88263	0.85263	0.9622	0.91634	0.91424	0.83606	0.94288	0.94538	0.88375	0.92024	0.91804	0.90812	0.93788	0.9151	0.91327	0.83403
0.80777	0.89589	0.86925	0.91999	0.90588	0.82633	0.8854	0.88515	0.85038	0.80892	0.85698	0.87574	0.8563	0.83476	0.84541	0.88709	0.88194	0.89079	0.87543	0.78552	0.81925	0.88758	0.90031	0.82747	0.87476	0.75868	0.83572	0.88105	0.82774	0.88049	0.83285	0.825	0.85462	0.8996	0.83059	0.79974	0.91561	0.88016	0.8537	0.79493	0.908	0.92875	0.8275	0.88566	0.87819	0.88847	0.87798	0.88149	0.85665	0.84007
0.81112	0.90522	0.90032	0.92142	0.9185	0.83343	0.86964	0.92448	0.91642	0.88042	0.90722	0.91584	0.86489	0.90172	0.8759	0.879	0.88318	0.90004	0.86789	0.87077	0.91394	0.90466	0.90416	0.88122	0.88459	0.87492	0.84686	0.91236	0.84903	0.91838	0.85331	0.84631	0.88855	0.87365	0.85689	0.83039	0.91186	0.90612	0.88024	0.85571	0.92248	0.9074	0.84191	0.91068	0.92069	0.87357	0.89346	0.90017	0.90835	0.83241
0.81103	0.90825	0.90008	0.91915	0.91779	0.8382	0.86851	0.92711	0.91962	0.88166	0.9064	0.9145	0.86514	0.90183	0.87397	0.87728	0.88082	0.89961	0.86887	0.87087	0.91328	0.9052	0.90302	0.88634	0.88687	0.87663	0.84546	0.91234	0.8525	0.91826	0.85245	0.84947	0.88747	0.87354	0.85214	0.83384	0.91085	0.90424	0.88072	0.85448	0.92102	0.9058	0.8451	0.90983	0.91877	0.86832	0.89244	0.90452	0.90745	0.82946
0.8526	0.89791	0.90826	0.92453	0.92872	0.86958	0.86767	0.93352	0.88099	0.88367	0.9136	0.89841	0.9058	0.8725	0.87334	0.90686	0.88482	0.90497	0.8818	0.83406	0.88607	0.93402	0.90133	0.82369	0.90927	0.82952	0.85316	0.93416	0.85552	0.93284	0.85958	0.85204	0.89824	0.89484	0.90231	0.87273	0.92478	0.90526	0.89089	0.83299	0.94035	0.90971	0.84669	0.92002	0.91606	0.89596	0.90857	0.87744	0.89728	0.86755
0.86522	0.84572	0.91927	0.91368	0.84616	0.88581	0.85085	0.90805	0.83263	0.88109	0.91026	0.86353	0.8701	0.86665	0.882	0.84673	0.8863	0.8911	0.8825	0.82299	0.84653	0.87912	0.86938	0.81413	0.90095	0.7692	0.76618	0.87915	0.85116	0.87843	0.85406	0.85145	0.86608	0.89353	0.84499	0.7667	0.92277	0.86333	0.84787	0.84578	0.90418	0.86243	0.84871	0.92894	0.92259	0.82624	0.9255	0.83689	0.89086	0.82465
0.81751	0.77912	0.79805	0.84125	0.76479	0.7253	0.79414	0.85434	0.80028	0.77172	0.83044	0.86269	0.82484	0.84962	0.81444	0.83811	0.77673	0.83004	0.76056	0.82281	0.85848	0.83118	0.80571	0.75995	0.7628	0.80345	0.89149	0.88563	0.81035	0.87952	0.81234	0.81032	0.8222	0.78456	0.8084	0.84049	0.86347	0.83686	0.83177	0.7574	0.83915	0.78286	0.8279	0.80962	0.80695	0.81987	0.80038	0.81792	0.90355	0.79071
0.84207	0.91675	0.91428	0.93695	0.8745	0.84857	0.89697	0.93315	0.89766	0.80965	0.93009	0.93073	0.89291	0.86035	0.88185	0.90084	0.90001	0.92161	0.88552	0.7988	0.86088	0.94707	0.90252	0.85868	0.8872	0.8221	0.84949	0.9272	0.8727	0.93575	0.87491	0.86948	0.84461	0.88884	0.85808	0.83937	0.93556	0.90451	0.87983	0.81754	0.92184	0.92793	0.87332	0.89577	0.89039	0.88988	0.88145	0.91481	0.90256	0.78955
0.86012	0.85846	0.92325	0.85509	0.82136	0.82867	0.82715	0.89448	0.8159	0.83086	0.92695	0.89981	0.85381	0.82987	0.87279	0.86633	0.86752	0.90472	0.87874	0.78061	0.8225	0.91975	0.87954	0.84472	0.87651	0.81124	0.80355	0.89962	0.86121	0.90591	0.86306	0.86016	0.8329	0.87958	0.77853	0.7807	0.93067	0.88806	0.84172	0.84112	0.8616	0.85036	0.8712	0.89763	0.90083	0.80376	0.88115	0.84344	0.86716	0.77739
0.81887	0.8589	0.87917	0.89367	0.87874	0.83138	0.81349	0.88634	0.85349	0.88762	0.85472	0.89848	0.8595	0.85839	0.88011	0.86415	0.83947	0.87004	0.88938	0.81531	0.83373	0.88101	0.91126	0.82176	0.88341	0.79415	0.79859	0.87011	0.82074	0.86681	0.82516	0.82237	0.91529	0.88738	0.83487	0.82379	0.91803	0.87556	0.85343	0.83892	0.92187	0.88065	0.87786	0.88017	0.87415	0.86869	0.9185	0.85765	0.89036	0.82424
0.8359	0.93723	0.89935	0.94785	0.9069	0.86701	0.9164	0.94994	0.92031	0.83485	0.9056	0.88537	0.9226	0.87579	0.85022	0.89806	0.90726	0.90462	0.89573	0.82687	0.88525	0.91696	0.92991	0.83974	0.92082	0.79258	0.79819	0.91625	0.83383	0.92003	0.83704	0.83033	0.87401	0.88981	0.88676	0.85228	0.94487	0.90991	0.87501	0.80605	0.94912	0.93614	0.83631	0.9159	0.92015	0.89738	0.89096	0.89955	0.90856	0.78581
0.8582	0.91067	0.91526	0.9346	0.89691	0.87537	0.89474	0.95146	0.92028	0.86631	0.92214	0.94984	0.91017	0.9115	0.93611	0.89599	0.90941	0.9237	0.88485	0.83705	0.86925	0.93222	0.90587	0.89375	0.89697	0.81172	0.82249	0.91956	0.86613	0.92645	0.86735	0.86452	0.89386	0.88083	0.88327	0.86482	0.93285	0.908	0.89431	0.84052	0.9145	0.92881	0.87301	0.89643	0.89361	0.88067	0.91495	0.91785	0.92692	0.84078
0.82456	0.91165	0.87195	0.9107	0.86014	0.85291	0.86708	0.92658	0.90521	0.82188	0.88365	0.87597	0.90047	0.8661	0.82667	0.91278	0.88969	0.90921	0.91096	0.79095	0.84953	0.89587	0.9149	0.86371	0.89848	0.79367	0.80114	0.90315	0.86914	0.9051	0.86578	0.86675	0.82538	0.8961	0.84446	0.85501	0.916	0.87046	0.85293	0.80615	0.89255	0.91477	0.8716	0.88874	0.88571	0.85616	0.8678	0.89649	0.87305	0.76891
0.8419	0.8932	0.89169	0.92477	0.90911	0.85722	0.86776	0.91238	0.89128	0.91215	0.88021	0.89947	0.90418	0.89397	0.90406	0.8586	0.88718	0.8938	0.85611	0.82783	0.87143	0.91006	0.90086	0.85907	0.92113	0.82076	0.81675	0.8899	0.80805	0.89362	0.81268	0.80453	0.92054	0.88079	0.86097	0.84082	0.91877	0.90462	0.8946	0.8365	0.93107	0.92442	0.83217	0.89773	0.89975	0.88923	0.92535	0.88317	0.90231	0.82344
0.86928	0.86835	0.93664	0.89845	0.84739	0.88352	0.83887	0.91817	0.84463	0.85249	0.93086	0.89414	0.86811	0.84216	0.90268	0.8762	0.88745	0.87925	0.86809	0.81361	0.86371	0.92627	0.86219	0.86348	0.87388	0.81293	0.81206	0.90816	0.8754	0.90628	0.87623	0.87462	0.83674	0.87989	0.8464	0.82186	0.91155	0.88144	0.84722	0.82424	0.88718	0.8604	0.8561	0.911	0.90912	0.8159	0.87184	0.84977	0.88476	0.79562
0.8603	0.90957	0.91063	0.92407	0.8789	0.85454	0.87264	0.92831	0.8815	0.83762	0.90752	0.90133	0.90601	0.8767	0.85884	0.89188	0.88418	0.89392	0.91913	0.82175	0.86295	0.92358	0.92252	0.85258	0.90816	0.79209	0.8276	0.91581	0.82912	0.92387	0.83491	0.82795	0.84796	0.89158	0.85568	0.8326	0.94632	0.88072	0.87491	0.81783	0.91352	0.935	0.85666	0.88952	0.88985	0.88049	0.87985	0.88823	0.88612	0.7772
0.84524	0.91764	0.87359	0.92085	0.90011	0.84725	0.89804	0.91518	0.90913	0.86508	0.84871	0.91276	0.89776	0.92183	0.8822	0.85029	0.86056	0.89205	0.8657	0.8194	0.88023	0.89271	0.88359	0.86269	0.88832	0.78535	0.81072	0.8748	0.84347	0.8786	0.84023	0.84272	0.89972	0.85036	0.85789	0.81395	0.91761	0.88639	0.87513	0.7849	0.91361	0.89286	0.8383	0.87154	0.87145	0.87344	0.9088	0.88233	0.887	0.77913
0.8788	0.89526	0.93951	0.91588	0.84553	0.89922	0.87062	0.92672	0.8787	0.84041	0.90048	0.87662	0.91247	0.84629	0.88999	0.87042	0.93378	0.88455	0.88576	0.81233	0.82552	0.92369	0.87788	0.9073	0.90085	0.76871	0.81415	0.86253	0.89643	0.8642	0.89499	0.89525	0.84699	0.88621	0.86738	0.81522	0.91351	0.88894	0.87047	0.79729	0.88845	0.89078	0.821	0.928	0.93232	0.88116	0.88999	0.87151	0.86852	0.78374
0.89579	0.92342	0.91564	0.95865	0.9047	0.88746	0.91254	0.96405	0.90574	0.88085	0.9313	0.90629	0.92819	0.92829	0.87415	0.91451	0.922	0.93267	0.91922	0.87344	0.90519	0.92828	0.93822	0.88361	0.92535	0.84111	0.86721	0.94188	0.87502	0.9455	0.87779	0.87318	0.90891	0.90806	0.89262	0.88039	0.95861	0.92427	0.8946	0.83814	0.94149	0.94245	0.87452	0.93929	0.94713	0.91558	0.91462	0.91074	0.93006	0.83385
0.82465	0.86796	0.90767	0.93126	0.92526	0.83527	0.88598	0.91621	0.91575	0.88898	0.88904	0.90755	0.89545	0.86122	0.90243	0.86963	0.88598	0.89976	0.85764	0.88022	0.89209	0.91631	0.89061	0.88371	0.88663	0.85439	0.8584	0.88843	0.82344	0.89352	0.82795	0.82104	0.89749	0.87484	0.84946	0.84669	0.92541	0.88063	0.92142	0.90822	0.93317	0.89621	0.86088	0.9251	0.91547	0.88549	0.91739	0.89504	0.93637	0.89028
0.84293	0.93435	0.91492	0.94424	0.88253	0.86965	0.90942	0.94399	0.91788	0.83015	0.93492	0.90195	0.90324	0.86415	0.87294	0.90181	0.91852	0.91223	0.88865	0.81834	0.85129	0.92963	0.93201	0.85276	0.90786	0.78121	0.80921	0.92653	0.86818	0.92996	0.87333	0.86465	0.86381	0.88124	0.88164	0.89946	0.93619	0.91898	0.87971	0.80987	0.93353	0.9321	0.8531	0.91987	0.91768	0.92392	0.88978	0.89673	0.9163	0.78374
0.77697	0.87161	0.86371	0.88542	0.86776	0.83167	0.83518	0.88926	0.8321	0.84164	0.87192	0.8933	0.86505	0.84692	0.80641	0.84673	0.83124	0.86681	0.80705	0.73812	0.81584	0.86429	0.84784	0.78619	0.85053	0.73419	0.76208	0.89624	0.79214	0.90408	0.80005	0.78972	0.85864	0.80301	0.82141	0.78856	0.88218	0.8893	0.85183	0.75101	0.90635	0.8573	0.77853	0.86331	0.8544	0.87062	0.8717	0.82577	0.85941	0.76333
0.80038	0.90657	0.85331	0.88398	0.88571	0.78932	0.83219	0.9008	0.8724	0.81285	0.86508	0.9022	0.88547	0.84966	0.86262	0.89256	0.88221	0.87493	0.84627	0.81211	0.85713	0.89426	0.88425	0.85931	0.85917	0.82613	0.8012	0.86989	0.84237	0.87051	0.84133	0.83985	0.86904	0.8581	0.80218	0.85558	0.87676	0.90448	0.86501	0.79932	0.88026	0.87746	0.81219	0.86226	0.87294	0.83522	0.84343	0.90845	0.86121	0.8074
0.82365	0.83759	0.86133	0.86607	0.83963	0.81345	0.82111	0.90201	0.82493	0.84446	0.84527	0.89584	0.87935	0.83771	0.86081	0.84719	0.85515	0.85505	0.78683	0.80939	0.85864	0.86588	0.83521	0.83321	0.82918	0.74644	0.84559	0.86254	0.83306	0.85601	0.83599	0.83252	0.85028	0.80236	0.86492	0.76829	0.92111	0.88711	0.88843	0.80815	0.88118	0.81122	0.84354	0.84853	0.85033	0.83652	0.8598	0.83576	0.89206	0.81103
0.85	0.87444	0.92155	0.90392	0.89011	0.85239	0.83241	0.89514	0.8515	0.91691	0.91185	0.86394	0.87537	0.86914	0.879	0.86472	0.88563	0.87305	0.9052	0.86755	0.87069	0.92079	0.88781	0.84787	0.92815	0.86476	0.83121	0.88655	0.8696	0.88348	0.87052	0.86653	0.8987	0.925	0.82651	0.82376	0.90204	0.88229	0.83918	0.84087	0.91981	0.88289	0.80327	0.95504	0.96149	0.87597	0.92048	0.84467	0.86871	0.83166
0.87147	0.90948	0.91332	0.93254	0.89695	0.87468	0.91254	0.92992	0.89047	0.85836	0.8939	0.91272	0.89879	0.90131	0.8774	0.90767	0.89049	0.93113	0.92169	0.81289	0.85697	0.91897	0.95839	0.86117	0.92162	0.79742	0.84756	0.92201	0.86074	0.92554	0.86505	0.85966	0.91784	0.90316	0.87477	0.83555	0.95928	0.92928	0.88962	0.80658	0.9338	0.94635	0.88611	0.90645	0.9066	0.90071	0.9233	0.90245	0.89117	0.82019
0.83728	0.86023	0.89627	0.8298	0.85183	0.83095	0.76976	0.85709	0.8441	0.85519	0.85809	0.89493	0.815	0.84087	0.90564	0.81857	0.82538	0.85296	0.85175	0.81575	0.83565	0.90087	0.85214	0.89194	0.83845	0.85023	0.80325	0.81896	0.84509	0.82874	0.84627	0.84521	0.84388	0.85803	0.76209	0.78226	0.85272	0.85825	0.83167	0.8031	0.82974	0.8416	0.7988	0.86192	0.87204	0.80085	0.86279	0.82352	0.82361	0.76782
0.87319	0.8756	0.95212	0.92202	0.86025	0.88666	0.90534	0.92169	0.88694	0.8353	0.92775	0.88666	0.89344	0.84652	0.90652	0.8563	0.90946	0.89561	0.8915	0.81409	0.82021	0.93868	0.87872	0.88096	0.91001	0.78036	0.82602	0.89995	0.86991	0.90315	0.87321	0.86922	0.83724	0.89385	0.87509	0.83405	0.92249	0.87516	0.85585	0.81618	0.90633	0.90025	0.83886	0.93188	0.92716	0.88515	0.90045	0.87774	0.89066	0.81013
0.82456	0.9117	0.90969	0.91622	0.92594	0.85078	0.87771	0.94143	0.92327	0.85883	0.90635	0.91545	0.88674	0.87028	0.9058	0.89279	0.89918	0.89687	0.89179	0.89313	0.88806	0.92421	0.90805	0.89664	0.87497	0.84639	0.83786	0.89529	0.8679	0.89639	0.86923	0.86663	0.89044	0.8909	0.87618	0.88375	0.91407	0.89595	0.87436	0.86535	0.92495	0.90569	0.86307	0.92451	0.92653	0.88948	0.90371	0.91858	0.91864	0.87141
0.83936	0.88985	0.9094	0.92491	0.90776	0.86942	0.91353	0.94355	0.93831	0.86914	0.8842	0.90387	0.91599	0.90297	0.90459	0.88696	0.88454	0.89183	0.85551	0.85975	0.87507	0.90086	0.89331	0.89072	0.87374	0.82004	0.8524	0.90197	0.85139	0.90427	0.85624	0.85122	0.90909	0.83473	0.89505	0.86122	0.9061	0.8994	0.91379	0.82493	0.91715	0.89285	0.85277	0.9009	0.90161	0.87252	0.89282	0.91343	0.91736	0.84762
0.88391	0.9325	0.91723	0.95012	0.88854	0.88791	0.90104	0.95886	0.90811	0.8698	0.92739	0.91418	0.91792	0.90802	0.87368	0.93405	0.9193	0.94273	0.93368	0.85519	0.89136	0.92974	0.94319	0.88933	0.91344	0.82198	0.86354	0.9377	0.89797	0.93977	0.90075	0.89581	0.90245	0.91248	0.88954	0.86909	0.96405	0.92507	0.89055	0.82792	0.93655	0.94668	0.87296	0.92878	0.9344	0.92873	0.90718	0.89174	0.90853	0.81059
0.85569	0.90139	0.93881	0.89079	0.84617	0.85954	0.85211	0.91514	0.86899	0.83993	0.93597	0.87332	0.8535	0.86237	0.89274	0.86808	0.92081	0.88128	0.88859	0.81236	0.82877	0.9246	0.9113	0.88064	0.90825	0.81083	0.80963	0.90276	0.87565	0.89862	0.87685	0.8719	0.8273	0.91095	0.82442	0.84438	0.91764	0.91339	0.83029	0.80386	0.88843	0.88351	0.8476	0.93127	0.93907	0.86161	0.88085	0.87035	0.85543	0.77433
0.81594	0.86962	0.89095	0.89949	0.90615	0.84767	0.87289	0.9154	0.87794	0.88722	0.90712	0.93566	0.88437	0.90581	0.90231	0.87991	0.88471	0.90086	0.85637	0.82415	0.85828	0.90615	0.90173	0.83222	0.89099	0.84066	0.82855	0.92188	0.81773	0.92928	0.82221	0.81691	0.91564	0.85487	0.81384	0.84418	0.89769	0.91295	0.89375	0.84034	0.89634	0.88979	0.84668	0.88368	0.88165	0.84478	0.90579	0.88158	0.9136	0.84264
0.86887	0.82405	0.85852	0.87847	0.78004	0.80681	0.87164	0.90694	0.8368	0.81501	0.84362	0.82995	0.91247	0.85955	0.81857	0.84339	0.86451	0.8697	0.79466	0.81068	0.8144	0.86775	0.83773	0.79579	0.84327	0.77093	0.82442	0.86332	0.82667	0.86909	0.82329	0.82403	0.86566	0.81263	0.8473	0.7954	0.88564	0.85577	0.92018	0.77489	0.88014	0.82386	0.79032	0.86585	0.87132	0.83067	0.87502	0.86554	0.85975	0.81846
0.83304	0.89127	0.82424	0.88488	0.86608	0.82485	0.83102	0.88705	0.8727	0.82069	0.80748	0.86933	0.84617	0.90415	0.79451	0.86888	0.86703	0.86648	0.84115	0.79656	0.88121	0.85435	0.86639	0.8449	0.84807	0.78169	0.81195	0.85541	0.83178	0.85336	0.83305	0.83329	0.84243	0.83501	0.85768	0.79264	0.88786	0.87882	0.83712	0.76686	0.8729	0.85115	0.82083	0.83989	0.85092	0.84783	0.8392	0.84019	0.85286	0.7813
0.81065	0.88188	0.91505	0.9011	0.92205	0.82136	0.84417	0.90312	0.8854	0.8982	0.8873	0.92082	0.87773	0.85442	0.91277	0.87166	0.88232	0.87291	0.86643	0.86908	0.86428	0.93106	0.89246	0.87019	0.8872	0.86223	0.86485	0.89404	0.84174	0.89317	0.84347	0.83985	0.91623	0.88459	0.84161	0.85009	0.91224	0.88775	0.89516	0.89554	0.92823	0.88584	0.86529	0.91299	0.9119	0.8811	0.91725	0.89881	0.91539	0.88142
0.84192	0.84068	0.86765	0.88981	0.88517	0.83046	0.83011	0.88696	0.82411	0.88919	0.84536	0.88907	0.88059	0.85968	0.86734	0.81623	0.84857	0.84656	0.81947	0.8201	0.83199	0.90725	0.83559	0.8224	0.87557	0.8298	0.86052	0.85552	0.7853	0.86043	0.78433	0.78343	0.89834	0.8363	0.80801	0.78212	0.89088	0.84689	0.89373	0.83998	0.8899	0.85637	0.82271	0.86878	0.86903	0.83966	0.89333	0.87118	0.90109	0.85899
0.85085	0.92946	0.93128	0.9404	0.89526	0.88888	0.92719	0.96625	0.91417	0.82751	0.93529	0.93657	0.92087	0.88901	0.88019	0.921	0.93298	0.92724	0.90482	0.81536	0.85315	0.94209	0.93782	0.89496	0.91465	0.81736	0.86152	0.9399	0.86872	0.94655	0.87167	0.86768	0.85918	0.89827	0.86893	0.85551	0.94724	0.93761	0.90965	0.80947	0.92882	0.92123	0.86051	0.91877	0.92211	0.9016	0.88995	0.92609	0.90739	0.81826
0.77972	0.90115	0.87862	0.90848	0.92973	0.82622	0.8469	0.90402	0.87379	0.87404	0.86636	0.87354	0.91441	0.84594	0.8775	0.86783	0.87312	0.86265	0.84842	0.85254	0.8579	0.88637	0.87643	0.85886	0.86669	0.80546	0.82984	0.88613	0.80055	0.8862	0.80538	0.79601	0.86119	0.88034	0.84306	0.8544	0.89628	0.86764	0.87604	0.85384	0.91633	0.87902	0.82333	0.91291	0.90936	0.86809	0.8918	0.87635	0.8945	0.84802
0.86241	0.86882	0.90563	0.88661	0.83825	0.83944	0.82944	0.89257	0.86871	0.86758	0.90584	0.87734	0.86388	0.90214	0.85332	0.85916	0.86087	0.93435	0.8548	0.77939	0.88505	0.89071	0.86136	0.80615	0.91549	0.82881	0.77115	0.90578	0.84435	0.90842	0.84709	0.84156	0.88885	0.87417	0.85491	0.79701	0.90206	0.90535	0.84308	0.8334	0.88882	0.85833	0.84294	0.89882	0.89736	0.84336	0.92469	0.83145	0.85586	0.77716
0.82039	0.85478	0.83514	0.88023	0.87974	0.77115	0.84016	0.85779	0.8271	0.86029	0.80656	0.86063	0.88838	0.86891	0.85293	0.8593	0.8253	0.84608	0.84644	0.82336	0.82264	0.86285	0.88157	0.7976	0.8736	0.74526	0.79259	0.85599	0.79706	0.85656	0.80164	0.7928	0.88603	0.85815	0.83822	0.77969	0.88842	0.85161	0.85716	0.774	0.90369	0.89023	0.76301	0.84566	0.84692	0.85531	0.88526	0.83714	0.82635	0.8372
0.83044	0.89401	0.89235	0.91533	0.88409	0.8465	0.88592	0.91764	0.88445	0.83173	0.88385	0.89573	0.90916	0.85514	0.85213	0.91499	0.90082	0.91571	0.91777	0.79218	0.83782	0.90195	0.94955	0.83235	0.8908	0.76405	0.8005	0.90599	0.87119	0.90547	0.87512	0.86986	0.87708	0.88474	0.86813	0.85107	0.93443	0.90935	0.86415	0.80332	0.91907	0.9251	0.87202	0.90548	0.90091	0.8985	0.8985	0.88359	0.87809	0.80991
0.7996	0.85754	0.84421	0.85934	0.86918	0.78697	0.85881	0.88515	0.87546	0.76512	0.86082	0.88099	0.86231	0.83666	0.82486	0.87153	0.89062	0.90643	0.84557	0.80529	0.84704	0.85742	0.88334	0.8089	0.824	0.77323	0.76165	0.85177	0.85171	0.85771	0.85925	0.85368	0.84928	0.83411	0.79567	0.81552	0.8734	0.90237	0.84089	0.79274	0.87613	0.86945	0.81243	0.86279	0.86648	0.83902	0.84357	0.87298	0.85877	0.79224
0.85781	0.93427	0.92958	0.92761	0.89868	0.86406	0.89852	0.94453	0.91998	0.86757	0.91691	0.90722	0.91938	0.88709	0.88402	0.91763	0.92615	0.94043	0.92549	0.84674	0.86903	0.92638	0.94412	0.8575	0.90846	0.79613	0.82988	0.92845	0.90136	0.92904	0.90179	0.89925	0.89409	0.91598	0.88275	0.8742	0.95938	0.90868	0.89392	0.87618	0.93288	0.92846	0.91716	0.93538	0.92985	0.90867	0.94059	0.91396	0.91621	0.83702
0.88728	0.90585	0.88467	0.92964	0.87703	0.87252	0.86059	0.92399	0.87192	0.82246	0.86476	0.85117	0.90168	0.86749	0.82201	0.90504	0.85716	0.91145	0.889	0.84267	0.85994	0.8862	0.89796	0.89281	0.86583	0.79239	0.88428	0.89541	0.86497	0.89645	0.8706	0.86323	0.86826	0.87714	0.89201	0.86638	0.9233	0.88198	0.87618	0.80114	0.89522	0.90829	0.85702	0.90043	0.90366	0.89963	0.86024	0.86918	0.86815	0.81617
0.83655	0.91685	0.91655	0.9153	0.92319	0.8477	0.88303	0.92131	0.90454	0.84496	0.89228	0.88765	0.88269	0.86001	0.8577	0.90676	0.89304	0.90915	0.89824	0.83877	0.89353	0.90928	0.94256	0.84105	0.89702	0.82073	0.86666	0.91733	0.88886	0.91043	0.89319	0.887	0.88243	0.90126	0.87654	0.84959	0.94146	0.92853	0.87631	0.83169	0.92997	0.90461	0.88644	0.9231	0.92394	0.89163	0.89101	0.89561	0.89047	0.82769
0.80429	0.84964	0.88115	0.87017	0.89638	0.81762	0.82475	0.85326	0.85768	0.92245	0.8555	0.85824	0.84156	0.87716	0.89226	0.83868	0.8606	0.87004	0.85253	0.83911	0.82871	0.86755	0.86157	0.83374	0.90102	0.81773	0.80119	0.85385	0.825	0.85196	0.82852	0.82284	0.91186	0.87718	0.7779	0.78128	0.86935	0.86077	0.846	0.8535	0.87952	0.87015	0.78478	0.8976	0.89912	0.85015	0.91224	0.83341	0.85348	0.8544
0.87528	0.92583	0.90733	0.93976	0.90061	0.87486	0.90741	0.94992	0.91748	0.85862	0.90129	0.88931	0.92667	0.89732	0.85712	0.92628	0.91688	0.93625	0.9178	0.85745	0.91838	0.91204	0.9394	0.87283	0.88955	0.81852	0.84822	0.92291	0.89224	0.92426	0.89482	0.8903	0.8836	0.88869	0.88759	0.85313	0.95879	0.9151	0.88942	0.83714	0.92803	0.92971	0.88503	0.93133	0.9367	0.88966	0.89274	0.89798	0.91305	0.81583
0.83734	0.85466	0.87888	0.91951	0.88754	0.82008	0.85905	0.91732	0.90001	0.89496	0.86391	0.86836	0.89204	0.87409	0.86582	0.85471	0.86815	0.88058	0.85955	0.90099	0.91502	0.87875	0.87771	0.87807	0.85945	0.85182	0.85069	0.871	0.81743	0.87205	0.81748	0.81523	0.8894	0.85495	0.84126	0.83691	0.92645	0.85195	0.88528	0.89895	0.90679	0.86855	0.85923	0.91842	0.92132	0.87319	0.89613	0.8528	0.93276	0.84269
0.86296	0.90674	0.8943	0.9222	0.88071	0.84608	0.8892	0.92666	0.90979	0.86139	0.89214	0.904	0.88988	0.90365	0.89103	0.88266	0.88824	0.90072	0.87779	0.84273	0.89117	0.90499	0.90965	0.89044	0.85736	0.81347	0.86031	0.90511	0.88133	0.90805	0.8859	0.87947	0.88069	0.85734	0.8742	0.85305	0.94915	0.90249	0.87373	0.8168	0.91608	0.90397	0.88674	0.90226	0.91074	0.90218	0.88809	0.8753	0.92159	0.7803
0.85688	0.90055	0.9679	0.8958	0.87458	0.88132	0.85155	0.91566	0.86525	0.84474	0.94143	0.92389	0.84874	0.82642	0.9107	0.88411	0.91976	0.91842	0.91458	0.78632	0.83164	0.93793	0.89454	0.87094	0.90884	0.78236	0.77933	0.88831	0.90465	0.88582	0.90796	0.90474	0.84401	0.9234	0.86182	0.81157	0.92865	0.90637	0.85241	0.85956	0.90287	0.88046	0.88216	0.93449	0.92618	0.8728	0.92901	0.87257	0.85758	0.8204
0.84917	0.93078	0.91383	0.93444	0.89669	0.88208	0.88409	0.94435	0.91475	0.87145	0.90577	0.9188	0.90093	0.88808	0.92128	0.89182	0.90052	0.89915	0.87792	0.84742	0.88118	0.92123	0.92515	0.9186	0.87236	0.80182	0.85664	0.909	0.8645	0.91268	0.86749	0.86172	0.86487	0.87332	0.87069	0.86038	0.9528	0.9149	0.89107	0.82545	0.91341	0.91457	0.88077	0.90454	0.90662	0.89985	0.88699	0.88684	0.92146	0.79798
0.87039	0.8935	0.94864	0.91171	0.87196	0.88289	0.87503	0.91223	0.88443	0.88404	0.94014	0.89121	0.86518	0.89891	0.90651	0.8803	0.91692	0.9148	0.90929	0.82877	0.87675	0.92257	0.90685	0.83048	0.94212	0.83472	0.78888	0.90886	0.87468	0.90816	0.87981	0.87425	0.88904	0.92055	0.8467	0.8115	0.9173	0.91685	0.85179	0.83638	0.91491	0.88802	0.8299	0.94039	0.94319	0.86482	0.92865	0.85616	0.87446	0.80895
0.87888	0.94735	0.93813	0.94803	0.91197	0.88481	0.91967	0.95996	0.93287	0.84422	0.9231	0.92902	0.92169	0.90014	0.88849	0.91622	0.90982	0.93116	0.90139	0.82103	0.87875	0.95241	0.925	0.87761	0.91896	0.81211	0.83728	0.93395	0.88105	0.94001	0.88415	0.87857	0.88546	0.89761	0.908	0.85655	0.94989	0.92423	0.90761	0.82104	0.94834	0.93868	0.87102	0.91673	0.91411	0.9077	0.9141	0.91984	0.90054	0.81759
0.83224	0.89331	0.93746	0.91928	0.87153	0.88921	0.88294	0.92302	0.87907	0.8608	0.9325	0.87645	0.85453	0.84388	0.89024	0.87366	0.89142	0.88046	0.90272	0.81195	0.83198	0.91652	0.89526	0.88828	0.88506	0.80059	0.79032	0.88678	0.86608	0.88959	0.87299	0.86331	0.8501	0.89165	0.86207	0.81622	0.91557	0.88304	0.83398	0.79868	0.91652	0.90051	0.83139	0.94665	0.94794	0.87166	0.89546	0.86179	0.86457	0.79226
0.84542	0.91218	0.89981	0.92118	0.90935	0.86943	0.88947	0.95553	0.92677	0.85417	0.90948	0.93014	0.93322	0.89702	0.89141	0.88314	0.88911	0.9212	0.84639	0.82969	0.88546	0.91647	0.89093	0.87822	0.86963	0.80587	0.82571	0.92048	0.87095	0.9249	0.87184	0.8685	0.89719	0.8419	0.88755	0.9073	0.92188	0.92877	0.90434	0.81372	0.92614	0.88242	0.87081	0.91071	0.90482	0.89006	0.90343	0.89376	0.9299	0.80986
0.83753	0.9054	0.91289	0.93032	0.90141	0.86763	0.88817	0.93276	0.9068	0.89747	0.90464	0.92561	0.89796	0.89293	0.92537	0.88121	0.88288	0.90034	0.88966	0.8253	0.86625	0.9281	0.92936	0.86338	0.88967	0.81812	0.83925	0.90646	0.84662	0.91143	0.84986	0.84432	0.90616	0.8761	0.86664	0.83531	0.95352	0.90119	0.88951	0.84536	0.9283	0.91656	0.89592	0.9066	0.90379	0.90012	0.93029	0.88204	0.92959	0.81285
0.84146	0.90448	0.88866	0.92575	0.89709	0.84037	0.89418	0.91766	0.9329	0.87687	0.89488	0.91018	0.86754	0.91447	0.89568	0.87527	0.88394	0.9231	0.88837	0.84184	0.89494	0.90384	0.92967	0.85144	0.90926	0.84602	0.79657	0.8861	0.84139	0.89299	0.84371	0.83993	0.91885	0.87709	0.856	0.85207	0.92136	0.90549	0.89076	0.85572	0.91439	0.91248	0.8703	0.89737	0.89808	0.88352	0.92949	0.89516	0.90798	0.82059
0.85262	0.93354	0.93772	0.94051	0.9378	0.88573	0.8958	0.94449	0.91422	0.89028	0.92107	0.92173	0.90233	0.89424	0.89068	0.89455	0.90109	0.91083	0.91886	0.85774	0.89118	0.93683	0.92725	0.85531	0.92143	0.82441	0.84324	0.92842	0.8709	0.93058	0.8727	0.87032	0.90351	0.91081	0.87128	0.84787	0.94436	0.90604	0.88028	0.85055	0.94507	0.93306	0.86876	0.92873	0.92634	0.90359	0.92843	0.89863	0.91478	0.82609
0.85313	0.88702	0.91624	0.923	0.88534	0.83705	0.84714	0.91137	0.868	0.82652	0.89651	0.91618	0.88776	0.861	0.85234	0.88095	0.88616	0.88628	0.89889	0.81387	0.85934	0.93153	0.88785	0.84563	0.89788	0.83377	0.8212	0.9006	0.83316	0.90592	0.83716	0.83394	0.83789	0.88781	0.84364	0.81716	0.91316	0.86864	0.87144	0.86433	0.91549	0.88676	0.87161	0.89661	0.89081	0.85684	0.88297	0.89867	0.88691	0.8234
0.85438	0.82602	0.82905	0.89087	0.85291	0.76714	0.84969	0.86312	0.86684	0.83066	0.81453	0.84948	0.87052	0.84448	0.84541	0.84287	0.83502	0.88695	0.81517	0.83201	0.91131	0.85803	0.85755	0.79252	0.8017	0.80207	0.81259	0.83111	0.81371	0.8326	0.81703	0.81282	0.85639	0.80667	0.82068	0.79269	0.92498	0.83217	0.86969	0.88304	0.86331	0.82829	0.89291	0.87391	0.86485	0.82159	0.87621	0.81563	0.93255	0.82909
0.81988	0.81057	0.85198	0.86291	0.86804	0.77204	0.78429	0.84738	0.83581	0.89952	0.82745	0.82188	0.84197	0.85935	0.85218	0.81908	0.84779	0.82566	0.84872	0.92273	0.8793	0.85409	0.82949	0.87968	0.85193	0.86036	0.82708	0.81337	0.80182	0.80881	0.80442	0.80073	0.84078	0.85886	0.78845	0.77381	0.85386	0.79797	0.81475	0.898	0.84488	0.82883	0.78285	0.9024	0.91272	0.82251	0.86818	0.81403	0.85768	0.86576
0.87147	0.88972	0.92193	0.91223	0.86639	0.88082	0.88648	0.90922	0.853	0.82149	0.90432	0.90678	0.88818	0.86638	0.89651	0.89969	0.92109	0.89951	0.89102	0.80743	0.82522	0.92663	0.89957	0.87889	0.88197	0.80459	0.84159	0.88626	0.89409	0.88913	0.89754	0.89392	0.86419	0.89303	0.83446	0.81682	0.90206	0.91187	0.85674	0.78327	0.87859	0.89104	0.8251	0.92101	0.92494	0.85369	0.88216	0.86446	0.87139	0.81382
0.79451	0.86965	0.91818	0.85781	0.90022	0.83927	0.85826	0.87878	0.86201	0.89122	0.88066	0.90354	0.83447	0.84421	0.94853	0.83569	0.86082	0.83435	0.85743	0.81519	0.81074	0.90631	0.86351	0.86619	0.85643	0.79367	0.82841	0.84737	0.84428	0.84476	0.84906	0.84145	0.889	0.83155	0.81416	0.80781	0.87228	0.86799	0.86454	0.80384	0.86022	0.86691	0.81921	0.88516	0.88281	0.84701	0.89399	0.85188	0.84013	0.80914
0.8197	0.89233	0.92092	0.88968	0.85871	0.84432	0.83017	0.89397	0.88932	0.79883	0.89811	0.85805	0.84436	0.83881	0.84006	0.84297	0.89502	0.88863	0.85981	0.81979	0.84028	0.91767	0.86636	0.80609	0.86265	0.82764	0.79739	0.86794	0.88741	0.8738	0.88767	0.88784	0.85641	0.88047	0.85959	0.79787	0.87652	0.88531	0.82673	0.82502	0.90954	0.85216	0.82978	0.92038	0.92244	0.88691	0.90148	0.87877	0.86969	0.81321
0.82811	0.89638	0.91188	0.91724	0.92128	0.85657	0.90079	0.92213	0.91558	0.85037	0.88616	0.9194	0.88114	0.86565	0.90707	0.88861	0.89436	0.88813	0.86237	0.8557	0.88049	0.93819	0.90029	0.89938	0.8776	0.86391	0.90263	0.89009	0.84871	0.89406	0.85208	0.84783	0.87612	0.86551	0.84774	0.83688	0.9201	0.90776	0.9055	0.85061	0.9119	0.88664	0.86522	0.9069	0.90661	0.88785	0.8825	0.90472	0.91907	0.85741
0.86803	0.90957	0.90045	0.9096	0.91247	0.84586	0.86818	0.92823	0.89698	0.88201	0.86745	0.9177	0.89674	0.90023	0.89213	0.88566	0.87272	0.89662	0.88812	0.88205	0.90786	0.90727	0.90241	0.917	0.87399	0.83301	0.89149	0.8876	0.87214	0.88765	0.87157	0.87	0.91225	0.87051	0.85393	0.84273	0.93601	0.9019	0.89716	0.82498	0.90066	0.90873	0.8464	0.89489	0.90536	0.88737	0.88623	0.87303	0.88598	0.81438
0.85747	0.8992	0.90074	0.92672	0.88796	0.8306	0.85461	0.90303	0.87106	0.81053	0.86951	0.90716	0.87632	0.84424	0.8469	0.90575	0.89263	0.91456	0.89744	0.80961	0.84449	0.90206	0.91184	0.8789	0.86874	0.75071	0.8226	0.87949	0.8825	0.8787	0.88788	0.88147	0.84611	0.87983	0.87189	0.8082	0.94471	0.88627	0.86428	0.8458	0.90401	0.91123	0.88172	0.89617	0.89241	0.89496	0.88177	0.86869	0.87368	0.83986
0.84148	0.90165	0.89921	0.92801	0.87314	0.85664	0.91676	0.92433	0.89963	0.85862	0.88872	0.91586	0.90472	0.89238	0.91192	0.87122	0.87137	0.90103	0.86255	0.81874	0.84222	0.90792	0.8897	0.8927	0.8856	0.80921	0.86968	0.9038	0.85404	0.90827	0.85826	0.85126	0.89699	0.85522	0.86537	0.84633	0.91592	0.89768	0.9071	0.79103	0.9168	0.92104	0.85679	0.88068	0.88271	0.87858	0.8911	0.92341	0.8956	0.78834
0.87335	0.92699	0.9279	0.9228	0.89143	0.86522	0.87937	0.94681	0.90926	0.8642	0.92085	0.92753	0.90859	0.89586	0.86061	0.90289	0.88479	0.95047	0.90642	0.80777	0.88526	0.91657	0.93056	0.85957	0.88876	0.81016	0.83844	0.9426	0.88546	0.94902	0.89025	0.88353	0.89603	0.88637	0.88176	0.87151	0.95402	0.92056	0.89969	0.83295	0.92006	0.92963	0.90102	0.91367	0.91252	0.89788	0.92017	0.89823	0.90282	0.79117
0.82964	0.89183	0.89475	0.88464	0.87209	0.84149	0.84639	0.917	0.86884	0.8188	0.85063	0.91369	0.88606	0.86265	0.88083	0.88368	0.86574	0.85813	0.87325	0.78226	0.83007	0.90362	0.87709	0.90965	0.84758	0.79956	0.85259	0.88319	0.82849	0.88346	0.8285	0.82765	0.83574	0.84439	0.83792	0.81352	0.90349	0.87294	0.85486	0.78579	0.85989	0.87492	0.8499	0.85615	0.86429	0.84207	0.8367	0.87607	0.85339	0.78367
0.85214	0.93025	0.91718	0.94959	0.89274	0.88018	0.9067	0.94865	0.90821	0.87138	0.92845	0.90708	0.92215	0.91469	0.87852	0.90016	0.89076	0.92029	0.89134	0.81356	0.8657	0.92077	0.92522	0.83865	0.91043	0.80496	0.83381	0.95788	0.85918	0.96474	0.86268	0.85574	0.88659	0.89205	0.87152	0.85711	0.94166	0.91452	0.88264	0.79122	0.94361	0.93772	0.84143	0.91171	0.91364	0.90528	0.90559	0.88694	0.90804	0.78089
0.80369	0.85916	0.85556	0.90131	0.84444	0.85114	0.82817	0.89022	0.87851	0.90342	0.83225	0.83698	0.88425	0.89954	0.84345	0.8356	0.84559	0.87122	0.83265	0.83125	0.85333	0.8551	0.86113	0.82916	0.87456	0.80758	0.80423	0.88491	0.78255	0.88845	0.78357	0.78155	0.90774	0.85248	0.8698	0.82666	0.87938	0.85391	0.86383	0.82012	0.92974	0.87363	0.82542	0.87358	0.87564	0.88375	0.9145	0.86283	0.88465	0.80856
0.81888	0.87074	0.88635	0.91567	0.87852	0.84546	0.89746	0.92619	0.90172	0.84042	0.89345	0.90163	0.90284	0.85575	0.90682	0.87169	0.9008	0.90929	0.82805	0.83516	0.89049	0.89584	0.87415	0.85552	0.83625	0.80601	0.82188	0.89427	0.84788	0.89694	0.85054	0.84627	0.86914	0.82483	0.86827	0.83902	0.91923	0.89149	0.88989	0.86681	0.89765	0.87449	0.90126	0.89039	0.886	0.83354	0.8841	0.90095	0.94583	0.8275
0.84792	0.88574	0.89077	0.89316	0.87078	0.82764	0.84509	0.91368	0.87753	0.86623	0.87878	0.90795	0.91261	0.88068	0.89913	0.82846	0.87399	0.85697	0.8261	0.82098	0.85511	0.90932	0.86271	0.84871	0.86678	0.78121	0.79896	0.90321	0.85032	0.90181	0.84809	0.84739	0.87935	0.83085	0.8661	0.89342	0.90379	0.87948	0.88277	0.80638	0.91802	0.87662	0.86874	0.87915	0.87812	0.83666	0.88799	0.90971	0.91863	0.79231
0.84611	0.86359	0.87175	0.90753	0.88156	0.81332	0.8678	0.87718	0.85308	0.86469	0.85305	0.90545	0.85409	0.8848	0.88237	0.85708	0.83717	0.92011	0.86997	0.79558	0.85743	0.86717	0.87795	0.84328	0.8829	0.78099	0.83986	0.88182	0.82729	0.88026	0.83121	0.82642	0.86602	0.87794	0.81951	0.78128	0.93367	0.86374	0.86182	0.8622	0.87859	0.88274	0.89876	0.86711	0.85324	0.85655	0.91259	0.85349	0.88159	0.82235
0.85623	0.84683	0.86879	0.86272	0.84461	0.86939	0.81484	0.88848	0.84095	0.87669	0.87331	0.86124	0.87518	0.86479	0.90756	0.82374	0.85987	0.85255	0.82832	0.81966	0.82824	0.90221	0.83693	0.86625	0.85282	0.81344	0.80201	0.84417	0.83516	0.85066	0.8364	0.8341	0.89466	0.82341	0.8336	0.84433	0.85922	0.8675	0.84098	0.77471	0.86182	0.86114	0.80418	0.86912	0.88034	0.83424	0.8692	0.84943	0.87228	0.79113
0.8048	0.85308	0.84177	0.84045	0.85794	0.79725	0.78325	0.83828	0.79718	0.84092	0.81309	0.8422	0.79183	0.85345	0.85193	0.82124	0.8184	0.83607	0.9028	0.81902	0.78624	0.83227	0.88189	0.8391	0.86299	0.75898	0.77427	0.80919	0.8043	0.80449	0.80487	0.80674	0.84268	0.91052	0.75596	0.76237	0.87106	0.82653	0.7479	0.79175	0.83757	0.85526	0.8028	0.85672	0.86506	0.84692	0.88367	0.80328	0.80323	0.78984
0.83708	0.90136	0.87313	0.90714	0.88115	0.84393	0.86068	0.92445	0.89271	0.87118	0.86592	0.91277	0.89492	0.9107	0.88685	0.90417	0.87953	0.90777	0.89095	0.85532	0.86072	0.893	0.91169	0.86671	0.89615	0.81898	0.82099	0.87966	0.84515	0.88089	0.84599	0.84494	0.94058	0.89234	0.87045	0.85247	0.90783	0.90894	0.87538	0.81861	0.91495	0.90073	0.82795	0.88836	0.89504	0.90736	0.92849	0.88192	0.88624	0.84343
0.82437	0.83213	0.86524	0.8691	0.87029	0.79353	0.80963	0.86607	0.85629	0.87603	0.84697	0.84172	0.85284	0.85139	0.86847	0.8303	0.86888	0.83652	0.8442	0.90265	0.86624	0.8779	0.83702	0.8932	0.8494	0.84589	0.81575	0.81254	0.82513	0.81647	0.8283	0.82318	0.84368	0.84444	0.80837	0.78948	0.85566	0.81925	0.83065	0.87284	0.85051	0.84787	0.78436	0.90197	0.91189	0.83052	0.85672	0.84074	0.86363	0.85561
0.83087	0.89229	0.91081	0.91855	0.91715	0.85481	0.89757	0.92318	0.91421	0.85329	0.88631	0.91589	0.88074	0.86838	0.90645	0.8859	0.89203	0.88847	0.85679	0.86386	0.88405	0.93284	0.89989	0.90371	0.87541	0.86648	0.90689	0.89339	0.84515	0.89454	0.84858	0.84364	0.87851	0.86832	0.8501	0.84692	0.92087	0.90901	0.90977	0.85562	0.91638	0.8822	0.87029	0.91212	0.91003	0.88761	0.88484	0.90684	0.92364	0.86492
0.83464	0.86494	0.84472	0.87477	0.82115	0.82878	0.87353	0.91302	0.85498	0.78218	0.85765	0.86412	0.87725	0.84852	0.82285	0.86868	0.86028	0.89361	0.797	0.78572	0.85131	0.86642	0.8475	0.80039	0.84174	0.74068	0.83606	0.88214	0.84831	0.87759	0.84903	0.84591	0.87265	0.81996	0.87472	0.83409	0.90586	0.91305	0.88568	0.73334	0.90299	0.85112	0.82546	0.84601	0.84521	0.86833	0.85804	0.85581	0.86611	0.75987
0.81607	0.92874	0.91499	0.90565	0.89823	0.86787	0.9063	0.9447	0.93365	0.86059	0.91585	0.90271	0.88041	0.89235	0.8785	0.88907	0.89012	0.90605	0.87217	0.8128	0.89071	0.90107	0.91124	0.84518	0.86705	0.80079	0.82495	0.931	0.86785	0.93334	0.87274	0.86474	0.86311	0.85364	0.8825	0.8546	0.92238	0.91242	0.89493	0.79283	0.9181	0.90351	0.85874	0.89339	0.89604	0.87839	0.88147	0.88967	0.87901	0.75906
0.84802	0.90183	0.89991	0.88752	0.89716	0.86194	0.86013	0.93201	0.88906	0.77545	0.86123	0.91902	0.88213	0.84966	0.84661	0.88423	0.85235	0.89279	0.83949	0.80396	0.84439	0.90377	0.88429	0.88818	0.84038	0.78485	0.86887	0.86705	0.85378	0.87601	0.85686	0.852	0.88279	0.81998	0.84372	0.81602	0.91066	0.92289	0.91838	0.75845	0.87492	0.88208	0.81092	0.87358	0.87408	0.87343	0.8456	0.86718	0.86466	0.80493
0.84149	0.8483	0.91216	0.89652	0.85466	0.85195	0.87779	0.90459	0.84907	0.81264	0.89994	0.896	0.86607	0.81032	0.8758	0.85125	0.89452	0.87009	0.83967	0.81282	0.81332	0.9256	0.8649	0.8707	0.87147	0.80024	0.822	0.85642	0.84485	0.86442	0.84439	0.84301	0.85471	0.8531	0.79232	0.79652	0.89725	0.88404	0.88362	0.79982	0.87954	0.87704	0.79534	0.91122	0.9073	0.82777	0.86833	0.87389	0.88651	0.83128
0.82726	0.9388	0.92032	0.91375	0.8931	0.87874	0.91103	0.94843	0.92479	0.84568	0.91911	0.90012	0.88635	0.88514	0.86522	0.90027	0.89529	0.91149	0.88448	0.79906	0.88734	0.90725	0.91796	0.84023	0.87251	0.78676	0.83024	0.93722	0.87742	0.93824	0.88269	0.87432	0.85267	0.86066	0.89066	0.84504	0.93165	0.91633	0.88939	0.77566	0.92038	0.91321	0.85702	0.89422	0.8972	0.8853	0.88001	0.8814	0.86898	0.74484
0.84588	0.89868	0.89786	0.88449	0.89435	0.85933	0.85535	0.92712	0.88639	0.77206	0.85605	0.91272	0.87455	0.84646	0.8434	0.87625	0.84513	0.88508	0.8367	0.80794	0.84253	0.90118	0.8793	0.88749	0.83544	0.78741	0.87513	0.8608	0.84863	0.87005	0.85147	0.84725	0.87764	0.818	0.83808	0.81184	0.9057	0.91673	0.9143	0.75406	0.87191	0.8786	0.80351	0.86974	0.87163	0.87404	0.83968	0.86303	0.86075	0.80143
0.83411	0.84982	0.86094	0.90981	0.79224	0.76647	0.84698	0.88108	0.83655	0.78589	0.87518	0.90415	0.87001	0.83704	0.84384	0.87444	0.86549	0.89848	0.85115	0.74099	0.79649	0.8847	0.88707	0.80192	0.84905	0.77953	0.75284	0.88648	0.82422	0.8946	0.82576	0.82372	0.83709	0.85709	0.78805	0.80468	0.91617	0.85958	0.8607	0.83959	0.88832	0.86887	0.88692	0.85968	0.85127	0.82206	0.87396	0.89171	0.89949	0.79686
0.89849	0.891	0.89036	0.95303	0.87282	0.8389	0.90189	0.92083	0.88264	0.84004	0.88398	0.90914	0.91143	0.91097	0.87571	0.87126	0.872	0.9206	0.86789	0.8263	0.89142	0.91484	0.90428	0.85194	0.89336	0.83602	0.86011	0.91706	0.81816	0.92516	0.81847	0.8166	0.89228	0.87827	0.83528	0.8488	0.93582	0.8954	0.88173	0.81787	0.90823	0.92121	0.86425	0.88647	0.88289	0.86487	0.89115	0.89682	0.91743	0.80245
0.86231	0.94668	0.92774	0.94574	0.90671	0.88453	0.9056	0.95864	0.91754	0.833	0.92418	0.90994	0.90918	0.88515	0.8797	0.90275	0.91156	0.9234	0.8845	0.83354	0.86542	0.93863	0.92945	0.88653	0.91523	0.83153	0.85727	0.92759	0.87638	0.92981	0.87727	0.8737	0.87581	0.90444	0.88557	0.86934	0.93618	0.93525	0.90203	0.81948	0.93308	0.91896	0.87114	0.92673	0.9278	0.89257	0.89969	0.94233	0.90611	0.83566
0.80288	0.91069	0.89787	0.89154	0.87057	0.85087	0.85127	0.92072	0.86145	0.80934	0.91371	0.9437	0.8668	0.85441	0.86294	0.92371	0.88731	0.89952	0.885	0.7906	0.83751	0.92849	0.91485	0.84264	0.87643	0.83274	0.84978	0.92618	0.87807	0.92875	0.87893	0.87897	0.872	0.88327	0.82398	0.84282	0.89718	0.93669	0.85842	0.7749	0.90305	0.88556	0.84206	0.87083	0.87561	0.86492	0.86018	0.89818	0.8706	0.78811
0.81927	0.90623	0.89075	0.90255	0.89007	0.84438	0.85988	0.93449	0.93355	0.83178	0.89021	0.895	0.89375	0.84519	0.8764	0.90462	0.91096	0.90671	0.85727	0.85015	0.85204	0.91738	0.91364	0.90291	0.85656	0.80821	0.82597	0.87719	0.86594	0.88316	0.86734	0.86244	0.8772	0.85752	0.87593	0.88971	0.92042	0.90246	0.90051	0.86328	0.89325	0.89653	0.86783	0.9154	0.91295	0.90232	0.89034	0.90001	0.92468	0.86899
0.84185	0.90409	0.90119	0.92942	0.87661	0.86178	0.9149	0.92714	0.89802	0.85787	0.8921	0.91529	0.90416	0.89293	0.91328	0.87221	0.87104	0.90291	0.86586	0.82261	0.84487	0.90779	0.89123	0.89393	0.88664	0.81078	0.87076	0.90675	0.8545	0.91073	0.85825	0.85171	0.89911	0.85806	0.86698	0.85027	0.91623	0.89958	0.90452	0.79251	0.91673	0.92345	0.86081	0.88153	0.88365	0.87659	0.8905	0.92733	0.89618	0.7908
0.858	0.85625	0.95097	0.90873	0.88171	0.87061	0.85886	0.91293	0.87545	0.87373	0.91783	0.87376	0.88874	0.84575	0.89536	0.86056	0.92634	0.88485	0.88087	0.85805	0.83714	0.9289	0.87752	0.86993	0.90745	0.81077	0.80066	0.87871	0.85326	0.88011	0.85597	0.85327	0.8573	0.90315	0.85741	0.8176	0.91444	0.87404	0.86189	0.89668	0.91033	0.85182	0.83773	0.9623	0.95749	0.87627	0.93232	0.84657	0.89953	0.883
0.8366	0.85224	0.88876	0.91965	0.91498	0.83704	0.86825	0.89751	0.87138	0.91886	0.86523	0.90872	0.89427	0.88306	0.91068	0.87339	0.85774	0.89566	0.8807	0.84224	0.85098	0.89673	0.88691	0.83321	0.90892	0.81402	0.82429	0.88182	0.80549	0.88213	0.81059	0.80506	0.93897	0.88108	0.84616	0.81518	0.91568	0.86272	0.89586	0.88299	0.91751	0.89962	0.85095	0.89335	0.88286	0.86636	0.93845	0.86937	0.90369	0.89275
0.85568	0.94148	0.89354	0.90236	0.8961	0.837	0.88623	0.90683	0.90211	0.82078	0.87777	0.89835	0.88826	0.86525	0.86331	0.88615	0.87731	0.9244	0.87606	0.78245	0.86467	0.90389	0.90569	0.81937	0.85256	0.76572	0.80065	0.90178	0.91626	0.90108	0.91531	0.91434	0.89562	0.85598	0.85508	0.88448	0.91674	0.9093	0.87281	0.78723	0.9054	0.90984	0.89489	0.88421	0.87799	0.86888	0.89421	0.90098	0.87538	0.76375
0.85023	0.9092	0.90118	0.92273	0.86509	0.8516	0.88665	0.91457	0.90417	0.85562	0.88829	0.89001	0.87562	0.89038	0.85425	0.88986	0.89679	0.89531	0.87013	0.80985	0.86038	0.92348	0.91317	0.83001	0.88983	0.80923	0.84988	0.91148	0.86538	0.91249	0.86957	0.86267	0.88557	0.85384	0.88437	0.84088	0.92052	0.90086	0.89466	0.80714	0.92444	0.91202	0.8707	0.88501	0.88437	0.89874	0.89162	0.89354	0.88248	0.79014
0.841	0.7896	0.85177	0.87957	0.81778	0.81748	0.8127	0.86154	0.80447	0.90439	0.85092	0.85693	0.86005	0.87743	0.89891	0.82368	0.83728	0.85442	0.85196	0.87718	0.84257	0.85409	0.84141	0.82991	0.85527	0.82358	0.81187	0.82742	0.79244	0.83177	0.79667	0.79334	0.89836	0.84454	0.79706	0.77381	0.8771	0.82156	0.86282	0.8586	0.858	0.8288	0.80496	0.87704	0.88151	0.81314	0.90096	0.8184	0.88614	0.85817
0.86399	0.90741	0.90271	0.94001	0.8842	0.86612	0.88623	0.93808	0.89058	0.88371	0.92076	0.90487	0.90544	0.91637	0.87753	0.9046	0.90669	0.91447	0.89551	0.84452	0.88081	0.92333	0.92759	0.84048	0.92044	0.84737	0.87435	0.94419	0.85727	0.94326	0.86068	0.85532	0.90096	0.91179	0.87603	0.8878	0.93408	0.92192	0.88536	0.82261	0.93724	0.91519	0.86787	0.9232	0.92275	0.91919	0.91755	0.90244	0.92015	0.83588
0.85855	0.89152	0.8786	0.91644	0.88749	0.81968	0.85824	0.9043	0.87478	0.89372	0.85283	0.91233	0.89934	0.90925	0.90415	0.85041	0.86172	0.89782	0.85226	0.82574	0.88668	0.88978	0.88307	0.84015	0.91711	0.78956	0.81554	0.88119	0.80416	0.8798	0.80146	0.80161	0.9168	0.88056	0.83003	0.7957	0.94356	0.89063	0.88315	0.84336	0.9062	0.90025	0.84211	0.86816	0.86588	0.86677	0.92553	0.86483	0.9025	0.81287
0.89812	0.92943	0.92084	0.94283	0.90311	0.88117	0.88691	0.94123	0.90302	0.8844	0.91999	0.93202	0.9178	0.91878	0.88342	0.92078	0.90391	0.96006	0.92129	0.82532	0.89191	0.93072	0.9375	0.85525	0.93326	0.8235	0.82511	0.9335	0.89321	0.93929	0.89651	0.89199	0.94072	0.91767	0.88733	0.86689	0.95267	0.93427	0.90636	0.84078	0.94359	0.95226	0.88471	0.91723	0.9162	0.90271	0.94331	0.90763	0.90635	0.825
0.85634	0.93309	0.92108	0.93193	0.89735	0.87551	0.91018	0.94795	0.91396	0.83729	0.91851	0.92759	0.9138	0.8825	0.89074	0.92329	0.94239	0.94795	0.87711	0.80181	0.88027	0.9183	0.91859	0.8523	0.88402	0.7712	0.82572	0.9301	0.90813	0.92928	0.91246	0.90561	0.88835	0.88591	0.90817	0.85866	0.94835	0.94305	0.90897	0.82426	0.92814	0.92184	0.88754	0.91187	0.90899	0.89229	0.90988	0.9044	0.90584	0.81805
0.87832	0.93543	0.92888	0.95667	0.92185	0.8831	0.90048	0.95966	0.92498	0.8836	0.93112	0.91615	0.93361	0.91341	0.88343	0.91089	0.92751	0.94257	0.9119	0.85914	0.90419	0.93969	0.93806	0.86566	0.92356	0.84134	0.83651	0.94138	0.88286	0.94612	0.8842	0.88018	0.9122	0.91518	0.89923	0.88237	0.95681	0.92266	0.90052	0.87053	0.94895	0.93824	0.89116	0.95349	0.95344	0.90714	0.93998	0.92239	0.94555	0.86041
0.85513	0.93079	0.91494	0.93406	0.90731	0.86923	0.90126	0.94347	0.8953	0.85025	0.91248	0.92066	0.91606	0.87334	0.87796	0.87444	0.88592	0.91925	0.88224	0.80401	0.86566	0.93119	0.89062	0.87077	0.91423	0.80167	0.81088	0.91625	0.86641	0.91953	0.86774	0.86436	0.8716	0.89454	0.89577	0.85387	0.92925	0.90864	0.88395	0.81242	0.95031	0.90745	0.86754	0.90573	0.90428	0.87682	0.91436	0.92181	0.88433	0.79415
0.88604	0.85139	0.92003	0.87753	0.86229	0.84959	0.84197	0.88877	0.84226	0.87711	0.90046	0.85173	0.88079	0.87423	0.86591	0.85057	0.89157	0.91498	0.89966	0.84855	0.83053	0.9149	0.87194	0.83297	0.92629	0.82276	0.81274	0.86593	0.87446	0.87139	0.87569	0.87342	0.89086	0.91205	0.82252	0.77352	0.90085	0.87053	0.85604	0.85459	0.89061	0.88654	0.8162	0.9296	0.93123	0.85541	0.93687	0.86458	0.84105	0.85659
0.81893	0.87425	0.86846	0.91283	0.83426	0.82457	0.83896	0.89779	0.86716	0.83039	0.89766	0.85634	0.87046	0.82149	0.82857	0.87949	0.86929	0.87654	0.86693	0.7861	0.80073	0.88872	0.90133	0.79503	0.86065	0.77495	0.79426	0.90691	0.83788	0.90891	0.84365	0.83712	0.84591	0.87075	0.84995	0.90965	0.9036	0.84891	0.85775	0.83058	0.90543	0.88974	0.87904	0.89397	0.8848	0.88923	0.87569	0.88747	0.92331	0.81649
0.90652	0.92649	0.90804	0.95306	0.88968	0.88331	0.90479	0.95588	0.90526	0.85772	0.91456	0.90858	0.92948	0.91334	0.86931	0.93725	0.9056	0.94167	0.93016	0.86144	0.88345	0.93387	0.94771	0.89151	0.90768	0.83544	0.88124	0.92966	0.88625	0.93765	0.88918	0.88459	0.90045	0.91406	0.87798	0.87463	0.96162	0.91471	0.89893	0.82558	0.92138	0.9447	0.86564	0.92858	0.93499	0.92096	0.90394	0.88945	0.92067	0.83324
0.8643	0.88788	0.90006	0.92873	0.87047	0.86886	0.87685	0.92223	0.8739	0.84598	0.89817	0.89667	0.91961	0.87654	0.84739	0.88406	0.8955	0.91125	0.86177	0.82632	0.83756	0.92323	0.88476	0.83594	0.86079	0.80557	0.86564	0.91648	0.89075	0.92487	0.89567	0.89067	0.88883	0.8435	0.87357	0.84555	0.91295	0.88786	0.8992	0.82158	0.91982	0.89979	0.87192	0.91067	0.90666	0.88113	0.89067	0.91268	0.92559	0.8436
0.77483	0.87118	0.92029	0.87032	0.87486	0.85621	0.82922	0.90629	0.87057	0.86952	0.90391	0.9115	0.866	0.82071	0.94365	0.82832	0.89205	0.84258	0.83309	0.81643	0.79718	0.91123	0.84568	0.8914	0.88483	0.80704	0.77185	0.84903	0.81952	0.85356	0.81585	0.81793	0.84669	0.86267	0.79402	0.80988	0.87044	0.86357	0.874	0.86396	0.86561	0.83223	0.81594	0.89888	0.89646	0.811	0.89664	0.8829	0.89369	0.83748
0.85004	0.91368	0.88385	0.94191	0.87889	0.86406	0.89933	0.93238	0.91017	0.83708	0.8825	0.9173	0.91122	0.88765	0.92011	0.89896	0.88704	0.91686	0.87202	0.83419	0.8758	0.9109	0.90108	0.91054	0.8673	0.80852	0.84096	0.88962	0.85379	0.89457	0.85372	0.85251	0.86929	0.87096	0.86169	0.84767	0.92949	0.89708	0.87432	0.8259	0.89513	0.90623	0.87669	0.8805	0.88003	0.87283	0.88335	0.8819	0.91288	0.79068
0.84837	0.929	0.91763	0.91778	0.89025	0.83036	0.91499	0.94674	0.93189	0.82015	0.91041	0.91108	0.93393	0.89203	0.8706	0.88439	0.90487	0.90743	0.89096	0.82555	0.85119	0.92976	0.91548	0.86652	0.90293	0.80924	0.82581	0.91762	0.85979	0.92367	0.8594	0.85673	0.87466	0.88278	0.85849	0.88494	0.92444	0.90763	0.88148	0.80544	0.91821	0.91639	0.84511	0.91757	0.91944	0.90662	0.90496	0.91151	0.89778	0.7774
0.81713	0.83996	0.86284	0.87135	0.83988	0.81629	0.82164	0.90355	0.82469	0.85166	0.85229	0.90076	0.87565	0.83379	0.86622	0.84981	0.85696	0.85722	0.79276	0.80421	0.8603	0.86694	0.83871	0.83561	0.83327	0.7512	0.84009	0.86626	0.82854	0.86086	0.83151	0.82794	0.84915	0.81054	0.86457	0.77034	0.92308	0.88536	0.88742	0.81451	0.88418	0.8178	0.84813	0.84706	0.84943	0.83634	0.86269	0.83844	0.89361	0.80583
0.84663	0.90139	0.90109	0.9231	0.89681	0.84007	0.9066	0.91059	0.87943	0.88096	0.89409	0.90533	0.87596	0.88628	0.88135	0.90646	0.88158	0.89924	0.91158	0.81418	0.82547	0.91044	0.94135	0.84233	0.90525	0.79869	0.87015	0.9282	0.86485	0.92487	0.86942	0.8638	0.89568	0.90811	0.83586	0.86527	0.93222	0.89835	0.87102	0.79859	0.92091	0.93076	0.85582	0.90152	0.89966	0.91769	0.90708	0.88487	0.88116	0.82542
0.82755	0.91898	0.88617	0.8976	0.87121	0.85149	0.86118	0.9142	0.85274	0.81645	0.86819	0.89369	0.85798	0.86179	0.84465	0.91645	0.86955	0.87476	0.90842	0.80354	0.81924	0.88472	0.91561	0.83449	0.89417	0.78434	0.83916	0.89056	0.85065	0.88851	0.85191	0.8517	0.86209	0.90954	0.82095	0.8056	0.89907	0.88862	0.85728	0.7668	0.88238	0.89132	0.79789	0.8615	0.87199	0.87296	0.85932	0.85295	0.8287	0.78234
0.87125	0.89859	0.96067	0.90693	0.84751	0.88603	0.86958	0.92319	0.85996	0.87355	0.94577	0.89233	0.87864	0.86005	0.93064	0.86761	0.92808	0.88162	0.90534	0.81419	0.80738	0.94343	0.89638	0.88503	0.91965	0.7903	0.8261	0.90754	0.89114	0.9057	0.89293	0.88846	0.84298	0.92161	0.85178	0.82956	0.92193	0.89136	0.84532	0.80316	0.89622	0.90794	0.8323	0.93219	0.93744	0.87878	0.90398	0.883	0.86163	0.79972
0.84337	0.80033	0.85147	0.86058	0.80411	0.82405	0.77208	0.84479	0.80307	0.8805	0.84793	0.8335	0.81856	0.86054	0.88143	0.83345	0.82485	0.87169	0.86658	0.83272	0.79405	0.85228	0.85667	0.87281	0.86636	0.82104	0.82191	0.83464	0.80371	0.83618	0.80595	0.80401	0.85747	0.87471	0.76486	0.79107	0.87513	0.82044	0.80645	0.86563	0.8171	0.83556	0.84699	0.86489	0.86729	0.82187	0.87633	0.80451	0.85457	0.83469
0.85848	0.91976	0.89334	0.9171	0.89174	0.85341	0.84117	0.92451	0.89628	0.82508	0.88442	0.87758	0.89184	0.8802	0.81439	0.90508	0.88192	0.90325	0.88371	0.82989	0.86674	0.90188	0.90123	0.8864	0.87826	0.79055	0.86448	0.9103	0.89003	0.90836	0.89423	0.88623	0.84336	0.87253	0.89712	0.87712	0.91255	0.89755	0.85369	0.79467	0.8948	0.90879	0.84688	0.90591	0.90705	0.91472	0.85799	0.86611	0.86191	0.79701
0.86105	0.94815	0.93899	0.95955	0.91234	0.90347	0.91493	0.96165	0.92177	0.84944	0.94097	0.93226	0.92232	0.8763	0.90374	0.93291	0.93282	0.93644	0.90923	0.82502	0.88409	0.95241	0.93361	0.87471	0.89884	0.79975	0.84146	0.93862	0.89947	0.94194	0.90483	0.89655	0.88066	0.89978	0.91609	0.87082	0.96352	0.93161	0.90653	0.83633	0.95137	0.93797	0.89485	0.93634	0.92975	0.91583	0.91114	0.91105	0.92733	0.82745
0.88512	0.88986	0.92802	0.89665	0.86549	0.90021	0.84375	0.90627	0.83167	0.82931	0.89955	0.86985	0.8584	0.85056	0.88698	0.83409	0.88704	0.8579	0.90006	0.81457	0.80469	0.90859	0.87429	0.85339	0.88619	0.75509	0.78593	0.86099	0.89031	0.85957	0.89065	0.89154	0.85966	0.88766	0.83698	0.82715	0.88219	0.87028	0.82189	0.74733	0.88249	0.90279	0.8135	0.90262	0.90642	0.82848	0.87358	0.88685	0.83666	0.78629
0.86819	0.90219	0.90441	0.93152	0.90209	0.87822	0.90669	0.9135	0.86273	0.83922	0.88231	0.89928	0.89577	0.88782	0.86732	0.9051	0.89892	0.92056	0.90876	0.81422	0.84893	0.91373	0.92406	0.84269	0.91001	0.814	0.84329	0.89163	0.85345	0.89614	0.85612	0.85451	0.90838	0.90835	0.83269	0.80311	0.92017	0.91419	0.87419	0.80783	0.9054	0.91355	0.8433	0.91385	0.91531	0.87542	0.91709	0.88159	0.88042	0.83638
0.82949	0.87904	0.88082	0.89372	0.87296	0.85061	0.87259	0.92978	0.90017	0.8312	0.87685	0.88269	0.91376	0.887	0.87078	0.87336	0.8888	0.89215	0.82343	0.84517	0.88426	0.89113	0.85677	0.85521	0.81437	0.83571	0.86299	0.90473	0.86882	0.91034	0.87065	0.86815	0.882	0.81198	0.87805	0.85178	0.88906	0.88947	0.89913	0.81526	0.89758	0.86419	0.87029	0.8869	0.89425	0.83191	0.86204	0.92387	0.92358	0.83242
0.82728	0.90802	0.9201	0.92446	0.91088	0.86312	0.9055	0.94053	0.93379	0.86471	0.90665	0.93721	0.88562	0.90389	0.92223	0.90234	0.92374	0.90376	0.89248	0.8537	0.88531	0.91952	0.91795	0.87943	0.89592	0.82998	0.8255	0.90337	0.85239	0.90514	0.85836	0.8528	0.90541	0.8871	0.88607	0.84615	0.92288	0.91793	0.89429	0.84547	0.93473	0.91081	0.85261	0.90711	0.91212	0.89553	0.91207	0.90144	0.91088	0.83986
0.87306	0.86708	0.93211	0.92197	0.87853	0.87551	0.87356	0.9054	0.87829	0.90265	0.91588	0.86025	0.87514	0.88931	0.8773	0.86734	0.90601	0.89375	0.92628	0.86262	0.87628	0.92393	0.90382	0.86089	0.94461	0.86552	0.81351	0.88124	0.85151	0.88493	0.85518	0.85064	0.88098	0.921	0.82717	0.7801	0.91605	0.87372	0.84475	0.85575	0.91395	0.90076	0.80836	0.95217	0.96069	0.86846	0.91807	0.84925	0.87397	0.82431
0.88206	0.95062	0.94584	0.95337	0.92594	0.90258	0.92366	0.96691	0.92146	0.85275	0.93761	0.93461	0.93683	0.89458	0.90607	0.91515	0.93065	0.94317	0.90429	0.83774	0.88602	0.95785	0.92877	0.88604	0.92332	0.81641	0.85994	0.94359	0.88715	0.94841	0.88972	0.88468	0.89167	0.91472	0.90596	0.872	0.96205	0.93969	0.9141	0.83816	0.95198	0.94105	0.8846	0.93497	0.93337	0.91157	0.92342	0.92781	0.92487	0.83419
0.85827	0.92417	0.91568	0.95087	0.91657	0.87832	0.91055	0.93276	0.88939	0.88451	0.90729	0.9171	0.90691	0.90025	0.8875	0.92037	0.89038	0.92795	0.91361	0.8324	0.87183	0.92294	0.92512	0.84725	0.92219	0.80751	0.85056	0.93018	0.87417	0.92976	0.88125	0.87177	0.93917	0.90791	0.89081	0.84477	0.94501	0.92653	0.89186	0.80953	0.96437	0.94283	0.84979	0.92437	0.92065	0.92425	0.9293	0.89675	0.89232	0.83879
0.87993	0.85262	0.8973	0.88542	0.80856	0.85212	0.85155	0.90003	0.84457	0.82982	0.90555	0.86802	0.85288	0.8433	0.85917	0.87246	0.88821	0.88198	0.87971	0.83495	0.84066	0.89378	0.88297	0.89252	0.83709	0.78767	0.8315	0.87933	0.9072	0.88085	0.91109	0.90762	0.80705	0.86791	0.83617	0.84428	0.91249	0.8691	0.83026	0.79129	0.86258	0.85177	0.84612	0.92067	0.92603	0.85117	0.85359	0.82898	0.88321	0.78668
0.85524	0.91834	0.91727	0.89854	0.91801	0.84602	0.87109	0.93003	0.89998	0.88039	0.91132	0.94156	0.88414	0.90186	0.92594	0.88558	0.88906	0.9175	0.86023	0.83494	0.90352	0.91157	0.88689	0.87182	0.86693	0.81584	0.85409	0.92382	0.90919	0.91937	0.91085	0.90744	0.88894	0.87604	0.86821	0.85422	0.93495	0.92054	0.89666	0.84418	0.91339	0.8869	0.90311	0.89466	0.89439	0.85605	0.9061	0.90506	0.90703	0.82389
0.82156	0.89592	0.896	0.91423	0.88228	0.83043	0.84873	0.90214	0.88556	0.83156	0.86952	0.90987	0.88094	0.84443	0.87794	0.87393	0.871	0.91015	0.85104	0.81681	0.85015	0.89933	0.87586	0.89175	0.85309	0.78691	0.85123	0.8836	0.83245	0.88938	0.83632	0.82942	0.83689	0.86633	0.84769	0.81668	0.93076	0.87221	0.88862	0.88037	0.88455	0.88043	0.88361	0.89012	0.87765	0.88595	0.89229	0.86661	0.90435	0.8328
0.85083	0.89496	0.88395	0.91716	0.91632	0.84281	0.85263	0.91841	0.89134	0.90905	0.88218	0.8984	0.89352	0.92392	0.88275	0.88334	0.86736	0.91634	0.88555	0.87068	0.93201	0.88655	0.90359	0.8481	0.90208	0.86612	0.8417	0.91021	0.83308	0.91174	0.83597	0.83093	0.93269	0.89425	0.84901	0.83158	0.92619	0.90399	0.87978	0.85467	0.91952	0.90998	0.84538	0.90188	0.91167	0.86102	0.91188	0.87638	0.90553	0.83512
0.86835	0.95346	0.94617	0.94315	0.92972	0.90142	0.9254	0.9709	0.93048	0.86375	0.9379	0.93301	0.92492	0.89429	0.90138	0.92026	0.92827	0.93443	0.9126	0.81927	0.88147	0.94641	0.94491	0.89093	0.90931	0.80617	0.8441	0.94777	0.90626	0.95022	0.90717	0.90362	0.88367	0.90094	0.89166	0.87665	0.96732	0.93916	0.90312	0.82909	0.93986	0.93201	0.90367	0.94109	0.93946	0.90319	0.91682	0.91908	0.92374	0.82008
0.84264	0.91574	0.91374	0.9037	0.89938	0.86959	0.89216	0.9182	0.91159	0.87329	0.89503	0.92962	0.88656	0.8824	0.9124	0.8686	0.88182	0.90887	0.85658	0.7685	0.863	0.92514	0.90365	0.85711	0.89515	0.8046	0.82509	0.90499	0.85891	0.90872	0.86357	0.85595	0.90584	0.83706	0.86602	0.84165	0.92618	0.92706	0.89939	0.80297	0.90609	0.90895	0.88222	0.88029	0.87946	0.87324	0.90079	0.89249	0.89903	0.76764
0.86801	0.86462	0.95107	0.91377	0.87841	0.87172	0.86017	0.91259	0.84618	0.84973	0.90661	0.89576	0.88493	0.83361	0.89466	0.8587	0.90352	0.88629	0.90872	0.85105	0.82849	0.92427	0.8669	0.90027	0.90353	0.80458	0.83913	0.86458	0.85504	0.86539	0.85792	0.85657	0.85332	0.91721	0.82778	0.78676	0.91758	0.86474	0.8524	0.86349	0.89487	0.8813	0.83362	0.93983	0.93656	0.86443	0.90857	0.87002	0.87269	0.84467
0.86176	0.80955	0.89926	0.90137	0.79544	0.81344	0.83474	0.88401	0.83829	0.82909	0.86525	0.83893	0.87189	0.8305	0.82981	0.79768	0.8616	0.84912	0.80245	0.82589	0.85216	0.89909	0.81029	0.82145	0.87831	0.82811	0.80926	0.85008	0.79425	0.85444	0.79414	0.79163	0.82893	0.82528	0.82392	0.74956	0.89319	0.83737	0.875	0.85075	0.90095	0.81688	0.81168	0.90648	0.90183	0.8228	0.8718	0.85942	0.89253	0.81911
0.83029	0.88099	0.89777	0.89937	0.88538	0.84201	0.87406	0.92043	0.8907	0.79336	0.87174	0.92611	0.85758	0.82723	0.87043	0.89039	0.86504	0.90724	0.85355	0.80543	0.84303	0.90304	0.89118	0.86777	0.84953	0.75381	0.82207	0.86473	0.8416	0.87018	0.8483	0.8416	0.87373	0.84136	0.8715	0.79977	0.92777	0.90699	0.90173	0.80741	0.90376	0.89596	0.83558	0.86	0.85265	0.89035	0.87459	0.86904	0.86507	0.83083
0.88424	0.9462	0.93646	0.94377	0.91865	0.90719	0.89577	0.96016	0.90278	0.89582	0.93198	0.92785	0.92192	0.91789	0.89625	0.91911	0.9112	0.94081	0.94223	0.83938	0.87838	0.94462	0.94475	0.86807	0.94475	0.83013	0.84869	0.94184	0.88426	0.94515	0.88604	0.88293	0.92176	0.93896	0.88922	0.86492	0.95866	0.92552	0.90219	0.83895	0.95166	0.94736	0.8864	0.93101	0.93237	0.91081	0.94584	0.91617	0.90282	0.83099
0.83617	0.85432	0.87393	0.89885	0.88145	0.80468	0.83232	0.91032	0.87781	0.88986	0.8583	0.88332	0.87017	0.87861	0.84235	0.84425	0.84449	0.86359	0.844	0.88731	0.89608	0.88645	0.86821	0.89291	0.86824	0.88051	0.87853	0.874	0.79923	0.8771	0.79814	0.79679	0.8896	0.851	0.80795	0.83745	0.91059	0.86554	0.88604	0.86861	0.89822	0.85185	0.82849	0.90675	0.91335	0.88029	0.88307	0.85493	0.91102	0.84089
0.83914	0.88685	0.89453	0.90753	0.8667	0.8431	0.85423	0.90661	0.87141	0.88338	0.89805	0.91405	0.87991	0.8945	0.90242	0.88075	0.89421	0.9045	0.86818	0.83413	0.83599	0.90335	0.88424	0.86828	0.88061	0.78827	0.84342	0.90969	0.87003	0.91117	0.8735	0.86791	0.86564	0.88403	0.84363	0.82676	0.92488	0.87651	0.88529	0.86163	0.90745	0.8975	0.88411	0.88743	0.88001	0.87733	0.90975	0.88891	0.90274	0.83789
0.85194	0.88753	0.87207	0.90599	0.89163	0.83487	0.84752	0.90937	0.90267	0.85094	0.85474	0.90886	0.88911	0.91567	0.86103	0.90339	0.87466	0.8992	0.8688	0.86335	0.9364	0.88806	0.88935	0.8664	0.87395	0.86643	0.83892	0.8801	0.84995	0.88067	0.85384	0.85079	0.91393	0.85698	0.85505	0.82652	0.90312	0.90883	0.89054	0.83257	0.908	0.87758	0.8458	0.8848	0.89176	0.83491	0.87196	0.88448	0.89995	0.82701
0.89462	0.85099	0.92245	0.90796	0.85601	0.88633	0.86463	0.91014	0.8542	0.90884	0.91802	0.83091	0.89151	0.90063	0.88398	0.85085	0.899	0.90021	0.90413	0.87822	0.86223	0.90715	0.88494	0.83669	0.91951	0.83192	0.82221	0.88821	0.86607	0.89165	0.86746	0.86399	0.89938	0.90277	0.84614	0.80311	0.91228	0.86451	0.85187	0.84506	0.90282	0.89868	0.83073	0.94499	0.95089	0.8527	0.92852	0.85725	0.87662	0.83654
0.81871	0.89933	0.89971	0.91826	0.91677	0.86446	0.89205	0.93145	0.91973	0.87848	0.90459	0.91334	0.8771	0.88998	0.89971	0.88058	0.90049	0.88627	0.86852	0.86395	0.88878	0.91275	0.90298	0.88221	0.86971	0.82153	0.82889	0.89513	0.86346	0.89944	0.87027	0.86337	0.87901	0.85028	0.87264	0.83104	0.91867	0.90594	0.87018	0.83101	0.92652	0.89488	0.85285	0.90881	0.91092	0.88807	0.89177	0.89267	0.9196	0.8326
0.81137	0.88195	0.92228	0.89122	0.87508	0.87597	0.85186	0.90359	0.88914	0.898	0.90455	0.89855	0.83972	0.86675	0.9558	0.84182	0.88601	0.85362	0.8508	0.83878	0.83496	0.91624	0.8671	0.88272	0.88234	0.83243	0.81475	0.86013	0.84364	0.861	0.84656	0.84147	0.89453	0.87273	0.84381	0.8247	0.88578	0.88297	0.86581	0.82815	0.89788	0.86445	0.81692	0.91295	0.91667	0.87625	0.91509	0.85682	0.89288	0.82458
0.84193	0.92175	0.89683	0.92154	0.8975	0.86712	0.88662	0.92098	0.89777	0.87514	0.89923	0.90394	0.89481	0.89318	0.90277	0.90478	0.89444	0.92409	0.91488	0.83219	0.84606	0.9021	0.93873	0.87483	0.91619	0.78306	0.82104	0.91484	0.86956	0.91542	0.8739	0.86697	0.88758	0.91695	0.86661	0.8628	0.94092	0.90225	0.87422	0.83874	0.92132	0.93442	0.88255	0.90185	0.90119	0.89271	0.91659	0.89145	0.89596	0.81616
0.86474	0.90048	0.91033	0.92617	0.89626	0.85721	0.88156	0.92963	0.89328	0.90636	0.89773	0.95306	0.91154	0.91425	0.9363	0.89153	0.88977	0.93157	0.87719	0.81431	0.8881	0.91257	0.91169	0.86873	0.90821	0.80656	0.81239	0.91252	0.84681	0.91434	0.84974	0.84526	0.93369	0.87362	0.86067	0.83001	0.95646	0.92201	0.91483	0.86601	0.91812	0.90867	0.89834	0.88971	0.88653	0.85976	0.93807	0.89073	0.9254	0.82916
0.85625	0.91901	0.9254	0.9374	0.88195	0.8768	0.92784	0.96839	0.92627	0.84166	0.93368	0.91324	0.92407	0.88045	0.88661	0.90283	0.91543	0.92098	0.87306	0.83261	0.85726	0.93063	0.91614	0.86871	0.88986	0.80296	0.8622	0.94139	0.88334	0.94406	0.88287	0.8802	0.87391	0.8832	0.87346	0.89318	0.94585	0.91361	0.92042	0.81643	0.93191	0.91701	0.87366	0.92519	0.92075	0.8992	0.90091	0.92433	0.9347	0.82228
0.88082	0.93839	0.93285	0.94869	0.9048	0.87859	0.90289	0.95329	0.91152	0.85802	0.93188	0.92141	0.91669	0.89169	0.90094	0.93177	0.91537	0.92333	0.91928	0.84134	0.87909	0.94171	0.93859	0.87661	0.91061	0.79898	0.83305	0.93899	0.89608	0.93898	0.90171	0.89377	0.8914	0.91255	0.91495	0.88521	0.95627	0.91954	0.88934	0.82968	0.9482	0.9485	0.88328	0.92503	0.92472	0.90908	0.90978	0.91421	0.91001	0.83121
0.84626	0.87726	0.8676	0.86915	0.86008	0.77729	0.8107	0.8819	0.85951	0.79854	0.85275	0.9006	0.8512	0.85867	0.80857	0.85271	0.83742	0.90405	0.80103	0.78807	0.89536	0.8825	0.85751	0.78465	0.83321	0.82331	0.84367	0.88115	0.8496	0.88046	0.85196	0.84811	0.86292	0.83141	0.85111	0.83418	0.89493	0.90329	0.88062	0.82721	0.86644	0.82066	0.87064	0.87355	0.86732	0.85141	0.88678	0.85934	0.8915	0.82019
0.80352	0.83014	0.90197	0.86002	0.86139	0.79059	0.80888	0.87289	0.88596	0.85766	0.88566	0.89297	0.81975	0.83994	0.91635	0.81211	0.87422	0.84281	0.82278	0.88266	0.86577	0.89798	0.82087	0.91475	0.83872	0.89046	0.81734	0.82068	0.83388	0.82583	0.83599	0.83374	0.8377	0.84996	0.78406	0.80403	0.84989	0.84371	0.84598	0.88913	0.85041	0.8148	0.79882	0.90715	0.91525	0.81897	0.87049	0.85473	0.88739	0.84416
0.8501	0.90996	0.9148	0.92932	0.89468	0.87565	0.89969	0.94252	0.91472	0.89712	0.91474	0.94203	0.89852	0.90556	0.94149	0.89247	0.90813	0.91473	0.89047	0.82044	0.86999	0.93124	0.929	0.89052	0.90239	0.82379	0.81735	0.91415	0.844	0.9194	0.84846	0.84327	0.91014	0.88535	0.87704	0.85963	0.94608	0.92258	0.9006	0.83897	0.93576	0.91848	0.88566	0.89843	0.9012	0.89416	0.92712	0.9065	0.91979	0.8221
0.87166	0.91852	0.92426	0.94908	0.93763	0.87104	0.8975	0.93366	0.89882	0.90023	0.90773	0.90555	0.91707	0.90655	0.8851	0.87989	0.91129	0.91491	0.88237	0.85145	0.91503	0.92934	0.90853	0.85374	0.9271	0.82228	0.85316	0.92791	0.86326	0.92583	0.86784	0.86022	0.89983	0.89786	0.89742	0.83642	0.9488	0.91949	0.88804	0.85042	0.95601	0.92904	0.87204	0.93266	0.9302	0.90003	0.92729	0.90529	0.91412	0.84087
0.8745	0.90159	0.93729	0.9028	0.83653	0.88176	0.87904	0.92409	0.88342	0.86157	0.92442	0.88059	0.86748	0.8894	0.89039	0.87539	0.90578	0.92039	0.90508	0.80775	0.84816	0.92798	0.91455	0.86712	0.93427	0.8305	0.80939	0.89344	0.86983	0.89571	0.86778	0.86826	0.87195	0.90961	0.83133	0.79598	0.93629	0.9142	0.85589	0.82826	0.89672	0.88183	0.86688	0.92592	0.92987	0.87017	0.92613	0.87935	0.86809	0.78849
0.87433	0.90942	0.88319	0.92184	0.85977	0.84836	0.87976	0.91257	0.87266	0.85935	0.85997	0.925	0.89133	0.90064	0.89476	0.86865	0.85045	0.90077	0.85464	0.77701	0.87014	0.90124	0.86888	0.84383	0.86427	0.77523	0.83094	0.88762	0.84667	0.89281	0.85031	0.84488	0.89231	0.82642	0.87193	0.7753	0.93964	0.88298	0.88936	0.78938	0.8918	0.90058	0.86628	0.85184	0.85201	0.85604	0.8874	0.87711	0.89524	0.77507
0.82436	0.91145	0.89486	0.92235	0.89653	0.86429	0.911	0.92274	0.91311	0.85674	0.89508	0.9352	0.90624	0.88454	0.91955	0.89888	0.91273	0.90534	0.87865	0.80782	0.83914	0.91853	0.91246	0.86318	0.89092	0.78184	0.81742	0.90167	0.8806	0.9035	0.8838	0.88061	0.90219	0.86684	0.86986	0.86257	0.92044	0.91519	0.89667	0.80921	0.92709	0.90651	0.86818	0.88924	0.88546	0.8861	0.90477	0.90584	0.91602	0.81195
0.87149	0.90206	0.95262	0.90795	0.87335	0.8745	0.8745	0.92021	0.89198	0.87241	0.94352	0.88645	0.88316	0.85451	0.91238	0.87916	0.91977	0.89297	0.89002	0.83731	0.86517	0.94257	0.9037	0.85731	0.91746	0.83174	0.80875	0.90058	0.89056	0.90065	0.89379	0.88815	0.86566	0.91305	0.8482	0.85195	0.92491	0.90972	0.86825	0.83726	0.91591	0.88248	0.83685	0.96011	0.96121	0.87713	0.91577	0.86978	0.90428	0.81753
0.83685	0.89733	0.89779	0.89569	0.83359	0.85748	0.84321	0.91626	0.85401	0.85431	0.89497	0.893	0.8579	0.88118	0.84981	0.88607	0.86519	0.87212	0.8904	0.78392	0.81139	0.90697	0.89868	0.8263	0.89705	0.81729	0.84335	0.92183	0.86143	0.91994	0.86166	0.86226	0.84594	0.8977	0.83553	0.82367	0.90686	0.87939	0.86614	0.78616	0.91918	0.86185	0.86526	0.87183	0.87554	0.86336	0.87829	0.89457	0.85775	0.78449
0.85656	0.92052	0.93254	0.93485	0.881	0.87025	0.88926	0.94317	0.90224	0.85553	0.92919	0.92742	0.9126	0.87761	0.89361	0.90767	0.93282	0.89989	0.90228	0.82989	0.85813	0.94007	0.91379	0.86143	0.88649	0.77574	0.83176	0.9419	0.90201	0.94446	0.9054	0.90025	0.86228	0.88511	0.90809	0.86979	0.94037	0.89697	0.88494	0.82279	0.93659	0.93903	0.87559	0.91097	0.90892	0.9041	0.89504	0.91487	0.91602	0.81329
0.85709	0.90605	0.89837	0.93077	0.88405	0.8878	0.8916	0.93543	0.88024	0.85816	0.89876	0.90198	0.89726	0.89444	0.85101	0.88928	0.88173	0.89944	0.89	0.79027	0.84016	0.91913	0.91411	0.82252	0.91311	0.7722	0.79596	0.9268	0.82058	0.93266	0.82762	0.819	0.90033	0.8624	0.89376	0.84716	0.92384	0.90901	0.86138	0.76958	0.9396	0.92579	0.82658	0.89076	0.88954	0.91189	0.89944	0.86693	0.88264	0.79325
0.82244	0.86083	0.84646	0.91549	0.86947	0.79641	0.84454	0.89863	0.87815	0.86195	0.85404	0.87627	0.85082	0.87964	0.84217	0.86456	0.85254	0.88227	0.85356	0.87591	0.91319	0.86489	0.8905	0.87682	0.87784	0.87954	0.84153	0.858	0.78399	0.85656	0.78571	0.78358	0.88377	0.87089	0.80081	0.83413	0.91134	0.88175	0.86809	0.87278	0.89763	0.84728	0.84196	0.8904	0.89874	0.86017	0.87454	0.85628	0.90577	0.82647
0.85358	0.86159	0.90445	0.8925	0.87652	0.83448	0.85992	0.92408	0.8607	0.85451	0.89076	0.9293	0.89988	0.85419	0.91069	0.87496	0.85864	0.87323	0.85487	0.82358	0.83791	0.92443	0.86989	0.87345	0.86916	0.80148	0.8631	0.90299	0.81859	0.9068	0.82138	0.81685	0.88122	0.85146	0.85368	0.86246	0.91823	0.87391	0.92156	0.82486	0.89844	0.89479	0.84858	0.86747	0.86218	0.86153	0.88041	0.8968	0.89343	0.84795
0.80306	0.87052	0.89742	0.86747	0.86189	0.82615	0.78825	0.87693	0.86195	0.86822	0.87958	0.89661	0.81277	0.87032	0.93193	0.81876	0.87137	0.82875	0.82865	0.80594	0.82469	0.89097	0.83816	0.86127	0.85516	0.80991	0.7588	0.84295	0.82338	0.83825	0.82454	0.82191	0.85807	0.85368	0.81199	0.81237	0.85456	0.86939	0.79138	0.81471	0.85562	0.82918	0.80935	0.88496	0.88669	0.84498	0.88507	0.82711	0.86149	0.79935
0.85724	0.92147	0.91958	0.91753	0.92157	0.86336	0.8866	0.94059	0.90955	0.87835	0.90727	0.89877	0.90987	0.88606	0.86425	0.89141	0.90336	0.90846	0.88997	0.85538	0.91223	0.91693	0.92423	0.85556	0.91303	0.83041	0.84865	0.92803	0.8733	0.92754	0.87387	0.87127	0.87333	0.90196	0.85938	0.84766	0.94845	0.91444	0.89696	0.84649	0.93274	0.90405	0.86729	0.92756	0.93154	0.86501	0.90085	0.8946	0.91463	0.8178
0.86069	0.88006	0.90024	0.93753	0.86243	0.84256	0.88111	0.90897	0.87409	0.85222	0.88719	0.91836	0.88856	0.87565	0.87514	0.88498	0.84878	0.90236	0.87159	0.80174	0.87608	0.91417	0.89627	0.83754	0.87825	0.84224	0.88607	0.9278	0.84217	0.92977	0.84523	0.84169	0.88206	0.87464	0.8429	0.85028	0.92782	0.89048	0.88993	0.81516	0.91874	0.89404	0.88629	0.88224	0.87424	0.87613	0.88697	0.87698	0.91204	0.78136
0.80148	0.89284	0.89617	0.90756	0.89297	0.84277	0.86274	0.92444	0.91453	0.81456	0.88582	0.92764	0.87563	0.84445	0.86363	0.88565	0.8795	0.89154	0.83304	0.81141	0.85655	0.93025	0.87807	0.88462	0.87528	0.84837	0.84631	0.87982	0.81732	0.88938	0.82059	0.81373	0.89195	0.82954	0.86133	0.84969	0.89171	0.9154	0.91124	0.83143	0.90066	0.88481	0.8309	0.89049	0.88483	0.89373	0.87665	0.8973	0.90172	0.83636
0.83432	0.89821	0.91235	0.92565	0.91274	0.88331	0.88206	0.91992	0.89243	0.88967	0.87886	0.90877	0.89302	0.89863	0.9149	0.88926	0.88844	0.90179	0.88823	0.83922	0.85042	0.9122	0.89808	0.89067	0.89939	0.81009	0.8935	0.90526	0.86002	0.90316	0.8637	0.85777	0.90685	0.8898	0.8877	0.82518	0.9194	0.89527	0.88797	0.8294	0.9176	0.9233	0.8675	0.89327	0.89078	0.90594	0.91272	0.89263	0.87967	0.84166
0.85511	0.93815	0.91213	0.92763	0.89552	0.8791	0.91113	0.94773	0.90618	0.85536	0.90045	0.89608	0.89575	0.89887	0.85964	0.91193	0.89873	0.93278	0.92815	0.82294	0.87157	0.91337	0.94583	0.88206	0.9087	0.82503	0.85314	0.9188	0.8696	0.92006	0.8676	0.86672	0.89042	0.89933	0.85892	0.85848	0.94199	0.91405	0.88801	0.8231	0.90965	0.92602	0.89386	0.91464	0.91844	0.89589	0.90931	0.91105	0.87282	0.79904
0.81066	0.84128	0.8808	0.82423	0.84764	0.80169	0.78348	0.8574	0.82865	0.82094	0.85804	0.87933	0.80564	0.85099	0.88909	0.84247	0.84277	0.83678	0.85092	0.85683	0.84153	0.8631	0.8301	0.90615	0.78759	0.82635	0.87916	0.85479	0.89378	0.84891	0.89405	0.89419	0.8112	0.85192	0.78116	0.82122	0.84582	0.84599	0.79632	0.79132	0.81585	0.81651	0.82258	0.86451	0.8767	0.80984	0.8157	0.82144	0.82613	0.78125
0.87047	0.93657	0.92187	0.93817	0.88679	0.87939	0.89307	0.94145	0.89854	0.86591	0.91603	0.91434	0.9019	0.89602	0.88587	0.91408	0.88947	0.92308	0.92419	0.81694	0.86164	0.94701	0.94457	0.86435	0.93457	0.82099	0.85379	0.92628	0.868	0.93051	0.86869	0.86427	0.89812	0.91584	0.87003	0.83895	0.96211	0.92	0.88346	0.81352	0.93618	0.94113	0.87124	0.91223	0.91219	0.92326	0.91916	0.88893	0.89054	0.79547
0.85507	0.91284	0.92216	0.92789	0.9008	0.86577	0.90241	0.94182	0.91167	0.87423	0.9085	0.94664	0.9002	0.89071	0.93674	0.88796	0.88623	0.92217	0.87864	0.81943	0.89167	0.91947	0.91261	0.89153	0.87581	0.80671	0.81422	0.9075	0.85727	0.91097	0.86165	0.85619	0.89369	0.86027	0.87524	0.83555	0.95843	0.91447	0.90125	0.86178	0.92027	0.90137	0.92296	0.90015	0.89566	0.85666	0.91858	0.9027	0.92998	0.81103
0.84238	0.88485	0.83173	0.88737	0.87591	0.80459	0.83616	0.89386	0.88477	0.82539	0.84443	0.85133	0.87693	0.90414	0.81446	0.88834	0.85267	0.90555	0.86123	0.9055	0.95252	0.84856	0.88904	0.84293	0.82938	0.85213	0.8687	0.87248	0.86717	0.87238	0.86905	0.86633	0.86235	0.85624	0.82307	0.83402	0.90776	0.88227	0.85023	0.83866	0.86944	0.85324	0.85765	0.89397	0.90221	0.83886	0.85158	0.84569	0.90934	0.80554
0.82797	0.89301	0.87537	0.92669	0.88275	0.87265	0.88869	0.91636	0.88371	0.8556	0.87707	0.91521	0.88528	0.90593	0.91057	0.86898	0.90619	0.88452	0.88009	0.81419	0.85361	0.89925	0.89283	0.86598	0.88373	0.77632	0.79594	0.88915	0.83468	0.88953	0.83655	0.83565	0.88537	0.86394	0.88862	0.84766	0.8937	0.88842	0.83754	0.79144	0.90854	0.91653	0.85755	0.85605	0.85919	0.87301	0.89246	0.89108	0.88242	0.7824
0.82847	0.92476	0.91669	0.92429	0.89599	0.86023	0.891	0.94222	0.90937	0.86425	0.92282	0.94396	0.91208	0.8882	0.92812	0.88593	0.90732	0.90093	0.88159	0.81981	0.85184	0.93846	0.90022	0.87467	0.89437	0.80997	0.82954	0.91364	0.8574	0.92103	0.86009	0.85467	0.8975	0.87567	0.86731	0.85798	0.93013	0.9047	0.90833	0.82605	0.92653	0.93018	0.86331	0.89589	0.89469	0.88808	0.91083	0.9343	0.91755	0.81496
0.89434	0.88558	0.87174	0.89953	0.85932	0.84392	0.84715	0.91377	0.85657	0.81049	0.87646	0.91082	0.91335	0.90946	0.86991	0.84143	0.87315	0.90225	0.82734	0.8095	0.88159	0.89	0.85766	0.85565	0.84249	0.7757	0.82621	0.89838	0.84068	0.90596	0.84488	0.84044	0.85604	0.81574	0.86628	0.86301	0.90467	0.891	0.8781	0.7899	0.86326	0.8883	0.8719	0.85005	0.85396	0.81769	0.85362	0.90212	0.90945	0.78156
0.84826	0.87136	0.88013	0.93227	0.89678	0.8376	0.87837	0.9171	0.88149	0.92233	0.87749	0.90399	0.90174	0.92873	0.90819	0.87941	0.86758	0.90534	0.87276	0.86914	0.90064	0.8892	0.9041	0.84399	0.9146	0.86023	0.84893	0.90228	0.79878	0.90253	0.80189	0.79718	0.94857	0.88478	0.83542	0.82181	0.9298	0.8996	0.89482	0.86339	0.92292	0.90082	0.84583	0.90161	0.9041	0.87102	0.9306	0.87884	0.92312	0.8607
0.85789	0.93949	0.92962	0.93968	0.87458	0.87233	0.90758	0.95729	0.91179	0.83525	0.93959	0.93966	0.91234	0.89271	0.88355	0.92949	0.92831	0.93652	0.90245	0.80937	0.8622	0.94828	0.92659	0.88982	0.90229	0.83291	0.85893	0.94311	0.88193	0.95041	0.88533	0.87918	0.86492	0.89016	0.87933	0.86602	0.94342	0.92741	0.90818	0.83382	0.91714	0.92204	0.88692	0.91409	0.91556	0.90242	0.89683	0.93103	0.90879	0.81417
0.85916	0.92624	0.93154	0.92226	0.89961	0.87677	0.86914	0.94202	0.89575	0.85322	0.93251	0.92566	0.88092	0.88211	0.87475	0.91187	0.90495	0.91839	0.90955	0.83055	0.85434	0.93039	0.92056	0.88712	0.88505	0.79588	0.84572	0.93921	0.92805	0.93786	0.93153	0.9272	0.86142	0.90574	0.89574	0.88308	0.9334	0.91473	0.86787	0.81714	0.93821	0.91622	0.88973	0.92162	0.91868	0.90837	0.89796	0.90873	0.88523	0.82639
0.83759	0.92134	0.90258	0.90233	0.90622	0.85387	0.87186	0.94513	0.9174	0.84067	0.90373	0.93107	0.89561	0.8975	0.89283	0.91032	0.89463	0.92764	0.87529	0.83492	0.88456	0.91666	0.91795	0.90762	0.88654	0.83272	0.84496	0.91175	0.85354	0.91771	0.85647	0.85006	0.89115	0.88125	0.86757	0.85737	0.92846	0.94253	0.89191	0.81483	0.90302	0.91119	0.84077	0.89749	0.90466	0.89173	0.89041	0.89332	0.88509	0.8269
0.8477	0.8998	0.87532	0.90375	0.91108	0.84031	0.86332	0.90588	0.90116	0.88336	0.86432	0.88091	0.89958	0.93855	0.86711	0.86997	0.86177	0.92183	0.87678	0.85041	0.89675	0.88793	0.89528	0.82902	0.90651	0.86243	0.84682	0.90681	0.82483	0.90919	0.82585	0.82228	0.93316	0.88312	0.84117	0.85466	0.90048	0.89534	0.86952	0.84992	0.90011	0.89915	0.86639	0.90302	0.9023	0.86858	0.92686	0.89297	0.9043	0.84029
0.85005	0.89894	0.89814	0.9164	0.8919	0.85092	0.8718	0.92355	0.90325	0.8984	0.89811	0.92084	0.90921	0.919	0.91139	0.87879	0.89039	0.90666	0.85482	0.85422	0.87705	0.91815	0.91001	0.85227	0.91236	0.85043	0.84922	0.91983	0.83641	0.92459	0.83747	0.83364	0.93799	0.87998	0.83681	0.86219	0.92503	0.92457	0.90654	0.84282	0.92501	0.90513	0.84782	0.90639	0.90917	0.88233	0.9232	0.89697	0.94335	0.84037
0.87553	0.87111	0.90174	0.90773	0.84587	0.86838	0.84223	0.9062	0.84873	0.90671	0.90927	0.84033	0.90549	0.88501	0.86824	0.85442	0.88556	0.89547	0.90235	0.83234	0.85129	0.89634	0.87734	0.85498	0.91626	0.8031	0.78754	0.88553	0.86196	0.88848	0.86191	0.85822	0.88336	0.89897	0.83871	0.82149	0.91849	0.85867	0.83534	0.82387	0.89709	0.90573	0.83159	0.93616	0.94125	0.85246	0.91659	0.85488	0.87552	0.79001
0.86778	0.90359	0.90012	0.94472	0.8822	0.86891	0.88872	0.95455	0.90404	0.84231	0.92735	0.91109	0.9176	0.89211	0.86059	0.91687	0.91188	0.944	0.86807	0.84708	0.88453	0.91612	0.90874	0.83701	0.90006	0.82392	0.82378	0.91519	0.87051	0.92341	0.8729	0.86919	0.91277	0.88694	0.8769	0.85599	0.93895	0.92194	0.92043	0.86087	0.92932	0.90284	0.8598	0.9242	0.92125	0.89036	0.92129	0.8976	0.94451	0.86082
0.85027	0.89724	0.95379	0.87264	0.87083	0.85415	0.84101	0.90699	0.86298	0.83875	0.94457	0.90481	0.84011	0.85726	0.89002	0.8659	0.90034	0.90429	0.89415	0.81293	0.84743	0.93096	0.87481	0.87183	0.90092	0.8287	0.81855	0.89501	0.91151	0.89245	0.91391	0.91096	0.8212	0.90861	0.83052	0.80815	0.89899	0.90151	0.83841	0.83603	0.88019	0.85511	0.86003	0.92551	0.92514	0.83922	0.89796	0.88818	0.83545	0.80754
0.86951	0.90312	0.92268	0.94717	0.87933	0.86718	0.90302	0.95276	0.88296	0.84291	0.91974	0.93152	0.92219	0.87363	0.88974	0.90574	0.89967	0.93693	0.88294	0.81039	0.8658	0.92998	0.91793	0.8588	0.91413	0.79825	0.85407	0.93302	0.83073	0.93832	0.83378	0.82792	0.8982	0.89796	0.87173	0.8342	0.97378	0.9236	0.91286	0.84721	0.9301	0.93135	0.88062	0.90784	0.90206	0.90024	0.91844	0.89799	0.93033	0.82872
0.87822	0.89707	0.90267	0.92724	0.86525	0.91297	0.89208	0.93617	0.88228	0.80785	0.8851	0.88677	0.89327	0.87117	0.86342	0.89408	0.90586	0.90859	0.86661	0.81006	0.86033	0.92509	0.89971	0.85107	0.85559	0.79236	0.85029	0.90044	0.88655	0.90861	0.88795	0.88595	0.86103	0.84253	0.895	0.80348	0.91681	0.90772	0.8821	0.77854	0.90279	0.90361	0.86956	0.88142	0.88282	0.85962	0.86122	0.88453	0.88757	0.80103
0.86252	0.89283	0.93502	0.89749	0.86425	0.87118	0.87136	0.9072	0.8591	0.84035	0.92249	0.91528	0.8733	0.86604	0.91547	0.88745	0.91635	0.90615	0.87799	0.78606	0.84387	0.92161	0.88328	0.8481	0.91974	0.79705	0.79504	0.88653	0.88416	0.8826	0.88693	0.8841	0.88252	0.89401	0.83186	0.80479	0.90662	0.93016	0.86063	0.80375	0.88398	0.87385	0.83433	0.91067	0.90955	0.83395	0.90175	0.87407	0.86426	0.80061
0.87287	0.85788	0.86084	0.9053	0.85022	0.80768	0.82871	0.87523	0.8515	0.86039	0.83753	0.87498	0.89128	0.90509	0.87783	0.83509	0.8188	0.85528	0.83545	0.84024	0.8289	0.89775	0.87095	0.8233	0.88212	0.7899	0.83132	0.86971	0.80845	0.87618	0.80811	0.8069	0.88667	0.85115	0.83676	0.80551	0.90776	0.83601	0.86433	0.82095	0.88714	0.8767	0.82825	0.85422	0.85231	0.84896	0.89446	0.84733	0.90519	0.83098
0.84355	0.86596	0.88448	0.90946	0.86878	0.82014	0.86685	0.90294	0.85453	0.79388	0.88314	0.90783	0.87536	0.84732	0.83946	0.90057	0.89087	0.93398	0.87535	0.82866	0.86432	0.89203	0.86918	0.85332	0.86271	0.78855	0.86109	0.89659	0.88707	0.89593	0.89075	0.88736	0.84203	0.87995	0.85108	0.80077	0.91812	0.89058	0.8722	0.84711	0.89849	0.88115	0.87228	0.88135	0.87206	0.86338	0.86974	0.88863	0.86815	0.84137
0.846	0.91574	0.91772	0.93232	0.89594	0.84707	0.87979	0.92391	0.89003	0.84429	0.91648	0.92388	0.89319	0.8619	0.87738	0.92434	0.91323	0.94787	0.9149	0.80952	0.84591	0.92904	0.93234	0.86467	0.90841	0.79347	0.81496	0.91725	0.88028	0.91997	0.8822	0.87751	0.87327	0.91971	0.86362	0.84964	0.95518	0.90565	0.89145	0.89279	0.92467	0.91841	0.91512	0.92409	0.90979	0.89999	0.93198	0.90406	0.9016	0.86464
0.8255	0.81927	0.82436	0.87798	0.79897	0.75972	0.82698	0.86896	0.82323	0.80909	0.83691	0.85749	0.84913	0.86237	0.82967	0.85172	0.78735	0.86519	0.84444	0.82502	0.88781	0.84774	0.88445	0.82286	0.80253	0.84998	0.87763	0.88764	0.79242	0.88708	0.79411	0.79135	0.83367	0.82957	0.78921	0.83144	0.90983	0.84913	0.81813	0.80675	0.8561	0.83589	0.89619	0.84198	0.84815	0.82207	0.82936	0.83104	0.8971	0.74136
0.81177	0.82174	0.81923	0.8942	0.80475	0.79248	0.85579	0.8801	0.82165	0.83894	0.84635	0.85472	0.85997	0.84536	0.86241	0.85017	0.84033	0.87365	0.84169	0.8001	0.84116	0.84013	0.86232	0.814	0.80726	0.77964	0.84636	0.87293	0.80134	0.86938	0.80047	0.79952	0.8154	0.83259	0.78119	0.81519	0.91717	0.81869	0.83776	0.84015	0.84011	0.84237	0.91633	0.8494	0.83947	0.81869	0.85395	0.84356	0.914	0.78175
0.87415	0.87959	0.92722	0.90712	0.81471	0.86379	0.86629	0.91811	0.85996	0.80141	0.9274	0.8744	0.89375	0.83683	0.88591	0.89486	0.91691	0.90114	0.89807	0.80737	0.82419	0.91283	0.89303	0.89034	0.86092	0.76246	0.79475	0.88898	0.90023	0.89206	0.90343	0.89857	0.8042	0.87332	0.85587	0.83259	0.92621	0.87295	0.84484	0.82104	0.86063	0.88055	0.8651	0.91882	0.9215	0.83825	0.85766	0.85862	0.87702	0.78193
0.85722	0.8055	0.8706	0.86529	0.83265	0.84853	0.84791	0.89198	0.85777	0.8252	0.8629	0.87512	0.86518	0.85131	0.90763	0.82363	0.8518	0.8888	0.8075	0.84461	0.84149	0.86665	0.81422	0.88918	0.81285	0.77676	0.80967	0.82395	0.85146	0.82944	0.85339	0.85156	0.87402	0.79701	0.82818	0.80872	0.8731	0.85949	0.86019	0.81142	0.83634	0.83438	0.82576	0.87173	0.86788	0.80765	0.86593	0.83648	0.88683	0.82594
0.8326	0.92761	0.90586	0.90981	0.87926	0.84719	0.87028	0.89966	0.90213	0.8099	0.88718	0.92239	0.8771	0.8516	0.89378	0.88053	0.87732	0.90657	0.85943	0.78657	0.82481	0.9179	0.90637	0.85396	0.86738	0.78399	0.82888	0.90555	0.88304	0.91138	0.88557	0.88244	0.85258	0.86837	0.82657	0.84843	0.91811	0.9001	0.8825	0.82048	0.89794	0.90061	0.88855	0.87672	0.86849	0.85876	0.87355	0.91108	0.91593	0.79256
0.82913	0.88899	0.87232	0.91382	0.86143	0.86264	0.8486	0.90521	0.85578	0.80605	0.86861	0.91748	0.83606	0.84456	0.83696	0.89935	0.83838	0.91182	0.89262	0.74604	0.85812	0.91173	0.9046	0.8337	0.86812	0.83785	0.8021	0.87368	0.83398	0.8833	0.83421	0.83476	0.86867	0.86171	0.8361	0.77105	0.90352	0.89339	0.84726	0.79254	0.88635	0.88818	0.87641	0.84745	0.84499	0.8329	0.86882	0.86695	0.84634	0.77084
0.8317	0.92727	0.91871	0.93967	0.9092	0.86718	0.94892	0.94386	0.93784	0.8421	0.91767	0.91585	0.89228	0.88831	0.87558	0.91442	0.91858	0.92241	0.89825	0.83708	0.86522	0.93555	0.9383	0.8771	0.90615	0.8212	0.85897	0.92861	0.883	0.93384	0.88768	0.88082	0.89022	0.88404	0.88494	0.8524	0.93699	0.93188	0.89664	0.8054	0.94889	0.93276	0.85202	0.92403	0.92456	0.9236	0.90269	0.92206	0.90349	0.82792
0.86985	0.93829	0.92684	0.93121	0.91486	0.90216	0.89095	0.94795	0.88751	0.84188	0.90001	0.92597	0.9041	0.87625	0.87824	0.9166	0.89953	0.92861	0.91044	0.8147	0.86218	0.92358	0.92243	0.87985	0.88292	0.77772	0.85044	0.9193	0.88834	0.91983	0.8948	0.88792	0.90228	0.90124	0.91334	0.86304	0.93943	0.93097	0.8908	0.78729	0.93991	0.93281	0.86659	0.90997	0.91021	0.91303	0.90672	0.9003	0.87278	0.82053
0.86065	0.91378	0.92699	0.95263	0.92414	0.86433	0.92462	0.93528	0.90547	0.86242	0.89969	0.91479	0.90979	0.89404	0.88466	0.89877	0.91594	0.90731	0.89945	0.8526	0.8911	0.93137	0.92847	0.8838	0.92197	0.82173	0.86902	0.92104	0.84653	0.92236	0.85084	0.84544	0.87515	0.89895	0.86414	0.81247	0.96028	0.91298	0.89605	0.85304	0.94098	0.91949	0.86547	0.92345	0.92372	0.88859	0.89971	0.89977	0.91443	0.84045
0.8536	0.90632	0.89819	0.94054	0.91605	0.84428	0.91597	0.95302	0.92983	0.87748	0.90036	0.91725	0.94266	0.90896	0.89367	0.89589	0.90591	0.91865	0.85723	0.87347	0.91387	0.91598	0.91114	0.8645	0.88979	0.83368	0.85551	0.92302	0.84817	0.92608	0.85073	0.84531	0.92458	0.86765	0.87869	0.87883	0.94713	0.92254	0.93171	0.84768	0.95105	0.91629	0.85781	0.92229	0.92302	0.89551	0.91528	0.918	0.95203	0.85455
0.81594	0.9265	0.91939	0.92569	0.93125	0.86656	0.89105	0.93711	0.91606	0.85866	0.91734	0.95245	0.89363	0.87156	0.91949	0.89176	0.9031	0.90875	0.86383	0.81255	0.87044	0.94092	0.89815	0.86689	0.90118	0.82661	0.82156	0.91541	0.84567	0.92219	0.84908	0.84235	0.91203	0.87259	0.86475	0.85263	0.91965	0.9269	0.90319	0.83283	0.92953	0.92423	0.84012	0.90075	0.89836	0.88297	0.90494	0.90975	0.91754	0.83251
0.88463	0.85966	0.94168	0.88417	0.83775	0.8409	0.86603	0.91766	0.86642	0.81044	0.91073	0.87858	0.88801	0.84398	0.87587	0.83099	0.91711	0.88221	0.80795	0.82247	0.84494	0.92101	0.82401	0.85153	0.8832	0.8022	0.85237	0.87981	0.88549	0.87918	0.88529	0.88366	0.84089	0.85253	0.84304	0.79043	0.90588	0.9021	0.89457	0.81602	0.88718	0.83504	0.81074	0.9214	0.92436	0.84912	0.87628	0.8864	0.8889	0.82502
0.8512	0.8744	0.84205	0.87671	0.83837	0.81083	0.8381	0.89715	0.85813	0.80404	0.87619	0.85943	0.83846	0.8732	0.79569	0.91401	0.86485	0.93813	0.89082	0.81806	0.8907	0.85283	0.92465	0.84663	0.83672	0.80431	0.80896	0.89203	0.88897	0.88983	0.89163	0.88819	0.81921	0.87355	0.83148	0.85478	0.91896	0.89489	0.83291	0.83023	0.86213	0.85724	0.91577	0.88471	0.88482	0.83851	0.85815	0.84982	0.85614	0.7951
0.80341	0.8341	0.91326	0.84671	0.85486	0.82722	0.81868	0.85802	0.83639	0.85989	0.87648	0.90207	0.80958	0.81809	0.93593	0.82857	0.85311	0.85854	0.83964	0.79398	0.76407	0.88298	0.84603	0.88565	0.85244	0.76268	0.80457	0.84837	0.84651	0.84359	0.85179	0.84623	0.84689	0.85642	0.78532	0.81269	0.87535	0.85777	0.85033	0.85079	0.85211	0.83077	0.86409	0.88439	0.86787	0.82894	0.8942	0.84873	0.85401	0.8426
0.85488	0.8498	0.91379	0.86814	0.83217	0.81742	0.81055	0.87823	0.83456	0.83914	0.90045	0.88256	0.86457	0.8376	0.86447	0.88128	0.8946	0.86159	0.87455	0.82838	0.84958	0.93232	0.88769	0.81571	0.87406	0.84943	0.80459	0.8676	0.88288	0.87237	0.8864	0.88223	0.86404	0.87141	0.81803	0.78986	0.89549	0.884	0.87277	0.83648	0.89224	0.84623	0.82616	0.91744	0.92341	0.81738	0.87963	0.85885	0.87226	0.83488
0.82026	0.90844	0.90563	0.9108	0.90321	0.86836	0.88063	0.95675	0.90691	0.86793	0.93038	0.94121	0.88136	0.87565	0.91186	0.88436	0.90122	0.90372	0.88639	0.83408	0.87805	0.93038	0.90578	0.88452	0.88144	0.82964	0.82494	0.9163	0.85815	0.92036	0.85573	0.85526	0.88668	0.87611	0.8693	0.88473	0.92715	0.90843	0.8884	0.83399	0.91972	0.91049	0.88486	0.89607	0.896	0.87932	0.90435	0.91478	0.91018	0.81498
0.86751	0.88332	0.92752	0.91142	0.87959	0.87945	0.86885	0.91023	0.84421	0.83759	0.91449	0.87371	0.86471	0.8562	0.87689	0.88848	0.91686	0.88806	0.9289	0.86395	0.83795	0.916	0.92208	0.91144	0.90011	0.80581	0.8506	0.88339	0.87254	0.88642	0.87579	0.87229	0.8288	0.92097	0.8139	0.80145	0.92391	0.88994	0.82901	0.81632	0.87276	0.90462	0.8098	0.93555	0.94587	0.86764	0.8661	0.84782	0.85537	0.82929
0.86337	0.84815	0.9115	0.91228	0.85695	0.87738	0.85097	0.9117	0.85625	0.88633	0.91231	0.85492	0.87726	0.87042	0.8583	0.8634	0.88561	0.88457	0.88954	0.87298	0.86592	0.91591	0.89367	0.84509	0.91369	0.86783	0.84248	0.89203	0.84096	0.90043	0.84495	0.83858	0.89866	0.90335	0.84801	0.80843	0.9041	0.88478	0.86504	0.81794	0.92067	0.89772	0.78806	0.94339	0.95353	0.86719	0.90421	0.8525	0.88818	0.84138
0.8722	0.94052	0.92583	0.93068	0.91164	0.89147	0.93102	0.96041	0.90353	0.8403	0.92316	0.90974	0.94539	0.89605	0.88366	0.90613	0.91944	0.93455	0.89727	0.82296	0.88384	0.93183	0.92087	0.85932	0.88711	0.79142	0.84827	0.94272	0.89049	0.94856	0.89439	0.88805	0.88514	0.87202	0.89593	0.85469	0.95251	0.93027	0.90254	0.79799	0.93305	0.93651	0.88072	0.92062	0.92476	0.87714	0.89729	0.93063	0.90822	0.80515
0.85261	0.8332	0.87758	0.85544	0.80584	0.83976	0.85012	0.88462	0.86018	0.8548	0.8903	0.8777	0.83357	0.88934	0.92192	0.82637	0.85986	0.87726	0.86447	0.80934	0.82944	0.86737	0.85796	0.89783	0.83752	0.79651	0.79307	0.86314	0.84634	0.8689	0.84883	0.84594	0.82402	0.83333	0.79749	0.82126	0.88245	0.84143	0.81562	0.79889	0.81349	0.86191	0.85716	0.86043	0.8694	0.79339	0.85486	0.83708	0.86636	0.74616
0.85177	0.94064	0.93456	0.94251	0.90141	0.88094	0.92826	0.9518	0.92431	0.83053	0.93491	0.92902	0.90332	0.88437	0.88248	0.90643	0.92397	0.94775	0.89582	0.80498	0.86366	0.93481	0.917	0.8749	0.90501	0.78841	0.84111	0.94435	0.89617	0.94797	0.89904	0.89389	0.8582	0.8951	0.89018	0.85505	0.94947	0.92441	0.89478	0.83091	0.93833	0.93406	0.90036	0.91337	0.90593	0.90404	0.90817	0.93174	0.90304	0.80401
0.82614	0.94662	0.89097	0.91977	0.87797	0.87641	0.88692	0.93807	0.88312	0.82768	0.91594	0.88956	0.89696	0.88136	0.87019	0.88882	0.91935	0.90348	0.86399	0.80979	0.85095	0.91026	0.8969	0.85516	0.87751	0.75242	0.80812	0.92537	0.88254	0.92635	0.88042	0.87832	0.8312	0.87986	0.87645	0.84895	0.92955	0.89996	0.85144	0.79969	0.90711	0.90867	0.87361	0.89568	0.89616	0.86368	0.88179	0.89946	0.90073	0.77888
0.87902	0.93634	0.92676	0.95128	0.90394	0.88768	0.90256	0.94543	0.92131	0.89551	0.92581	0.91668	0.91197	0.9377	0.89146	0.92386	0.91623	0.94817	0.92373	0.84305	0.89646	0.9216	0.94133	0.85453	0.91958	0.81766	0.84814	0.95465	0.9027	0.95424	0.9073	0.90097	0.91689	0.91953	0.91066	0.87903	0.95255	0.92708	0.88735	0.8371	0.95033	0.93944	0.89397	0.93007	0.92907	0.92648	0.9404	0.89525	0.91129	0.82159
0.88661	0.89907	0.94616	0.88783	0.86222	0.89833	0.83943	0.90536	0.84941	0.8922	0.92373	0.88117	0.84085	0.88086	0.89285	0.86901	0.88074	0.90733	0.92617	0.81831	0.85951	0.92125	0.91189	0.87041	0.92674	0.84157	0.82811	0.89445	0.89027	0.89329	0.89166	0.88973	0.87052	0.93102	0.82984	0.80478	0.92097	0.90667	0.84054	0.81638	0.89092	0.8815	0.85967	0.92912	0.93613	0.85725	0.91958	0.84737	0.83683	0.78124
0.83142	0.92249	0.88975	0.88044	0.88993	0.83812	0.8685	0.91302	0.89963	0.85981	0.89743	0.92071	0.84997	0.88226	0.90172	0.88598	0.86636	0.91419	0.86653	0.79819	0.85746	0.88903	0.91713	0.8512	0.85132	0.78183	0.83547	0.91557	0.89823	0.91163	0.89882	0.89507	0.88834	0.86531	0.83585	0.89475	0.92545	0.91927	0.86722	0.79782	0.88021	0.89499	0.90029	0.8837	0.87947	0.88138	0.8971	0.87267	0.8968	0.78003
0.84317	0.88925	0.89399	0.93763	0.86166	0.84366	0.89851	0.91573	0.88339	0.85741	0.89611	0.90433	0.89209	0.87307	0.88109	0.93063	0.91597	0.93305	0.91351	0.80719	0.84955	0.91117	0.9429	0.85968	0.89993	0.803	0.81806	0.91047	0.86418	0.90845	0.86723	0.86373	0.87836	0.90189	0.85897	0.84454	0.94772	0.90329	0.87126	0.87488	0.92008	0.90318	0.92315	0.905	0.89796	0.89512	0.91766	0.88729	0.90127	0.83204
0.85181	0.88338	0.8839	0.91283	0.87947	0.83057	0.89067	0.94028	0.91266	0.82399	0.89781	0.90421	0.91619	0.88764	0.89882	0.89191	0.90364	0.89858	0.86062	0.8874	0.89185	0.91723	0.89405	0.88786	0.84235	0.82123	0.85882	0.88751	0.8702	0.8925	0.8719	0.8684	0.86641	0.84816	0.87759	0.8629	0.9298	0.88715	0.89105	0.84698	0.89772	0.8901	0.87467	0.9008	0.90301	0.86705	0.87698	0.90559	0.93611	0.84886
0.83721	0.90183	0.92173	0.90191	0.89535	0.84578	0.8871	0.928	0.90673	0.86696	0.91478	0.93869	0.88215	0.89747	0.92992	0.86194	0.89077	0.90747	0.85752	0.80906	0.86417	0.9273	0.91575	0.85774	0.88799	0.80976	0.82355	0.9212	0.85529	0.92426	0.85699	0.85254	0.89734	0.86046	0.85366	0.84119	0.93965	0.9316	0.8846	0.82542	0.92024	0.90668	0.89105	0.89075	0.89006	0.87477	0.91616	0.90743	0.91434	0.80463
0.87394	0.91283	0.92306	0.94125	0.90715	0.91152	0.90145	0.96478	0.91401	0.84274	0.91212	0.91394	0.91257	0.8734	0.86463	0.91119	0.91659	0.92703	0.87751	0.80335	0.87067	0.92607	0.91038	0.884	0.91394	0.78466	0.81971	0.91252	0.87117	0.91474	0.8775	0.86971	0.89797	0.86642	0.93926	0.8596	0.93852	0.94249	0.91781	0.80366	0.94435	0.9123	0.85773	0.91472	0.91276	0.90542	0.89798	0.89893	0.88899	0.83431
0.86861	0.8412	0.85763	0.90421	0.84889	0.8181	0.82122	0.88434	0.83547	0.84602	0.84712	0.89151	0.88904	0.8712	0.86438	0.86235	0.83805	0.92043	0.83933	0.80743	0.82604	0.87306	0.85799	0.85266	0.88459	0.76382	0.8115	0.86359	0.81013	0.86846	0.81285	0.80823	0.87271	0.86026	0.83513	0.80004	0.91254	0.85838	0.88822	0.8648	0.8677	0.87353	0.85309	0.85364	0.83963	0.84599	0.89967	0.8514	0.87446	0.86424
0.78448	0.87382	0.86654	0.89824	0.91899	0.84107	0.81599	0.88078	0.88024	0.81895	0.83344	0.86794	0.84887	0.85184	0.8184	0.86675	0.86534	0.87116	0.83251	0.82463	0.85048	0.87233	0.87434	0.84187	0.85724	0.81741	0.81616	0.85504	0.78014	0.86147	0.78726	0.78005	0.86529	0.85538	0.8207	0.78675	0.87058	0.88249	0.83636	0.8385	0.88029	0.85249	0.77728	0.89054	0.89188	0.8819	0.86205	0.80509	0.87984	0.84986
0.88253	0.85123	0.88423	0.86151	0.78521	0.83517	0.80259	0.88802	0.83038	0.78145	0.88269	0.81891	0.84502	0.8579	0.79938	0.81439	0.84473	0.8725	0.82269	0.80755	0.83404	0.86041	0.85515	0.81979	0.83062	0.7964	0.83666	0.87323	0.84944	0.87745	0.8557	0.85151	0.8205	0.8395	0.82618	0.82344	0.88979	0.87859	0.82207	0.76771	0.84995	0.82255	0.84362	0.88611	0.89971	0.83742	0.84136	0.8441	0.87854	0.74271
0.89158	0.85274	0.89456	0.87769	0.84688	0.8263	0.8175	0.88075	0.83156	0.82028	0.85936	0.83932	0.86587	0.84529	0.81247	0.86969	0.83999	0.89609	0.8969	0.85861	0.87078	0.87174	0.86235	0.88399	0.8674	0.81972	0.87011	0.851	0.87689	0.84874	0.88252	0.87731	0.84043	0.88714	0.81887	0.79307	0.90707	0.86358	0.82813	0.82269	0.85836	0.84909	0.82846	0.91948	0.92434	0.85775	0.85959	0.81714	0.83603	0.79534
0.84688	0.85671	0.86876	0.88722	0.86796	0.8333	0.8178	0.88788	0.8051	0.89691	0.86951	0.89707	0.86052	0.88717	0.89147	0.89144	0.84051	0.87729	0.90023	0.83452	0.83802	0.87841	0.91918	0.85122	0.88734	0.79624	0.85317	0.90705	0.81614	0.90409	0.81972	0.81448	0.90233	0.89776	0.81111	0.83364	0.92941	0.87883	0.85771	0.82619	0.88741	0.90549	0.86833	0.85989	0.86218	0.85324	0.88933	0.84338	0.86671	0.82686
0.82712	0.90426	0.89811	0.87554	0.90628	0.86068	0.84902	0.92131	0.87986	0.84468	0.87006	0.91911	0.86599	0.8917	0.89362	0.85669	0.87896	0.89238	0.8232	0.8078	0.85542	0.8846	0.87903	0.8616	0.87016	0.7964	0.85907	0.90034	0.87611	0.89298	0.87399	0.87404	0.91031	0.85596	0.85526	0.84483	0.89548	0.94525	0.87945	0.77634	0.8899	0.86849	0.85991	0.87926	0.882	0.85262	0.89069	0.90383	0.88134	0.82133
0.83557	0.8344	0.90273	0.87321	0.83902	0.82637	0.82523	0.89202	0.8313	0.82988	0.90238	0.85217	0.87372	0.82558	0.82898	0.88042	0.87686	0.87646	0.91506	0.87007	0.84131	0.90045	0.90546	0.84259	0.90151	0.85428	0.80179	0.87026	0.84107	0.8785	0.84423	0.84201	0.85379	0.90582	0.80038	0.80302	0.89326	0.86686	0.84982	0.85885	0.8924	0.85892	0.80975	0.92599	0.93682	0.82739	0.87993	0.85452	0.86326	0.83063
0.85707	0.90219	0.92245	0.86749	0.87328	0.87479	0.82196	0.90613	0.84203	0.81975	0.92014	0.8987	0.87179	0.81797	0.87515	0.89508	0.89978	0.91524	0.86393	0.78037	0.83839	0.92024	0.8845	0.84423	0.88525	0.76448	0.78832	0.87538	0.91322	0.87264	0.91474	0.91156	0.86655	0.88704	0.82814	0.83501	0.91833	0.93843	0.86085	0.8067	0.87929	0.85675	0.84411	0.92415	0.91791	0.85794	0.89486	0.84199	0.86719	0.80836
0.79745	0.88233	0.8497	0.89505	0.85871	0.80617	0.82711	0.88675	0.84556	0.81033	0.85233	0.87528	0.86425	0.86021	0.83497	0.85818	0.87191	0.85273	0.85715	0.81236	0.84438	0.86353	0.87427	0.87539	0.84804	0.80837	0.85635	0.87745	0.79689	0.87862	0.80171	0.79507	0.80844	0.85043	0.81434	0.83488	0.87953	0.85934	0.82765	0.80398	0.84059	0.87712	0.83708	0.8612	0.86965	0.84904	0.82242	0.87981	0.87415	0.77795
0.82517	0.90072	0.90983	0.91522	0.89616	0.88569	0.87433	0.92288	0.86606	0.81122	0.89638	0.93043	0.89704	0.81978	0.86126	0.89731	0.86948	0.89746	0.8717	0.76747	0.82574	0.94293	0.9001	0.83019	0.86968	0.81488	0.84156	0.90048	0.83921	0.91314	0.84608	0.83909	0.88163	0.85161	0.85255	0.82387	0.89952	0.91091	0.90082	0.77372	0.91154	0.90857	0.82656	0.88139	0.87795	0.86052	0.86791	0.89919	0.88369	0.81137
0.86453	0.91897	0.92503	0.95323	0.88557	0.88084	0.8924	0.93025	0.88002	0.84781	0.8957	0.91838	0.91158	0.86917	0.88732	0.88602	0.89463	0.92164	0.89735	0.79016	0.84283	0.92702	0.90323	0.84223	0.89561	0.76106	0.83553	0.9021	0.86666	0.90651	0.87118	0.86475	0.89488	0.88604	0.90942	0.80762	0.95153	0.89952	0.89025	0.81804	0.93606	0.9308	0.8744	0.90225	0.8946	0.9308	0.92889	0.8836	0.89125	0.80289
0.82561	0.88639	0.90823	0.93578	0.91038	0.82041	0.8763	0.91773	0.91084	0.86738	0.90491	0.92465	0.89205	0.86552	0.90708	0.87628	0.89305	0.90622	0.879	0.86579	0.87189	0.91959	0.89045	0.8751	0.8863	0.84832	0.8247	0.8988	0.83544	0.90455	0.83878	0.83445	0.88467	0.89215	0.83807	0.85207	0.92582	0.86876	0.88371	0.92348	0.92378	0.90256	0.8861	0.92485	0.91559	0.87588	0.9193	0.91444	0.95372	0.87982
0.82847	0.85794	0.93008	0.88776	0.8606	0.85524	0.85529	0.91144	0.862	0.8563	0.92973	0.8862	0.88728	0.82435	0.89091	0.86653	0.91261	0.88068	0.85209	0.81548	0.82032	0.91569	0.86876	0.84864	0.89936	0.79728	0.78843	0.89294	0.87825	0.8878	0.88048	0.87535	0.86582	0.87618	0.85011	0.86624	0.88927	0.90377	0.86161	0.83605	0.90326	0.84815	0.84	0.94967	0.94074	0.85103	0.90764	0.8739	0.89533	0.83856
0.87727	0.90052	0.89412	0.89097	0.86895	0.83142	0.83274	0.91989	0.89601	0.84853	0.88172	0.91117	0.89164	0.91914	0.86315	0.8526	0.85959	0.92066	0.82104	0.81378	0.86009	0.8966	0.86228	0.86988	0.88403	0.80414	0.84313	0.89423	0.86748	0.89856	0.86609	0.86468	0.90436	0.84356	0.8412	0.84038	0.92064	0.91063	0.90696	0.83315	0.88662	0.87863	0.8744	0.88184	0.87754	0.87239	0.90838	0.90281	0.90578	0.81982
0.84992	0.87304	0.87571	0.88405	0.87635	0.82371	0.8534	0.89414	0.8516	0.87852	0.87271	0.91575	0.86025	0.89459	0.89426	0.86691	0.85377	0.91437	0.84869	0.79143	0.87116	0.88142	0.89891	0.83999	0.87539	0.81513	0.84356	0.89947	0.82795	0.89716	0.83316	0.82764	0.90014	0.86423	0.8131	0.81601	0.93479	0.9183	0.86887	0.83991	0.88391	0.87264	0.91444	0.86965	0.86706	0.84739	0.91021	0.86907	0.90272	0.803
0.84241	0.88823	0.94471	0.9022	0.86596	0.87411	0.88043	0.91856	0.87079	0.87382	0.93216	0.8771	0.88491	0.84092	0.90675	0.84928	0.92838	0.87359	0.87247	0.82705	0.84123	0.93369	0.85318	0.85163	0.90703	0.80364	0.80657	0.87599	0.89059	0.87273	0.89122	0.88889	0.85061	0.88937	0.85639	0.80345	0.89856	0.88147	0.84889	0.82661	0.91322	0.86893	0.81934	0.93809	0.94043	0.87629	0.912	0.87922	0.87209	0.79727
0.86418	0.921	0.9179	0.90244	0.93423	0.85941	0.8692	0.92616	0.89923	0.85544	0.88821	0.95948	0.89015	0.8947	0.92142	0.89739	0.88058	0.92665	0.86402	0.81638	0.89915	0.92073	0.90173	0.87681	0.88884	0.81221	0.83215	0.90165	0.88217	0.89893	0.88378	0.88191	0.91853	0.87003	0.86346	0.84681	0.93329	0.94562	0.90107	0.83968	0.90791	0.88448	0.89017	0.89139	0.88632	0.85462	0.91124	0.89476	0.90327	0.84166
0.8135	0.87642	0.86917	0.8866	0.87364	0.78595	0.83282	0.90125	0.88871	0.83481	0.88298	0.90877	0.859	0.90711	0.85846	0.9069	0.86786	0.90339	0.86405	0.88025	0.90857	0.88782	0.91211	0.87916	0.87334	0.91215	0.89294	0.90586	0.83513	0.90313	0.83831	0.83432	0.87964	0.88735	0.80142	0.87111	0.89632	0.92412	0.8697	0.85985	0.88573	0.85114	0.86217	0.89449	0.90103	0.86487	0.86996	0.8921	0.89765	0.84612
0.84121	0.91934	0.90282	0.91041	0.91141	0.8361	0.89727	0.92912	0.9182	0.85965	0.88625	0.9164	0.90198	0.89264	0.90526	0.88018	0.88212	0.89576	0.86735	0.82009	0.86536	0.90973	0.92281	0.8735	0.88953	0.7908	0.80956	0.90608	0.84617	0.90758	0.84807	0.84279	0.90731	0.86893	0.86847	0.87564	0.93321	0.9244	0.88334	0.79653	0.92672	0.90963	0.83743	0.89807	0.9043	0.90187	0.90464	0.87548	0.89501	0.79625
0.86271	0.92943	0.93113	0.91993	0.88336	0.86877	0.88481	0.94131	0.90714	0.84503	0.91972	0.91556	0.908	0.87168	0.87818	0.91331	0.90683	0.92553	0.86768	0.78999	0.85033	0.93541	0.92276	0.87726	0.89214	0.78386	0.84189	0.93162	0.90425	0.93353	0.90843	0.90078	0.87409	0.87231	0.88595	0.84766	0.95698	0.94145	0.90636	0.81155	0.93273	0.90914	0.8847	0.91106	0.91084	0.90149	0.89412	0.8981	0.89656	0.80189
0.82166	0.90655	0.91429	0.90425	0.87422	0.86436	0.87332	0.93524	0.8968	0.85199	0.89764	0.9272	0.86014	0.86974	0.90219	0.87527	0.88446	0.87612	0.87076	0.83679	0.83532	0.92617	0.91219	0.90383	0.85783	0.84544	0.88165	0.89099	0.85021	0.899	0.85027	0.84957	0.86416	0.86135	0.83561	0.83888	0.9121	0.89823	0.90506	0.82239	0.89196	0.87488	0.86375	0.88774	0.8935	0.89231	0.88667	0.89936	0.89398	0.81769
0.80091	0.89241	0.89383	0.8698	0.88937	0.83397	0.85224	0.90756	0.86039	0.79182	0.86918	0.90508	0.85669	0.81616	0.84886	0.86382	0.84407	0.87465	0.82805	0.78611	0.80722	0.89336	0.89225	0.87925	0.85771	0.80031	0.86336	0.87137	0.82824	0.87668	0.83212	0.8273	0.84294	0.83577	0.79728	0.80405	0.8994	0.9184	0.89468	0.79345	0.86767	0.84985	0.83709	0.86878	0.87207	0.84783	0.84496	0.88752	0.86525	0.80426
0.83069	0.88726	0.89384	0.91632	0.90785	0.8265	0.85062	0.89992	0.8825	0.92807	0.88774	0.90697	0.87579	0.91971	0.90606	0.88081	0.88208	0.89678	0.89318	0.85777	0.87922	0.89613	0.91436	0.83347	0.9184	0.84643	0.83103	0.9135	0.83214	0.91097	0.83611	0.83001	0.92688	0.91982	0.8442	0.84101	0.92315	0.88938	0.87053	0.87722	0.93302	0.90512	0.85757	0.91136	0.91261	0.89383	0.94329	0.87136	0.90829	0.85958
0.8566	0.87083	0.86316	0.921	0.85355	0.80853	0.88428	0.92145	0.88296	0.84235	0.86953	0.90457	0.89969	0.87755	0.89789	0.89147	0.87518	0.9062	0.85684	0.85143	0.88129	0.8835	0.8857	0.87182	0.8344	0.80417	0.86042	0.89762	0.83637	0.89897	0.83441	0.83367	0.87461	0.86136	0.83687	0.86253	0.94406	0.86493	0.88905	0.8616	0.87723	0.88678	0.8937	0.88418	0.87938	0.86268	0.88477	0.87046	0.94491	0.83699
0.84835	0.84952	0.8523	0.89828	0.78914	0.80984	0.84061	0.8872	0.8396	0.80032	0.88043	0.88033	0.90026	0.86871	0.8282	0.87738	0.84158	0.89057	0.83081	0.76792	0.81461	0.88305	0.84153	0.77641	0.83887	0.75488	0.80478	0.9084	0.85838	0.91869	0.86241	0.85723	0.85409	0.81792	0.83192	0.80894	0.88437	0.84805	0.85231	0.75695	0.88182	0.89861	0.81528	0.82771	0.82416	0.8406	0.84092	0.85764	0.88055	0.73817
0.84725	0.92468	0.92625	0.92081	0.88052	0.87429	0.87805	0.93257	0.87565	0.82698	0.88365	0.92568	0.89971	0.85461	0.88772	0.88886	0.90297	0.89851	0.86479	0.76374	0.83758	0.93081	0.89931	0.85718	0.88233	0.76088	0.82752	0.91199	0.83495	0.9151	0.83689	0.83409	0.84854	0.87932	0.86621	0.78929	0.94923	0.91469	0.87718	0.80385	0.91588	0.89847	0.86372	0.88272	0.87911	0.89079	0.89326	0.88598	0.88923	0.80127
0.86465	0.91156	0.92175	0.94502	0.90174	0.87874	0.90996	0.9487	0.90864	0.88895	0.91697	0.91812	0.92299	0.912	0.8922	0.91604	0.92046	0.92856	0.90741	0.83063	0.87902	0.93033	0.95006	0.85742	0.9402	0.81929	0.84482	0.93067	0.85595	0.93186	0.86017	0.8544	0.92565	0.90778	0.88359	0.8492	0.96061	0.94326	0.90348	0.83058	0.95149	0.93199	0.86708	0.92469	0.92595	0.92623	0.93679	0.89442	0.91274	0.82742
0.88887	0.90321	0.8912	0.94553	0.87873	0.86359	0.8872	0.92435	0.86469	0.84663	0.89805	0.90366	0.91692	0.86991	0.88053	0.90097	0.89185	0.92917	0.87882	0.79819	0.87373	0.90904	0.90322	0.83507	0.87324	0.75792	0.83557	0.92239	0.88059	0.92502	0.88374	0.87858	0.86672	0.88194	0.86478	0.82831	0.9615	0.89344	0.8749	0.8131	0.9115	0.93854	0.883	0.88575	0.88065	0.87053	0.88201	0.87367	0.91654	0.79491
0.87452	0.8799	0.88491	0.89998	0.87215	0.82855	0.85838	0.91682	0.88472	0.88198	0.88877	0.92224	0.88465	0.9267	0.88749	0.86953	0.86558	0.92066	0.81883	0.82416	0.89555	0.88404	0.8705	0.84093	0.89041	0.79956	0.83962	0.91919	0.86217	0.91763	0.8656	0.85936	0.91308	0.84826	0.86798	0.8328	0.93072	0.92054	0.90934	0.82648	0.90636	0.88495	0.86341	0.87531	0.8731	0.85298	0.90615	0.88479	0.91633	0.83164
0.86098	0.89257	0.94472	0.92154	0.87425	0.8616	0.89057	0.92406	0.89045	0.8377	0.94443	0.89846	0.89688	0.85424	0.90548	0.89207	0.93257	0.91392	0.89834	0.81787	0.82151	0.93183	0.8972	0.88438	0.914	0.7816	0.76663	0.89338	0.88111	0.89667	0.88418	0.87837	0.85574	0.8989	0.84778	0.85073	0.91817	0.89305	0.85936	0.85592	0.8946	0.90553	0.84342	0.95049	0.94244	0.86598	0.91255	0.8885	0.8898	0.84568
0.8481	0.91181	0.91304	0.94443	0.92339	0.87052	0.89899	0.94561	0.91894	0.86365	0.90289	0.89034	0.91031	0.88799	0.85919	0.91807	0.91374	0.92416	0.89501	0.88299	0.90969	0.91985	0.93096	0.86754	0.9119	0.863	0.87291	0.92475	0.85403	0.92409	0.85844	0.85161	0.9092	0.91715	0.89243	0.87847	0.93612	0.92797	0.90681	0.86229	0.95853	0.90964	0.8629	0.95278	0.9522	0.91312	0.91832	0.90689	0.9216	0.88017
0.85418	0.90605	0.89924	0.9137	0.88957	0.84984	0.88051	0.94205	0.89872	0.83483	0.90932	0.88069	0.90977	0.86989	0.84172	0.92071	0.8858	0.90043	0.92149	0.85963	0.86488	0.91509	0.93903	0.82726	0.88425	0.79747	0.8394	0.90148	0.87433	0.90387	0.88099	0.8728	0.89449	0.88703	0.88173	0.87128	0.93935	0.89981	0.87786	0.80154	0.92714	0.92419	0.83543	0.92758	0.93043	0.92814	0.89411	0.87592	0.89673	0.82424
0.90359	0.87178	0.9249	0.90447	0.83331	0.85383	0.87339	0.89109	0.83436	0.86878	0.88808	0.88066	0.88291	0.86497	0.89815	0.81722	0.88319	0.88367	0.85404	0.78607	0.8311	0.91978	0.86737	0.83353	0.88509	0.76869	0.82454	0.87316	0.84639	0.87865	0.8506	0.84444	0.85286	0.86983	0.82971	0.75643	0.94014	0.87484	0.8635	0.7949	0.88892	0.88479	0.83626	0.90532	0.90632	0.85826	0.91282	0.84554	0.88088	0.77402
0.7979	0.84373	0.90415	0.86378	0.8984	0.84864	0.84166	0.87657	0.86782	0.86796	0.87313	0.87718	0.831	0.83447	0.93276	0.828	0.86531	0.83276	0.85478	0.86375	0.79915	0.90162	0.86445	0.89006	0.86397	0.83481	0.82441	0.83267	0.82397	0.83325	0.82727	0.82444	0.87359	0.86459	0.80281	0.8369	0.84736	0.85334	0.83427	0.83834	0.8572	0.84269	0.80074	0.91317	0.91375	0.84204	0.88901	0.85841	0.87966	0.88096
0.88693	0.90857	0.91963	0.96171	0.88965	0.87426	0.91614	0.9607	0.89313	0.8602	0.92136	0.92759	0.93662	0.90279	0.89447	0.92265	0.91683	0.93576	0.8949	0.84513	0.90227	0.93402	0.91993	0.8577	0.91752	0.83371	0.86651	0.9298	0.84223	0.93414	0.84586	0.84047	0.91471	0.89826	0.87851	0.8337	0.96764	0.9288	0.92669	0.84908	0.94026	0.92813	0.86437	0.91912	0.91932	0.9001	0.916	0.90296	0.93167	0.84373
0.8203	0.89797	0.89694	0.90731	0.91716	0.85148	0.85588	0.92387	0.90414	0.87569	0.88604	0.91268	0.88339	0.86654	0.88991	0.89343	0.89091	0.88557	0.86502	0.86186	0.88219	0.90814	0.9163	0.91613	0.88139	0.82592	0.82935	0.88061	0.8377	0.88258	0.84299	0.83685	0.88032	0.87122	0.86308	0.85842	0.91406	0.91639	0.88723	0.84309	0.91597	0.88873	0.83177	0.89987	0.90715	0.88833	0.88577	0.87805	0.89119	0.84355
0.87186	0.92895	0.92149	0.9263	0.92302	0.89182	0.88291	0.94681	0.89179	0.88359	0.90564	0.91481	0.89791	0.90169	0.87141	0.91551	0.89473	0.92644	0.91749	0.83656	0.89921	0.92553	0.94371	0.87877	0.92594	0.83949	0.8522	0.9217	0.87829	0.92005	0.87964	0.87679	0.91539	0.90791	0.87135	0.83905	0.95565	0.94349	0.88639	0.83184	0.93674	0.91257	0.8915	0.92866	0.93304	0.88614	0.91882	0.89288	0.89324	0.82397
0.83919	0.89722	0.88713	0.91687	0.89634	0.84276	0.89172	0.93714	0.91018	0.85916	0.89414	0.91482	0.88678	0.8995	0.9039	0.9055	0.88669	0.89778	0.86559	0.86764	0.92044	0.90555	0.92155	0.90165	0.86141	0.85429	0.86596	0.91119	0.842	0.9109	0.84536	0.83928	0.8853	0.8625	0.86635	0.8747	0.93741	0.92188	0.88969	0.83146	0.90841	0.88839	0.87606	0.9056	0.91229	0.86394	0.87542	0.88862	0.92665	0.83438
0.88561	0.88732	0.94028	0.90477	0.86931	0.8943	0.86559	0.92961	0.86348	0.83358	0.93053	0.89537	0.88089	0.8533	0.89965	0.85567	0.89176	0.88566	0.8945	0.82214	0.82683	0.94164	0.87533	0.85637	0.88747	0.79161	0.80091	0.8665	0.90027	0.87171	0.9013	0.89995	0.86659	0.88163	0.85761	0.81436	0.90635	0.88905	0.84793	0.77856	0.89725	0.88246	0.81855	0.93008	0.9291	0.86566	0.90221	0.86673	0.86548	0.80551
0.79966	0.87687	0.91046	0.8777	0.87305	0.82906	0.84718	0.90388	0.87003	0.85228	0.89577	0.92273	0.83331	0.84127	0.88937	0.88255	0.89883	0.87522	0.86866	0.81619	0.819	0.90294	0.90447	0.90547	0.859	0.81036	0.86867	0.90863	0.86885	0.90444	0.87226	0.86805	0.8249	0.87346	0.82831	0.85339	0.9071	0.89446	0.87066	0.85219	0.88313	0.86214	0.88877	0.88641	0.88745	0.87903	0.86625	0.88624	0.87737	0.83149
0.8883	0.91749	0.91973	0.93877	0.90336	0.87036	0.89703	0.94763	0.89749	0.8593	0.91001	0.92009	0.92905	0.90862	0.89082	0.90948	0.90877	0.93283	0.88105	0.83746	0.914	0.92593	0.92553	0.82906	0.92409	0.81604	0.8326	0.93471	0.84722	0.93646	0.84943	0.84558	0.9185	0.89988	0.87715	0.83566	0.96845	0.9416	0.90846	0.84582	0.94007	0.9145	0.86964	0.91932	0.91918	0.8793	0.92326	0.8847	0.93864	0.83503
0.85194	0.90573	0.91137	0.92583	0.92257	0.87102	0.90133	0.95023	0.92684	0.87703	0.91259	0.93631	0.90705	0.90638	0.91929	0.88491	0.90662	0.92923	0.84554	0.8538	0.92404	0.91839	0.88786	0.87941	0.89199	0.83172	0.83453	0.90814	0.85603	0.90897	0.86108	0.85441	0.91727	0.85431	0.89795	0.85919	0.93313	0.94046	0.91885	0.85475	0.93256	0.88751	0.87235	0.9109	0.90837	0.87905	0.91851	0.90401	0.93017	0.8487
0.83895	0.93273	0.93129	0.94517	0.88146	0.89416	0.90303	0.95079	0.91881	0.84831	0.905	0.92117	0.91896	0.85204	0.88244	0.8799	0.89906	0.90527	0.87912	0.78013	0.85216	0.94454	0.89737	0.88016	0.91879	0.79497	0.81069	0.91228	0.85475	0.91774	0.85352	0.85149	0.87532	0.87988	0.90256	0.84179	0.93884	0.90732	0.90943	0.80571	0.95902	0.91806	0.86318	0.90404	0.9	0.89423	0.90644	0.92379	0.89798	0.77745
0.88175	0.87865	0.95259	0.91398	0.86348	0.87371	0.89117	0.93618	0.89129	0.8412	0.93697	0.89393	0.90359	0.85613	0.89876	0.87718	0.94202	0.89649	0.88714	0.84825	0.85931	0.93473	0.89479	0.89666	0.90554	0.81458	0.82171	0.89261	0.87101	0.89658	0.87494	0.87002	0.84766	0.889	0.84508	0.83509	0.92726	0.90374	0.87962	0.83644	0.89289	0.89201	0.8211	0.95053	0.95492	0.8617	0.88661	0.8821	0.90243	0.82786
0.80551	0.90404	0.86566	0.88568	0.8579	0.82051	0.84875	0.91695	0.88798	0.79256	0.87713	0.86004	0.88906	0.84376	0.85736	0.85792	0.87837	0.85867	0.83746	0.82777	0.82836	0.8987	0.88754	0.80415	0.83275	0.77929	0.80214	0.86416	0.83728	0.87272	0.83838	0.8346	0.87621	0.84298	0.86147	0.85949	0.89203	0.87756	0.87193	0.77655	0.90004	0.89469	0.80827	0.8762	0.88464	0.89252	0.87128	0.9013	0.89947	0.80623
0.82856	0.91487	0.91382	0.91201	0.91694	0.83416	0.91107	0.92941	0.90293	0.80811	0.9067	0.91872	0.90143	0.84767	0.86789	0.87437	0.88806	0.88446	0.87051	0.79779	0.82289	0.93849	0.91268	0.83401	0.89064	0.78422	0.8424	0.90879	0.84962	0.91267	0.85458	0.84766	0.87302	0.861	0.85983	0.86591	0.92712	0.91462	0.8779	0.78417	0.91825	0.90335	0.83692	0.91384	0.90962	0.90732	0.88821	0.9046	0.90965	0.82028
0.81262	0.89122	0.85725	0.89963	0.87198	0.88933	0.86396	0.94043	0.84958	0.79999	0.87138	0.86148	0.89099	0.85135	0.82626	0.88948	0.90191	0.86945	0.86219	0.81303	0.82634	0.89064	0.88057	0.85533	0.87909	0.75272	0.79456	0.8716	0.82186	0.87293	0.82156	0.82007	0.84951	0.8536	0.91498	0.83268	0.88128	0.89531	0.86191	0.75282	0.90082	0.8729	0.80133	0.86676	0.87465	0.85954	0.85624	0.88405	0.8323	0.82552
0.87009	0.91033	0.91755	0.91241	0.86988	0.83828	0.87381	0.91681	0.89224	0.8409	0.91177	0.91258	0.8954	0.89112	0.86339	0.88537	0.88986	0.94978	0.87433	0.78213	0.83311	0.91786	0.90098	0.83256	0.90527	0.78799	0.82131	0.9253	0.88247	0.92887	0.88573	0.88055	0.87309	0.88294	0.85268	0.83693	0.93891	0.90847	0.88883	0.85886	0.90757	0.89348	0.91084	0.90239	0.89034	0.88498	0.92603	0.90753	0.89724	0.82412
0.81459	0.89891	0.89872	0.9073	0.90324	0.87461	0.88879	0.92289	0.89243	0.87891	0.89557	0.89417	0.87193	0.89003	0.90233	0.8646	0.90644	0.88733	0.86805	0.79301	0.8462	0.8978	0.91853	0.83208	0.89292	0.7949	0.80483	0.90087	0.80033	0.90721	0.80576	0.79758	0.89129	0.86323	0.84465	0.81536	0.92536	0.9035	0.88367	0.82448	0.89721	0.90562	0.85176	0.88739	0.89326	0.87306	0.90501	0.86002	0.89801	0.79972
0.834	0.89841	0.90302	0.91593	0.86581	0.82929	0.85744	0.90921	0.86052	0.8027	0.91993	0.92343	0.86856	0.84817	0.86541	0.88032	0.88729	0.89663	0.87296	0.80208	0.82729	0.92966	0.89303	0.82302	0.83797	0.77276	0.82363	0.9194	0.87501	0.92921	0.88033	0.87375	0.84857	0.86142	0.85933	0.84849	0.91402	0.88449	0.84812	0.79715	0.90938	0.92564	0.84966	0.88152	0.87645	0.90195	0.87417	0.89441	0.89551	0.8079
0.88636	0.88451	0.87761	0.92638	0.89286	0.87645	0.87128	0.9024	0.83495	0.84614	0.86537	0.87921	0.88013	0.87816	0.85122	0.88018	0.86468	0.89605	0.90688	0.81644	0.85933	0.90265	0.91876	0.85045	0.86486	0.78238	0.83891	0.89547	0.8675	0.89944	0.87141	0.86849	0.88773	0.86642	0.85218	0.81825	0.92631	0.8846	0.84014	0.7745	0.90982	0.94111	0.87906	0.8728	0.87678	0.84881	0.86427	0.89042	0.86926	0.80127
0.87999	0.92384	0.9119	0.90704	0.87234	0.85406	0.85496	0.9174	0.86201	0.86433	0.89902	0.90227	0.88288	0.89427	0.86822	0.884	0.8728	0.91236	0.90929	0.80777	0.86317	0.91626	0.93102	0.83587	0.91155	0.80295	0.84342	0.93032	0.86184	0.93096	0.86433	0.85876	0.88484	0.91257	0.8724	0.85674	0.94908	0.90951	0.88245	0.81118	0.92084	0.9208	0.893	0.89769	0.89958	0.88671	0.91638	0.89525	0.87752	0.79469
0.84224	0.87871	0.88663	0.92179	0.90464	0.82832	0.85568	0.90696	0.8827	0.93129	0.87594	0.91377	0.9039	0.92272	0.90761	0.887	0.8637	0.90048	0.88073	0.86316	0.89043	0.9027	0.90225	0.84726	0.9272	0.86906	0.84257	0.9007	0.80813	0.90093	0.81091	0.80608	0.95196	0.89594	0.8316	0.83481	0.9197	0.89467	0.89898	0.87646	0.92542	0.89725	0.84121	0.90313	0.90313	0.87608	0.93824	0.87941	0.91192	0.86875
0.82179	0.86921	0.8632	0.88603	0.84436	0.83214	0.83833	0.92539	0.86044	0.81284	0.87157	0.9125	0.87152	0.8238	0.87656	0.9166	0.86818	0.87808	0.87866	0.82754	0.84502	0.88316	0.90413	0.88063	0.81699	0.77298	0.8306	0.8732	0.85255	0.87429	0.85442	0.85207	0.86275	0.86038	0.84038	0.86023	0.92165	0.88421	0.87696	0.78938	0.8799	0.88905	0.84473	0.85965	0.86257	0.86553	0.84462	0.85499	0.88156	0.80311
0.81534	0.87828	0.86818	0.91687	0.88427	0.83202	0.88052	0.90709	0.86453	0.84612	0.89063	0.90761	0.87594	0.8844	0.85514	0.89297	0.89274	0.91114	0.88849	0.78686	0.86029	0.89643	0.92607	0.81188	0.88183	0.80437	0.79495	0.90916	0.82653	0.9124	0.82944	0.82492	0.86715	0.87386	0.8461	0.83716	0.90885	0.90187	0.83696	0.81567	0.89512	0.90464	0.87194	0.88985	0.88392	0.8737	0.90475	0.87412	0.88539	0.81529
0.8925	0.94331	0.9475	0.95485	0.92968	0.89892	0.92761	0.96137	0.93075	0.86156	0.92555	0.9284	0.93316	0.89627	0.90742	0.91568	0.93094	0.94209	0.90563	0.83868	0.89121	0.95456	0.92737	0.88885	0.92189	0.81034	0.86066	0.93525	0.89904	0.93715	0.90202	0.89761	0.89852	0.90524	0.91465	0.86544	0.96077	0.93623	0.91314	0.83861	0.9523	0.9435	0.88765	0.9297	0.92711	0.91641	0.9208	0.92918	0.9146	0.84158
0.86301	0.89827	0.90906	0.93819	0.90957	0.85548	0.90465	0.91297	0.902	0.85809	0.87899	0.90095	0.86942	0.88006	0.86809	0.9012	0.88064	0.91054	0.91652	0.83187	0.85328	0.92615	0.94298	0.8793	0.92976	0.8158	0.84464	0.89542	0.85026	0.89668	0.85471	0.85026	0.88072	0.90759	0.87103	0.8275	0.93261	0.90011	0.88127	0.83118	0.93383	0.92147	0.85754	0.89585	0.8924	0.90653	0.90714	0.88467	0.8546	0.84192
0.90814	0.87855	0.88413	0.91276	0.84289	0.84559	0.83093	0.87553	0.84391	0.84368	0.88383	0.87054	0.86753	0.8558	0.84504	0.86678	0.84606	0.92082	0.8522	0.79725	0.86922	0.90922	0.85741	0.81696	0.90098	0.80103	0.80782	0.86682	0.89333	0.87045	0.89821	0.89094	0.88859	0.87545	0.85161	0.79657	0.91269	0.88938	0.86239	0.80449	0.90354	0.88629	0.82959	0.88999	0.88597	0.85421	0.89049	0.82898	0.86542	0.77547
0.84767	0.87654	0.91207	0.90666	0.89897	0.84803	0.86629	0.90691	0.87763	0.85761	0.87855	0.91918	0.87311	0.86156	0.89436	0.84838	0.85052	0.88747	0.84902	0.82011	0.85691	0.92924	0.87451	0.88525	0.88009	0.83927	0.88326	0.89329	0.82975	0.90154	0.83176	0.82865	0.85944	0.85874	0.83054	0.783	0.92947	0.87999	0.88602	0.85258	0.90007	0.87674	0.86671	0.87909	0.87854	0.8603	0.88371	0.86524	0.9028	0.8151
0.8656	0.91299	0.90213	0.91365	0.88889	0.8618	0.87194	0.9281	0.90483	0.86165	0.89089	0.93457	0.91773	0.88306	0.89436	0.86919	0.88258	0.92637	0.83812	0.79439	0.88549	0.92383	0.87071	0.86679	0.87517	0.79997	0.81363	0.90621	0.86157	0.91504	0.86499	0.85913	0.90071	0.82694	0.8996	0.85814	0.92019	0.91109	0.91494	0.82815	0.9088	0.90374	0.87536	0.87633	0.8745	0.86364	0.90097	0.91454	0.91627	0.80882
0.84188	0.92411	0.9251	0.91365	0.91395	0.87489	0.90307	0.94166	0.92858	0.89328	0.9185	0.92924	0.90024	0.91251	0.92762	0.88188	0.88864	0.9223	0.88828	0.83138	0.88491	0.92189	0.90374	0.88087	0.8901	0.82788	0.84912	0.92635	0.8892	0.92708	0.89262	0.8869	0.91165	0.8702	0.88594	0.87286	0.92441	0.91711	0.89704	0.82115	0.93016	0.91923	0.89065	0.90239	0.90326	0.88931	0.91972	0.92074	0.89549	0.79576
0.86503	0.87284	0.94866	0.91165	0.84843	0.86828	0.8807	0.93641	0.88661	0.84667	0.95846	0.88121	0.88992	0.85941	0.90499	0.86314	0.93182	0.89409	0.88299	0.84926	0.87136	0.93542	0.88487	0.86486	0.88382	0.84254	0.80454	0.9086	0.87766	0.91288	0.87924	0.87555	0.84328	0.88648	0.85089	0.84779	0.91507	0.8886	0.84887	0.84577	0.89831	0.88242	0.84767	0.95177	0.95874	0.84698	0.89214	0.88158	0.9121	0.80516
0.84031	0.90345	0.89676	0.89205	0.88409	0.86686	0.89575	0.91746	0.90206	0.82416	0.88213	0.90192	0.86373	0.8856	0.87328	0.85509	0.88719	0.88154	0.85425	0.77379	0.81267	0.9107	0.88657	0.86641	0.88484	0.77062	0.83435	0.88477	0.85209	0.89133	0.85697	0.85031	0.85503	0.83328	0.85229	0.80316	0.90463	0.89859	0.86944	0.76077	0.88092	0.90117	0.83287	0.86373	0.86833	0.87996	0.86376	0.87041	0.86203	0.75735
0.87393	0.94977	0.94926	0.95998	0.9224	0.89985	0.92633	0.97116	0.93793	0.865	0.9449	0.93785	0.92549	0.899	0.90263	0.92532	0.93195	0.94411	0.91142	0.84185	0.89023	0.96014	0.94469	0.89978	0.92167	0.84156	0.86395	0.94657	0.89514	0.9516	0.89855	0.89235	0.90344	0.91163	0.90623	0.8889	0.96027	0.94723	0.91644	0.8426	0.95739	0.94253	0.88948	0.94826	0.94753	0.93226	0.92787	0.92855	0.92834	0.83694
0.87048	0.8856	0.9118	0.88943	0.84575	0.86346	0.84404	0.9026	0.87031	0.81275	0.93071	0.8769	0.84406	0.85333	0.86763	0.88759	0.90651	0.93792	0.87541	0.80606	0.85251	0.90006	0.87786	0.86039	0.87246	0.81022	0.80221	0.88735	0.92591	0.88504	0.92742	0.92558	0.83326	0.89729	0.83947	0.86655	0.89329	0.9035	0.83541	0.8422	0.85821	0.85497	0.88794	0.92896	0.9211	0.84676	0.89159	0.86935	0.87576	0.8203
0.82161	0.86819	0.85626	0.89403	0.84982	0.79979	0.8349	0.88925	0.8597	0.83568	0.83651	0.86216	0.86645	0.84776	0.82904	0.87887	0.86313	0.88911	0.86329	0.83789	0.85795	0.86706	0.87888	0.90546	0.86631	0.80667	0.86079	0.85872	0.82391	0.85869	0.82381	0.81963	0.83622	0.86726	0.8148	0.79141	0.91962	0.86237	0.86239	0.84861	0.86926	0.87502	0.8322	0.87593	0.88256	0.88069	0.85237	0.84275	0.85523	0.80708
0.86375	0.93892	0.92498	0.93065	0.89208	0.86876	0.90304	0.95471	0.92111	0.83016	0.92444	0.92397	0.9372	0.90341	0.88281	0.92386	0.92446	0.9391	0.90414	0.82439	0.86218	0.94051	0.92906	0.87763	0.90738	0.8113	0.81741	0.937	0.89297	0.94378	0.89377	0.89089	0.90446	0.89615	0.89431	0.88497	0.93857	0.93062	0.90203	0.82791	0.93998	0.93264	0.8835	0.91718	0.91893	0.88732	0.91484	0.9401	0.90625	0.82341
0.80866	0.90856	0.8886	0.9142	0.91104	0.84962	0.85984	0.92701	0.89485	0.85873	0.91093	0.88561	0.88279	0.86995	0.84016	0.92223	0.92711	0.91803	0.88184	0.83498	0.89794	0.90111	0.90764	0.82513	0.87873	0.80467	0.80687	0.92443	0.87018	0.9226	0.87566	0.8669	0.87725	0.89024	0.90361	0.86472	0.92093	0.91496	0.86146	0.85211	0.93328	0.89749	0.85084	0.92718	0.9273	0.91581	0.90333	0.86431	0.89616	0.85336
0.83355	0.90356	0.9178	0.90759	0.88075	0.86326	0.8588	0.94807	0.86871	0.82565	0.94524	0.9463	0.9051	0.84161	0.85834	0.88951	0.90363	0.91715	0.85398	0.78299	0.85505	0.9339	0.89493	0.83381	0.87981	0.79376	0.8087	0.92401	0.87224	0.93324	0.8763	0.86991	0.87288	0.85261	0.87352	0.85728	0.92838	0.9341	0.9172	0.81595	0.92213	0.89815	0.86185	0.90521	0.90165	0.87311	0.89501	0.91267	0.91493	0.81085
0.87936	0.91848	0.91407	0.93101	0.89135	0.85417	0.87513	0.94265	0.90696	0.84051	0.89708	0.9105	0.9197	0.92512	0.85474	0.89394	0.90496	0.91615	0.87499	0.85067	0.88163	0.91946	0.90774	0.84889	0.91245	0.84427	0.83569	0.91782	0.85967	0.92274	0.85903	0.85844	0.91527	0.8936	0.86325	0.85991	0.92198	0.92264	0.92144	0.83262	0.93725	0.89005	0.84136	0.92145	0.92404	0.87785	0.91454	0.9186	0.9088	0.85636
0.8282	0.90096	0.87506	0.88427	0.89292	0.85997	0.83154	0.92027	0.85061	0.89358	0.88381	0.91647	0.87979	0.89672	0.88239	0.8912	0.87854	0.89224	0.8857	0.85555	0.86068	0.89336	0.90833	0.87707	0.88887	0.80607	0.85009	0.88991	0.84574	0.89146	0.84765	0.84476	0.91838	0.88725	0.84314	0.84418	0.91358	0.91643	0.87756	0.80542	0.90022	0.90212	0.82555	0.87953	0.88941	0.8974	0.90773	0.86746	0.87136	0.82208
0.84136	0.917	0.90401	0.8892	0.84913	0.89056	0.85929	0.91796	0.89308	0.82054	0.86623	0.90761	0.86177	0.87187	0.87765	0.88338	0.86201	0.87417	0.88674	0.77657	0.80728	0.91133	0.90553	0.86219	0.8634	0.77005	0.81359	0.88323	0.87421	0.89109	0.87386	0.87538	0.86812	0.84404	0.85998	0.81243	0.90592	0.87997	0.88377	0.76741	0.88929	0.8916	0.8675	0.85008	0.85255	0.85839	0.86913	0.88917	0.8677	0.7661
0.80595	0.83588	0.81843	0.8654	0.82485	0.77001	0.80885	0.84487	0.80848	0.80568	0.83126	0.89513	0.84009	0.82601	0.85901	0.89994	0.83069	0.92359	0.85256	0.7553	0.82401	0.84575	0.89432	0.78495	0.8428	0.75185	0.76376	0.84959	0.81289	0.84874	0.81677	0.81112	0.87979	0.85457	0.78579	0.79485	0.91172	0.88028	0.84664	0.85856	0.83831	0.85059	0.89596	0.83572	0.81789	0.82002	0.89084	0.81134	0.87022	0.82094
0.84961	0.93328	0.93212	0.94052	0.91021	0.89035	0.91887	0.95626	0.91238	0.85395	0.94653	0.9308	0.89748	0.9011	0.88376	0.92586	0.91652	0.92208	0.91073	0.83341	0.86559	0.94162	0.93386	0.88217	0.90888	0.81347	0.83762	0.95294	0.88198	0.96036	0.88813	0.88028	0.87017	0.89711	0.8893	0.86108	0.94225	0.92074	0.89657	0.82163	0.94519	0.93465	0.86379	0.92357	0.92329	0.89349	0.89855	0.91644	0.90521	0.83498
0.82054	0.89661	0.84845	0.86162	0.86929	0.79793	0.82413	0.86669	0.85674	0.877	0.84715	0.88701	0.85282	0.92652	0.85263	0.85247	0.848	0.90948	0.85007	0.80601	0.88532	0.85105	0.87811	0.80735	0.86136	0.80543	0.79882	0.90876	0.86442	0.90629	0.86117	0.86246	0.88011	0.86491	0.79228	0.81481	0.90255	0.88553	0.85152	0.83086	0.8867	0.85464	0.90068	0.86157	0.85843	0.79446	0.90043	0.88743	0.87507	0.79472
0.82701	0.89095	0.90221	0.8865	0.87056	0.83756	0.88705	0.9103	0.89518	0.85967	0.9034	0.91213	0.83646	0.87377	0.90206	0.86555	0.87509	0.91106	0.84722	0.78933	0.87351	0.90747	0.90013	0.84184	0.8652	0.8111	0.84218	0.92309	0.84642	0.92024	0.85125	0.844	0.85711	0.84576	0.85464	0.84375	0.9317	0.91329	0.86969	0.83736	0.89804	0.87331	0.9255	0.86949	0.86447	0.86917	0.89281	0.88155	0.89359	0.78251
0.81876	0.8414	0.86583	0.85876	0.82526	0.78921	0.78727	0.89573	0.8207	0.8206	0.8632	0.86169	0.90161	0.85104	0.85094	0.8222	0.85726	0.82786	0.7801	0.8168	0.83821	0.86688	0.83607	0.79118	0.82048	0.76924	0.8153	0.88888	0.79805	0.8861	0.79882	0.79581	0.85028	0.80901	0.81947	0.84056	0.90074	0.85966	0.87248	0.83258	0.87709	0.82807	0.87199	0.86842	0.86716	0.80541	0.8565	0.88875	0.93837	0.81513
0.84154	0.94354	0.91765	0.93133	0.92347	0.91507	0.91205	0.93754	0.90116	0.85657	0.90773	0.90589	0.89513	0.91193	0.86668	0.91533	0.90802	0.93067	0.92368	0.80242	0.85997	0.91664	0.94768	0.84505	0.93167	0.79112	0.82182	0.93925	0.85624	0.94612	0.86003	0.85498	0.8919	0.91378	0.86538	0.82252	0.93606	0.92739	0.87933	0.79302	0.93328	0.94698	0.84658	0.90277	0.90451	0.88795	0.90914	0.88894	0.87405	0.80016
0.81084	0.93154	0.90518	0.87145	0.89158	0.83675	0.8402	0.90848	0.89489	0.82678	0.88192	0.91459	0.83862	0.87021	0.87512	0.88473	0.87445	0.9064	0.84972	0.78398	0.87327	0.89843	0.90546	0.89438	0.85847	0.81987	0.85425	0.9096	0.8675	0.9063	0.86806	0.86317	0.8473	0.86173	0.8284	0.83164	0.9233	0.94021	0.85787	0.81389	0.87532	0.86508	0.8916	0.8803	0.88537	0.86493	0.86268	0.86774	0.86232	0.76615
0.83898	0.92694	0.92208	0.93846	0.87975	0.85296	0.91123	0.9319	0.90971	0.85413	0.89654	0.9003	0.91438	0.86803	0.8745	0.88853	0.90013	0.90463	0.88911	0.79681	0.83947	0.93297	0.90619	0.86409	0.91111	0.78819	0.84532	0.91377	0.8519	0.9172	0.8514	0.8482	0.86201	0.88549	0.85755	0.82084	0.95429	0.88413	0.90711	0.83851	0.9348	0.91678	0.87647	0.9064	0.89905	0.91014	0.91044	0.91157	0.89685	0.79881
0.84269	0.87885	0.94335	0.88631	0.82265	0.86116	0.84399	0.90057	0.83943	0.846	0.91343	0.89698	0.85719	0.81936	0.89231	0.85243	0.91362	0.88536	0.85165	0.7521	0.80351	0.92781	0.86837	0.83615	0.88254	0.77394	0.79325	0.89173	0.86906	0.89223	0.87478	0.86847	0.83618	0.88309	0.8531	0.76413	0.92191	0.90216	0.85754	0.8162	0.91624	0.86451	0.86186	0.90226	0.90281	0.85978	0.90278	0.88192	0.86507	0.78714
0.87893	0.91849	0.92877	0.91866	0.90079	0.85549	0.90056	0.94041	0.91858	0.83986	0.9057	0.90494	0.91015	0.90275	0.87798	0.88983	0.89449	0.90965	0.88113	0.83674	0.86735	0.92324	0.90048	0.85915	0.91974	0.79241	0.8387	0.94005	0.88558	0.93416	0.88708	0.88516	0.8689	0.89172	0.89546	0.87812	0.92766	0.91568	0.87208	0.81169	0.93887	0.89522	0.86624	0.90907	0.9051	0.89118	0.89726	0.91315	0.89003	0.82342
0.82602	0.86086	0.86728	0.91893	0.92107	0.81404	0.85087	0.88333	0.86344	0.87554	0.85072	0.8912	0.89194	0.88204	0.88223	0.88096	0.86357	0.87967	0.86253	0.8738	0.87087	0.9012	0.86725	0.83904	0.89017	0.83566	0.8534	0.85934	0.81968	0.85924	0.82344	0.81775	0.91985	0.86658	0.83823	0.80565	0.88998	0.86202	0.88467	0.87173	0.90395	0.88835	0.81833	0.89061	0.88322	0.86526	0.90203	0.8748	0.88763	0.90265
0.81583	0.8978	0.88785	0.92478	0.89027	0.85368	0.87259	0.89919	0.88503	0.8799	0.87635	0.91765	0.85451	0.88248	0.90832	0.89375	0.86801	0.90438	0.91103	0.83146	0.83772	0.90945	0.91691	0.87779	0.89641	0.83286	0.84249	0.89938	0.83257	0.90218	0.83329	0.83217	0.90548	0.90921	0.83629	0.85585	0.90981	0.87969	0.85817	0.85068	0.91451	0.91144	0.87443	0.8861	0.88005	0.90846	0.92103	0.88555	0.8907	0.84323
0.81486	0.86216	0.89977	0.88497	0.8714	0.80384	0.8476	0.92464	0.88271	0.83502	0.89246	0.93701	0.89191	0.85505	0.90428	0.88399	0.88811	0.86966	0.82745	0.83893	0.8516	0.90936	0.8561	0.86248	0.8492	0.80506	0.85104	0.9122	0.85782	0.90842	0.85741	0.85639	0.86659	0.84699	0.85879	0.85646	0.90655	0.88981	0.89711	0.84071	0.90222	0.85359	0.84803	0.8798	0.87583	0.8515	0.86889	0.90104	0.91617	0.86631
0.77852	0.92469	0.90609	0.90547	0.91354	0.84187	0.90184	0.91658	0.94475	0.84595	0.88935	0.92061	0.86777	0.84807	0.89095	0.88788	0.89776	0.91701	0.86001	0.80768	0.84936	0.91021	0.90503	0.89256	0.86118	0.79935	0.8068	0.88943	0.87026	0.89312	0.87068	0.86732	0.86165	0.85554	0.84538	0.85805	0.9178	0.89799	0.90201	0.87606	0.90933	0.87334	0.90082	0.90899	0.89548	0.8808	0.91176	0.89853	0.90596	0.82708
0.85553	0.90134	0.9092	0.94081	0.89867	0.87881	0.9187	0.96526	0.90623	0.84738	0.9074	0.89098	0.91468	0.88715	0.85733	0.90923	0.89234	0.91371	0.89241	0.87927	0.90182	0.90975	0.91539	0.86929	0.87211	0.84725	0.90668	0.91505	0.86379	0.91678	0.86607	0.86298	0.89812	0.88003	0.86993	0.84653	0.9466	0.91018	0.90241	0.8265	0.92943	0.89898	0.86606	0.93341	0.93724	0.90797	0.89546	0.89445	0.92637	0.83191
0.84128	0.9062	0.90547	0.91885	0.89574	0.86029	0.85091	0.91644	0.87108	0.86291	0.88096	0.9493	0.90369	0.88546	0.91356	0.87666	0.86627	0.91552	0.87109	0.81643	0.84606	0.91996	0.88302	0.87707	0.90365	0.81481	0.84832	0.89487	0.8211	0.90231	0.82184	0.82027	0.91007	0.88995	0.8408	0.822	0.91903	0.90115	0.90032	0.84683	0.9001	0.90247	0.85047	0.87617	0.87051	0.87741	0.92217	0.89125	0.90002	0.83548
0.83414	0.89648	0.9148	0.92233	0.90611	0.83006	0.8797	0.90955	0.86849	0.87042	0.88547	0.9129	0.8884	0.85001	0.88701	0.90956	0.89031	0.89373	0.90095	0.82969	0.87071	0.93173	0.92738	0.85726	0.89889	0.83626	0.86208	0.90963	0.8466	0.9073	0.84969	0.84385	0.89092	0.90565	0.85003	0.8224	0.94516	0.89986	0.89351	0.86438	0.93394	0.9115	0.88506	0.91221	0.9095	0.87486	0.90777	0.89696	0.89045	0.85136
0.8331	0.89195	0.90331	0.90347	0.88142	0.84566	0.92469	0.91837	0.9131	0.86471	0.8912	0.91151	0.86469	0.88209	0.90777	0.87334	0.86494	0.90031	0.8579	0.81756	0.86766	0.90739	0.9161	0.8615	0.8577	0.82555	0.84774	0.90214	0.84563	0.90877	0.85054	0.84492	0.8773	0.83761	0.83689	0.827	0.93379	0.89924	0.91406	0.83438	0.90774	0.87408	0.89842	0.88437	0.88278	0.85981	0.90023	0.8853	0.9108	0.79837
0.89541	0.87843	0.93447	0.92627	0.8473	0.90918	0.89657	0.92841	0.86989	0.83463	0.92283	0.87328	0.88508	0.8577	0.90348	0.87908	0.92144	0.9032	0.90574	0.84049	0.83746	0.92472	0.90597	0.90134	0.89131	0.8022	0.83833	0.88676	0.89035	0.89087	0.89315	0.89041	0.84924	0.90561	0.85055	0.82541	0.92509	0.894	0.85441	0.79638	0.89339	0.91048	0.8431	0.93267	0.93875	0.85778	0.88062	0.87699	0.88529	0.80566
0.82668	0.89047	0.87758	0.92623	0.89408	0.81497	0.88839	0.90844	0.93031	0.89299	0.88338	0.88029	0.87781	0.90983	0.87373	0.89938	0.87209	0.90688	0.88573	0.87614	0.88965	0.8986	0.92449	0.84932	0.89151	0.86292	0.84231	0.89401	0.85147	0.89843	0.85516	0.84805	0.92297	0.87692	0.84665	0.84062	0.9256	0.88606	0.88397	0.8656	0.92621	0.90573	0.8464	0.92043	0.92353	0.91186	0.91741	0.86501	0.91804	0.8446
0.79081	0.83567	0.89507	0.8501	0.85009	0.81202	0.83126	0.87673	0.86527	0.86907	0.90141	0.88727	0.82224	0.86431	0.94233	0.83862	0.87276	0.86091	0.83408	0.8326	0.86396	0.88778	0.87241	0.85654	0.86149	0.86767	0.79092	0.87147	0.8063	0.86861	0.80881	0.80397	0.86257	0.85208	0.78401	0.83515	0.87353	0.88977	0.83373	0.86356	0.85278	0.82103	0.86011	0.89606	0.89883	0.79401	0.88498	0.85675	0.89315	0.82322
0.82351	0.84379	0.85956	0.92432	0.85174	0.84159	0.8403	0.90145	0.84471	0.886	0.88217	0.89215	0.86759	0.9013	0.86562	0.85193	0.85632	0.87484	0.84271	0.82497	0.84076	0.88148	0.85641	0.84503	0.90361	0.83575	0.82502	0.89168	0.769	0.89929	0.77556	0.76973	0.87595	0.86095	0.82583	0.78382	0.8919	0.85933	0.87204	0.83991	0.90534	0.87471	0.81553	0.85747	0.86053	0.84225	0.88041	0.87968	0.89467	0.83857
0.83704	0.8479	0.89469	0.90238	0.84666	0.78862	0.85572	0.90444	0.85972	0.83265	0.90188	0.91035	0.87148	0.84059	0.84744	0.84248	0.86356	0.88905	0.82048	0.77308	0.82875	0.913	0.871	0.82591	0.88775	0.8159	0.8	0.90396	0.80277	0.91082	0.80723	0.80062	0.8406	0.84697	0.83317	0.80916	0.92187	0.88277	0.88321	0.85946	0.90685	0.85262	0.86408	0.88281	0.87925	0.8423	0.88861	0.87478	0.90386	0.81308
0.78082	0.82767	0.87796	0.88553	0.86803	0.77374	0.85181	0.87207	0.86512	0.86082	0.84687	0.87546	0.84114	0.83318	0.8698	0.82283	0.84999	0.83897	0.83117	0.83228	0.86503	0.88707	0.84487	0.82453	0.88026	0.8416	0.83752	0.86865	0.77971	0.86457	0.77772	0.77721	0.8541	0.84532	0.80479	0.77511	0.89453	0.83728	0.86507	0.87913	0.90253	0.84109	0.84356	0.86406	0.86123	0.83284	0.87247	0.86352	0.88083	0.81757
0.86766	0.88808	0.92038	0.92106	0.87349	0.8422	0.87483	0.92465	0.8719	0.85344	0.8934	0.91113	0.89573	0.87377	0.87795	0.87847	0.86494	0.89142	0.87018	0.82544	0.84689	0.92531	0.89235	0.8582	0.90965	0.82626	0.90112	0.93203	0.84104	0.93094	0.83953	0.83868	0.88001	0.90339	0.83914	0.84801	0.94098	0.89101	0.90744	0.82963	0.92623	0.89946	0.86892	0.89921	0.89244	0.8848	0.8982	0.9057	0.90849	0.83465
0.81171	0.89782	0.91137	0.91876	0.92049	0.87721	0.87403	0.93169	0.89425	0.87844	0.90037	0.92971	0.88447	0.88536	0.92047	0.89437	0.89627	0.87002	0.88278	0.85047	0.86737	0.91998	0.91774	0.88769	0.88727	0.81016	0.8178	0.89931	0.83649	0.89979	0.84218	0.83565	0.88994	0.86732	0.89962	0.8483	0.91441	0.9037	0.88172	0.83678	0.92473	0.8974	0.86024	0.90103	0.9028	0.86492	0.90081	0.89264	0.90518	0.85527
0.89598	0.88309	0.94221	0.91638	0.85615	0.88097	0.85942	0.91267	0.86476	0.87768	0.92322	0.8725	0.88381	0.8774	0.89494	0.86577	0.90593	0.8888	0.90509	0.82133	0.83551	0.92618	0.91357	0.85107	0.93307	0.81026	0.79916	0.88926	0.87884	0.89232	0.88189	0.87848	0.87425	0.9128	0.85004	0.81032	0.92023	0.89598	0.85813	0.80683	0.90746	0.9016	0.81389	0.92937	0.93962	0.87037	0.90798	0.86832	0.86799	0.8117
0.83357	0.89231	0.88876	0.90829	0.88633	0.83817	0.85791	0.93107	0.89256	0.85198	0.90685	0.9359	0.88814	0.87029	0.90285	0.90839	0.87305	0.90485	0.86385	0.84518	0.8918	0.91037	0.89223	0.87949	0.85764	0.85943	0.85386	0.91122	0.86454	0.91254	0.86672	0.8641	0.89596	0.87296	0.84097	0.88901	0.90827	0.90699	0.88792	0.83853	0.90249	0.88928	0.86978	0.88358	0.88726	0.84985	0.8731	0.9	0.92132	0.8201
0.86295	0.91776	0.90242	0.94225	0.85507	0.86945	0.88603	0.92627	0.89349	0.86597	0.88224	0.89573	0.9084	0.88093	0.88009	0.89296	0.89448	0.89926	0.89036	0.81025	0.84167	0.92101	0.91668	0.86861	0.8894	0.78392	0.84314	0.92231	0.87684	0.92331	0.87424	0.8753	0.87213	0.89715	0.87775	0.84813	0.95499	0.88647	0.87863	0.81542	0.94286	0.90365	0.89233	0.89907	0.89802	0.90125	0.90351	0.88541	0.91511	0.79121
0.8927	0.93178	0.91617	0.92058	0.89331	0.87165	0.88355	0.94237	0.87648	0.86333	0.90109	0.9029	0.91235	0.92428	0.87274	0.89231	0.88178	0.92395	0.90677	0.8182	0.86603	0.91706	0.91085	0.85494	0.90534	0.78531	0.8576	0.93237	0.88174	0.93363	0.88215	0.879	0.90868	0.8959	0.89892	0.84425	0.95074	0.90524	0.88344	0.7992	0.91867	0.93956	0.8819	0.89952	0.90296	0.89674	0.92187	0.90982	0.87682	0.81241
0.83168	0.90145	0.90039	0.93437	0.90586	0.86894	0.9032	0.9227	0.92323	0.82932	0.88861	0.92447	0.89247	0.86454	0.90544	0.89609	0.90485	0.91622	0.87547	0.8364	0.88297	0.92806	0.89779	0.89939	0.85958	0.82338	0.83967	0.87987	0.86969	0.88705	0.87179	0.86926	0.86231	0.85324	0.87267	0.83671	0.92106	0.88725	0.89402	0.86954	0.90174	0.89748	0.90049	0.8985	0.88998	0.86248	0.88689	0.90338	0.92654	0.83816
0.80165	0.86481	0.84926	0.86858	0.8579	0.78275	0.82384	0.88172	0.84627	0.85225	0.86922	0.90901	0.84351	0.88737	0.84337	0.83875	0.82274	0.91457	0.81088	0.78276	0.8711	0.86729	0.8546	0.78844	0.86611	0.8341	0.79216	0.88159	0.79716	0.88893	0.79712	0.795	0.89899	0.84296	0.7771	0.78029	0.89945	0.89814	0.88536	0.83824	0.89189	0.83784	0.84335	0.85444	0.85002	0.82677	0.91154	0.87232	0.87911	0.81394
0.83959	0.8892	0.88044	0.88993	0.83225	0.82165	0.83573	0.90665	0.8294	0.80021	0.88694	0.93494	0.89473	0.86194	0.8312	0.87517	0.88507	0.9061	0.81651	0.73968	0.85085	0.88877	0.87523	0.78328	0.85464	0.76272	0.80993	0.91576	0.83166	0.92341	0.83767	0.83167	0.84775	0.82792	0.82029	0.78617	0.9233	0.92339	0.89544	0.79117	0.87527	0.86388	0.85031	0.8528	0.852	0.82968	0.8637	0.87675	0.90891	0.76888
0.82649	0.81604	0.83699	0.90322	0.81473	0.81451	0.83467	0.8743	0.83963	0.86628	0.87053	0.86466	0.85633	0.86497	0.8623	0.84555	0.81652	0.87402	0.85315	0.80982	0.83239	0.87108	0.84848	0.78915	0.82364	0.81459	0.82104	0.88441	0.82345	0.89538	0.82857	0.82385	0.86534	0.82909	0.82383	0.79892	0.88414	0.80358	0.83239	0.82158	0.87939	0.88875	0.86193	0.8396	0.83691	0.83056	0.86665	0.84984	0.90606	0.7836
0.84575	0.91982	0.88495	0.90723	0.86714	0.84112	0.87535	0.92609	0.90755	0.85913	0.89207	0.92086	0.90731	0.88714	0.89089	0.86438	0.85437	0.8973	0.86444	0.79968	0.86343	0.91031	0.89138	0.87054	0.87913	0.80518	0.83112	0.90512	0.85235	0.91182	0.8525	0.84933	0.88094	0.85622	0.84997	0.88661	0.9167	0.89012	0.88964	0.77742	0.90116	0.9194	0.8554	0.86849	0.86996	0.87535	0.8866	0.90804	0.90178	0.74262
0.79995	0.86081	0.89394	0.86651	0.86689	0.79184	0.83383	0.88399	0.8583	0.80271	0.86665	0.92435	0.84819	0.81184	0.88792	0.87508	0.86927	0.89301	0.83832	0.78981	0.81429	0.89784	0.87944	0.87292	0.83988	0.76488	0.81842	0.86546	0.85421	0.86107	0.85617	0.85325	0.84045	0.84854	0.83457	0.82423	0.91705	0.8909	0.87555	0.87749	0.87688	0.83524	0.91271	0.87325	0.85804	0.8571	0.88889	0.87719	0.88038	0.8534
0.86659	0.91729	0.91514	0.91566	0.88756	0.85863	0.87263	0.94042	0.9117	0.85797	0.89812	0.92964	0.90461	0.8961	0.91569	0.90084	0.89954	0.89796	0.89457	0.85367	0.86308	0.91187	0.92401	0.91168	0.87562	0.80594	0.86027	0.91396	0.88488	0.91373	0.88728	0.8842	0.86972	0.88938	0.86331	0.88696	0.93258	0.90634	0.88415	0.81764	0.89694	0.90982	0.8659	0.90339	0.90916	0.89086	0.88161	0.8915	0.91244	0.81317
0.87778	0.89902	0.90312	0.9484	0.87588	0.86622	0.91534	0.94428	0.89355	0.83404	0.90513	0.91062	0.91837	0.90152	0.88015	0.91781	0.92727	0.9292	0.89646	0.8486	0.89734	0.92092	0.93728	0.84392	0.90281	0.80341	0.84745	0.92187	0.8498	0.92699	0.85435	0.84714	0.88868	0.88935	0.89477	0.82978	0.96086	0.92204	0.9101	0.83011	0.92519	0.92971	0.86127	0.90938	0.91084	0.88664	0.90051	0.88786	0.92007	0.84047
0.84336	0.89918	0.90047	0.9006	0.89537	0.82408	0.84596	0.90464	0.86429	0.8654	0.86401	0.91497	0.89183	0.87306	0.89714	0.86841	0.85816	0.88486	0.87628	0.83701	0.88064	0.908	0.89555	0.9013	0.87824	0.81795	0.87965	0.89712	0.81775	0.89711	0.81914	0.81514	0.85392	0.88457	0.83233	0.81889	0.94191	0.88108	0.87873	0.84844	0.88956	0.89772	0.8749	0.8763	0.87848	0.85621	0.88098	0.88348	0.88387	0.81076
0.85395	0.85897	0.83782	0.87507	0.83619	0.77427	0.86978	0.87091	0.83389	0.8327	0.83753	0.87366	0.89366	0.87241	0.86809	0.85474	0.81882	0.90063	0.83493	0.78629	0.84117	0.84063	0.86705	0.78693	0.84644	0.70414	0.80766	0.88667	0.82148	0.88413	0.8259	0.81774	0.87354	0.82864	0.80905	0.80958	0.9446	0.86061	0.86409	0.80217	0.86265	0.87451	0.87123	0.84457	0.83341	0.83129	0.88115	0.82269	0.89509	0.76427
0.78843	0.92807	0.89082	0.90602	0.88113	0.85118	0.85768	0.9188	0.90128	0.78179	0.87846	0.88096	0.8672	0.84749	0.82654	0.89926	0.89999	0.8889	0.90101	0.77039	0.80314	0.90235	0.92504	0.84723	0.9176	0.78523	0.8054	0.89213	0.83817	0.89284	0.83713	0.83591	0.8391	0.90984	0.85136	0.83029	0.89493	0.89962	0.8227	0.78018	0.88407	0.91299	0.81414	0.88382	0.88957	0.89899	0.86401	0.88213	0.84702	0.781
0.79777	0.79371	0.86714	0.83545	0.82818	0.77733	0.7997	0.86296	0.85103	0.80551	0.85634	0.90146	0.80844	0.81589	0.88895	0.80288	0.83546	0.85841	0.75088	0.79801	0.88922	0.85012	0.79579	0.83185	0.80236	0.82131	0.78101	0.81831	0.79372	0.8164	0.79935	0.79413	0.84048	0.78501	0.79233	0.776	0.86457	0.87936	0.86087	0.84618	0.82747	0.76521	0.8292	0.86047	0.85441	0.75954	0.8502	0.81251	0.89758	0.80376
0.85724	0.85973	0.83583	0.87494	0.80444	0.8142	0.81888	0.87412	0.83373	0.86713	0.83851	0.83808	0.83882	0.90724	0.84156	0.82354	0.80722	0.8624	0.83056	0.79462	0.85096	0.83453	0.87657	0.81985	0.85017	0.7763	0.84217	0.9086	0.81724	0.90552	0.81623	0.81498	0.85487	0.8479	0.81337	0.83624	0.91956	0.85301	0.83609	0.76449	0.87172	0.86675	0.87277	0.8343	0.84342	0.82932	0.85218	0.8442	0.8867	0.74036
0.89276	0.92225	0.9282	0.93127	0.91185	0.85463	0.901	0.94658	0.92026	0.89879	0.9088	0.90719	0.92266	0.92737	0.88639	0.89689	0.90958	0.9187	0.89625	0.86469	0.9021	0.92754	0.93181	0.85782	0.91906	0.83385	0.85388	0.93655	0.88316	0.93493	0.88406	0.88131	0.91437	0.90484	0.87234	0.86523	0.96186	0.91762	0.90695	0.85641	0.94678	0.91399	0.88969	0.93913	0.94086	0.89094	0.93441	0.91455	0.93152	0.8512
0.83175	0.84106	0.88599	0.88546	0.85555	0.82036	0.8508	0.89499	0.86717	0.85774	0.8491	0.9143	0.87856	0.84896	0.87673	0.83658	0.849	0.84147	0.8189	0.78266	0.79718	0.8919	0.85213	0.84682	0.85799	0.75739	0.80354	0.8607	0.81232	0.86142	0.82042	0.81278	0.89971	0.79609	0.86426	0.8461	0.88584	0.87391	0.9082	0.78679	0.9105	0.85235	0.82755	0.86638	0.85628	0.87609	0.88592	0.87925	0.88381	0.82661
0.85188	0.90722	0.87804	0.91516	0.86687	0.87039	0.87004	0.93021	0.86374	0.80896	0.88427	0.90915	0.90423	0.88014	0.83421	0.89852	0.87325	0.90639	0.92256	0.82128	0.86572	0.90581	0.9055	0.84933	0.89007	0.78852	0.81955	0.90295	0.8623	0.91079	0.8626	0.86339	0.87422	0.88793	0.85828	0.81502	0.9234	0.88682	0.84635	0.76583	0.91401	0.93843	0.83937	0.87283	0.87879	0.85259	0.86753	0.90518	0.87989	0.76969
0.85503	0.92162	0.91045	0.92781	0.9211	0.88906	0.91625	0.94319	0.91391	0.86905	0.90018	0.94263	0.90822	0.92333	0.92993	0.90041	0.90459	0.92991	0.88784	0.81936	0.87755	0.91953	0.91745	0.8947	0.89646	0.82545	0.83942	0.91367	0.8676	0.9172	0.8697	0.86661	0.9081	0.86994	0.86666	0.84619	0.92278	0.93029	0.89659	0.81977	0.90485	0.91491	0.88463	0.89478	0.89571	0.85778	0.90838	0.91743	0.90064	0.82723
0.809	0.83802	0.87538	0.90331	0.89326	0.79082	0.83783	0.89506	0.871	0.89281	0.87724	0.88312	0.87681	0.8633	0.87144	0.87665	0.87554	0.88071	0.87127	0.88934	0.88857	0.88305	0.89166	0.86206	0.86483	0.8684	0.83699	0.88829	0.82097	0.88656	0.82415	0.81938	0.88265	0.87628	0.81624	0.8453	0.91178	0.85864	0.86448	0.92824	0.9059	0.85927	0.87661	0.92077	0.92137	0.85242	0.89694	0.86423	0.92737	0.88309
0.81878	0.92285	0.88637	0.8882	0.90901	0.84043	0.84652	0.91863	0.88133	0.8574	0.89542	0.92431	0.89253	0.87991	0.90568	0.89837	0.89309	0.89333	0.88493	0.84916	0.86205	0.90464	0.90658	0.87047	0.8738	0.81609	0.8277	0.9102	0.87902	0.90598	0.87774	0.87869	0.87641	0.90259	0.8337	0.91168	0.90154	0.90484	0.87778	0.84047	0.90575	0.87499	0.8908	0.89274	0.88992	0.84527	0.89599	0.91807	0.89806	0.83479
0.8519	0.88257	0.91115	0.92071	0.88416	0.85421	0.86862	0.92597	0.88516	0.84586	0.90853	0.91364	0.87175	0.88372	0.84492	0.87171	0.87036	0.91031	0.86908	0.82391	0.86306	0.91454	0.8877	0.85825	0.89713	0.84016	0.88521	0.92933	0.84781	0.93311	0.85105	0.84751	0.86511	0.8822	0.85373	0.85189	0.91572	0.89722	0.88263	0.83536	0.91315	0.89285	0.87613	0.89945	0.89238	0.8969	0.89687	0.90001	0.90416	0.82278
0.84866	0.88453	0.89541	0.92453	0.89934	0.86306	0.89738	0.91699	0.85112	0.87499	0.88796	0.91561	0.90846	0.87006	0.92938	0.86712	0.86258	0.9025	0.88234	0.81215	0.84371	0.90789	0.90786	0.85124	0.881	0.77922	0.84605	0.89595	0.82147	0.90134	0.82541	0.81968	0.8904	0.87106	0.84587	0.81468	0.94394	0.88376	0.88701	0.83041	0.89794	0.91583	0.8811	0.87616	0.87305	0.86441	0.91181	0.86992	0.90224	0.80745
0.87732	0.87923	0.89531	0.92485	0.86458	0.84256	0.88449	0.94092	0.87938	0.83633	0.91717	0.91733	0.90805	0.89012	0.86202	0.90535	0.89012	0.9396	0.87218	0.82025	0.86335	0.92036	0.91106	0.81677	0.9103	0.81793	0.82751	0.92795	0.84291	0.93638	0.84661	0.83977	0.92366	0.88252	0.88031	0.85832	0.93796	0.92816	0.91466	0.82318	0.93013	0.91639	0.84388	0.90451	0.90126	0.90155	0.9207	0.89462	0.91191	0.85881
0.84072	0.86115	0.88976	0.93424	0.88231	0.8218	0.8606	0.89229	0.8713	0.88259	0.87251	0.89833	0.87649	0.8722	0.89438	0.85747	0.86459	0.8797	0.8798	0.86527	0.8473	0.90319	0.89294	0.86831	0.90874	0.81634	0.86056	0.87764	0.8063	0.87764	0.81084	0.80625	0.8808	0.89504	0.82403	0.81619	0.92964	0.86004	0.86741	0.87705	0.91695	0.89625	0.84497	0.89117	0.88636	0.90754	0.90461	0.86113	0.91178	0.84283
0.8485	0.91695	0.90637	0.93441	0.88321	0.86294	0.89247	0.92697	0.8873	0.82983	0.89638	0.90417	0.90538	0.85827	0.87488	0.93008	0.91805	0.94475	0.91572	0.78599	0.85276	0.91694	0.95464	0.8475	0.89913	0.78111	0.81085	0.90582	0.86135	0.90742	0.86498	0.85953	0.87986	0.90544	0.87673	0.83472	0.96306	0.91945	0.88263	0.86243	0.91147	0.92313	0.92258	0.91229	0.90607	0.89613	0.92068	0.88946	0.90296	0.82802
0.85137	0.93425	0.92004	0.93196	0.91873	0.86073	0.89985	0.94451	0.92334	0.84486	0.92415	0.89094	0.90111	0.88353	0.85164	0.92341	0.91314	0.94445	0.9126	0.85035	0.89847	0.92126	0.94496	0.86928	0.90392	0.84736	0.85248	0.9287	0.88246	0.93252	0.88687	0.87806	0.88263	0.9048	0.86204	0.86962	0.94753	0.92846	0.89266	0.86019	0.92508	0.92295	0.87903	0.94792	0.94973	0.90601	0.90205	0.89662	0.90301	0.8304
0.85608	0.88229	0.88903	0.93806	0.84396	0.86678	0.90368	0.93286	0.88247	0.85198	0.89401	0.88285	0.90657	0.86404	0.8673	0.87894	0.91639	0.91044	0.85772	0.78897	0.85267	0.89456	0.89999	0.85529	0.8793	0.74663	0.82072	0.90598	0.85433	0.90572	0.85561	0.85208	0.83737	0.8518	0.87071	0.82221	0.96082	0.88739	0.89706	0.83312	0.90809	0.88887	0.90441	0.89122	0.88459	0.86928	0.88527	0.87767	0.91767	0.78842
0.78301	0.87884	0.89916	0.87664	0.89937	0.79869	0.8412	0.9065	0.89096	0.8243	0.89563	0.92799	0.86691	0.83944	0.88202	0.88122	0.88218	0.90129	0.83902	0.84895	0.85513	0.89545	0.86123	0.86351	0.84907	0.83781	0.85731	0.89316	0.87493	0.88881	0.87714	0.87391	0.8854	0.87291	0.83407	0.8855	0.88209	0.9036	0.89416	0.87926	0.90546	0.8492	0.87784	0.90515	0.89454	0.87446	0.90024	0.9196	0.90554	0.87003
0.87298	0.94	0.94572	0.96673	0.91853	0.88588	0.94085	0.96744	0.92754	0.85682	0.94012	0.9385	0.93241	0.88824	0.91334	0.91737	0.92854	0.93644	0.89836	0.83157	0.87729	0.95612	0.9251	0.89099	0.92386	0.81095	0.85175	0.93897	0.87698	0.94347	0.88077	0.87358	0.89658	0.89691	0.9068	0.86514	0.96259	0.93107	0.91946	0.84284	0.9512	0.94626	0.87519	0.93207	0.92788	0.91875	0.92028	0.92928	0.92379	0.83959
0.87006	0.92996	0.92992	0.93624	0.91295	0.88549	0.88359	0.94495	0.88423	0.90249	0.9221	0.90965	0.92078	0.9002	0.89547	0.9088	0.90996	0.92326	0.91949	0.84063	0.88026	0.93169	0.94585	0.85209	0.94014	0.81316	0.84859	0.93729	0.86818	0.93673	0.87095	0.86571	0.92093	0.92448	0.88632	0.85903	0.95642	0.9319	0.904	0.83242	0.9508	0.94996	0.87387	0.92018	0.92304	0.90797	0.93446	0.91853	0.89239	0.83252
0.89011	0.89978	0.89913	0.93331	0.87333	0.86979	0.87731	0.94451	0.8804	0.87223	0.89508	0.90422	0.931	0.90715	0.87234	0.89774	0.87863	0.92021	0.87832	0.82437	0.86874	0.91718	0.90929	0.83208	0.9022	0.80288	0.83875	0.93263	0.84714	0.93967	0.84766	0.84498	0.92424	0.8836	0.89807	0.85653	0.93485	0.90874	0.90137	0.78874	0.92999	0.93036	0.82506	0.89007	0.89564	0.89878	0.91325	0.89367	0.90078	0.83778
0.8619	0.90195	0.89847	0.91611	0.88841	0.8511	0.8734	0.93673	0.89008	0.82812	0.88594	0.92795	0.90637	0.87442	0.9027	0.90527	0.89661	0.90886	0.86475	0.8531	0.87041	0.90503	0.89911	0.93113	0.85145	0.79019	0.88431	0.89889	0.87708	0.89819	0.87946	0.87518	0.86967	0.86529	0.86256	0.87269	0.93947	0.91151	0.89875	0.82452	0.8832	0.90113	0.8668	0.89393	0.8961	0.88112	0.86332	0.88621	0.91163	0.83544
0.89605	0.86194	0.92611	0.91252	0.86002	0.88383	0.85133	0.909	0.84828	0.8995	0.91436	0.86257	0.90284	0.8934	0.89238	0.87165	0.89645	0.90653	0.90969	0.85749	0.86165	0.92062	0.88607	0.83479	0.93584	0.83915	0.8083	0.8855	0.8489	0.89119	0.8507	0.84733	0.9171	0.91277	0.84121	0.7921	0.91306	0.87926	0.85969	0.84662	0.90015	0.90356	0.80807	0.93716	0.94295	0.85306	0.93164	0.84773	0.87752	0.83976
0.8805	0.92401	0.90799	0.95026	0.89681	0.86408	0.91486	0.93634	0.90447	0.88439	0.90982	0.90842	0.91669	0.91595	0.88344	0.90111	0.89203	0.92938	0.89005	0.83158	0.88492	0.91932	0.92533	0.84619	0.91334	0.79804	0.8511	0.9357	0.87354	0.93754	0.87802	0.86936	0.92239	0.8914	0.88815	0.86165	0.95962	0.91961	0.90505	0.80355	0.94892	0.94915	0.85572	0.92121	0.92007	0.91552	0.92314	0.89368	0.91597	0.81632
0.83696	0.91681	0.93121	0.93321	0.92945	0.87738	0.90017	0.95186	0.93315	0.89892	0.91961	0.93473	0.90191	0.89576	0.93635	0.89343	0.92054	0.91086	0.88703	0.86309	0.89686	0.93415	0.91548	0.90161	0.90335	0.85622	0.84463	0.91267	0.8678	0.9111	0.87111	0.86623	0.90516	0.89191	0.89019	0.86757	0.9291	0.92083	0.907	0.87211	0.94024	0.90572	0.8832	0.92715	0.92937	0.89483	0.92657	0.92396	0.92292	0.85713
0.8675	0.92446	0.94155	0.92173	0.89682	0.9128	0.88981	0.93554	0.89633	0.88246	0.93105	0.9128	0.88811	0.88126	0.9325	0.89141	0.91526	0.90699	0.89668	0.81498	0.85116	0.96501	0.91001	0.88209	0.91403	0.80826	0.82988	0.9078	0.89071	0.91015	0.89371	0.88828	0.89383	0.89287	0.87859	0.8377	0.93229	0.91812	0.88332	0.81017	0.91629	0.91763	0.85209	0.91913	0.9237	0.89126	0.89211	0.88482	0.88893	0.81075
0.87114	0.89886	0.9033	0.91209	0.87662	0.85293	0.88601	0.9473	0.90108	0.827	0.91128	0.90842	0.92615	0.91158	0.84668	0.91308	0.88148	0.94068	0.85324	0.82929	0.90031	0.90862	0.89973	0.83276	0.8721	0.82503	0.85771	0.94717	0.86414	0.95371	0.86996	0.86203	0.9026	0.85491	0.88167	0.86429	0.93654	0.93727	0.91178	0.80966	0.92734	0.89214	0.86887	0.91419	0.90955	0.87455	0.89837	0.90741	0.92356	0.8352
0.87245	0.91306	0.96345	0.91442	0.87788	0.9255	0.88138	0.93006	0.88047	0.87089	0.94988	0.89049	0.88431	0.85198	0.92416	0.8857	0.93473	0.90249	0.90935	0.80415	0.81687	0.96155	0.90387	0.87987	0.93605	0.79901	0.8018	0.89255	0.8941	0.89727	0.89589	0.89177	0.86924	0.91727	0.86524	0.8211	0.9242	0.90848	0.86838	0.82218	0.90803	0.90735	0.83701	0.9461	0.94388	0.88497	0.92245	0.87477	0.87038	0.81848
[truncated: 691 more columns]
