# Supplementary material for: m7GDisAI: N7-methylguanosine (m7G) sites and diseases associations inference based on heterogeneous network
Source: BMC Bioinformatics. 2021 Mar 24;22:152. doi: 10.1186/s12859-021-04007-9 (PMC7992861; doi:10.1186/s12859-021-04007-9)
Supplement: Supplementary file 7 — Additional file 7. Table S7: Disease semantic similarity network ADD. [file 12859_2021_4007_MOESM7_ESM.xlsx]

## Sheet: Disease_Sim_mat_V2
1	0.108231	0.00016	0.0142175	0.0351468	0.000241	0.0438024	0.208964	0.0520037	0.0311299	0.178851	0.133506	0.148101	0.188835	0.00975664	0.00534774	0.0254521	0.158711	0.0667729	0	0.100224	0.13446	0	0.00775613	0.157468	0.00179854	0.0683054	0	0.169039	0	0.0558948	1.77e-05	0.0537644	0.00363197	0.0171867	0.125416	0.0215015	0.170129	0.188266	0.0321081	0.110565	0.326925	0.0156654	0.00119598	0.255944	0.313228	0.216283	0.00279746	0.126202	0.046704
0.108231	1	0.0124349	0.0224347	0.0259071	0.000125	0.0366323	0.138913	0.0367369	0.0268387	0.129888	0.0698582	0.240423	0.137962	0.00992736	0.0075783	0.0267968	0.0996502	0.29715	0	0.272183	0.142655	0	0.00203059	0.132315	0.00361817	0.0506775	0	0.158451	0	0.0390379	7.45e-05	0.0543088	0.00208448	0.0240617	0.0596806	0.0464473	0.114142	0.09727	0.00714277	0.0653711	0.13152	0.0120421	0.00179386	0.116971	0.138869	0.0932092	0.00745299	0.0475788	0.00639826
0.00016	0.0124349	1	0.00274847	0.164152	0	0.000971	0.00257038	8.53e-06	0.000787	0.00116468	0.000162	0.0123508	0.0011391	0	0	0.000516	0.0062621	0.00114929	0	0.00419546	0.00257364	0	5.7e-05	0.00257505	0.00408021	0	0	0.00101136	0	0.00237473	0	0	0	0	0.000804	0.0013926	0.000755	0.000941	0	0.000396	0.000933	0	0	0.00105124	0.0116306	0.000163	0.000852	0	0
0.0142175	0.0224347	0.00274847	1	0.00908444	0.000877	0.00224511	0.0314628	0.00359692	0.0345814	0.031207	0.0226715	0.0312936	0.0896735	0.00104782	0.000255	0.0088323	0.0121324	0.00532683	0	0.0268763	0.089336	0	0.00137362	0.0956017	0.00231886	0.0155141	0	0.0142522	0	0.00552607	0	0.0222519	0.00113529	0.00141869	0.0218527	0.0117077	0.0229018	0.0185729	0.04575	0.00990038	0.0217264	0.00741729	0.000861	0.0141673	0.0129585	0.0782494	0.000437	0.00180337	0.00172503
0.0351468	0.0259071	0.164152	0.00908444	1	0	0.00270951	0.0293932	0.00197298	0.00396512	0.0123393	0.0048922	0.0351399	0.00961158	0.00159295	5.69e-05	0.00969543	0.0213184	0.0168169	0	0.0209845	0.0135348	0	0.000791	0.0129042	0.00556313	0.00421193	0	0.0140946	0	0.0161979	0.000318	0.00249778	0	0.0146089	0.00585594	0.00565946	0.00849343	0.00835537	0.00248604	0.00842301	0.0378736	0.00144508	0.000945	0.01832	0.0235861	0.00559882	0.000652	0.00459175	0.000399
0.000241	0.000125	0	0.000877	0	1	7.87e-05	0.000241	0.000179	0.000419	0.000503	0.000647	0.000318	0.000399	0.00637622	0	0	0.00194504	9.7e-05	0	4.48e-05	0.00053	0	7.14e-05	0.000462	5.26e-05	0.000215	0	0.000112	0	1.03e-05	0	0.00611473	0	0	0.000166	0.00124586	0.000281	0.000623	0.0124843	5.53e-05	0.000279	0.00210417	0	0.000238	0.000199	5.8e-05	0	0.000129	0
0.0438024	0.0366323	0.000971	0.00224511	0.00270951	7.87e-05	1	0.0286709	0.0261441	0.01175	0.0557976	0.0265465	0.0405043	0.0572527	0.000886	0.00109841	0.00458314	0.0402185	0.0251859	0	0.0335197	0.0717792	0	0.000395	0.0461561	0.00083	0.00431945	0	0.053632	0	0.00982436	0	0.00708061	0.000506	0.0016807	0.00971809	0.0118952	0.0448035	0.0427537	0.00257128	0.010682	0.0656484	0.00183482	0.000495	0.0646045	0.0496098	0.0493516	0.753892	0.00596009	0.00505862
0.208964	0.138913	0.00257038	0.0314628	0.0293932	0.000241	0.0286709	1	0.117578	0.0695368	0.218916	0.106473	0.37249	0.170397	0.00997167	0.00564992	0.104676	0.176167	0.112133	0	0.152397	0.175886	0	0.0103234	0.205231	0.00646569	0.169833	0	0.285467	0	0.12779	3.53e-05	0.0862745	0.00386178	0.0516281	0.114337	0.0329376	0.224479	0.149809	0.0304799	0.165313	0.298496	0.0114615	0.00295129	0.216966	0.254433	0.168181	0.00544617	0.149044	0.039412
0.0520037	0.0367369	8.53e-06	0.00359692	0.00197298	0.000179	0.0261441	0.117578	1	0.0157975	0.0756085	0.0272902	0.052487	0.071825	0.0109415	0.00206376	0.0056138	0.0510667	0.0470784	0	0.0447759	0.108049	0	0.0017552	0.102751	0.00131693	0.017089	0	0.0999375	0	0.0222235	2e-06	0.00622431	0.000485	0.00782714	0.012663	0.010765	0.0945975	0.0480628	0.00341836	0.0127609	0.0722859	0.00452843	0.0010065	0.0625575	0.0531514	0.037617	1.34e-05	0.0027934	0.000718
0.0311299	0.0268387	0.000787	0.0345814	0.00396512	0.000419	0.01175	0.0695368	0.0157975	1	0.0981841	0.0361576	0.053104	0.116083	0.00190709	0.00548381	0.033514	0.0210693	0.035736	0	0.0309894	0.223758	0	0.00239806	0.126033	0.00282819	0.0202032	0	0.0440625	0	0.0265302	4.26e-05	0.0469763	0.0142696	0.00478593	0.0744678	0.0179924	0.12184	0.0892517	0.0436045	0.0193497	0.0922864	0.0113892	0.0044815	0.0408707	0.0451809	0.0289679	0.00134464	0.0109694	0.024535
0.178851	0.129888	0.00116468	0.031207	0.0123393	0.000503	0.0557976	0.218916	0.0756085	0.0981841	1	0.112383	0.161206	0.265425	0.0104247	0.00805532	0.0431672	0.117424	0.0639638	0	0.0971589	0.251344	0	0.00453062	0.27984	0.00530811	0.0966195	0	0.176265	0	0.0722765	4.59e-05	0.0883345	0.00450013	0.0180406	0.119384	0.0321894	0.223426	0.202385	0.066686	0.142064	0.19237	0.0697023	0.00395588	0.166949	0.184349	0.139094	0.0137348	0.0834582	0.0534789
0.133506	0.0698582	0.000162	0.0226715	0.0048922	0.000647	0.0265465	0.106473	0.0272902	0.0361576	0.112383	1	0.132194	0.192164	0.0117	0.00340636	0.010298	0.0844612	0.0673189	0	0.0927642	0.131449	0	0.00148006	0.103815	0.0015919	0.0143457	0	0.0967566	0	0.0366935	9.08e-06	0.0367976	0.00148262	0.0123171	0.0433024	0.00971251	0.189921	0.103828	0.00903117	0.035101	0.158975	0.0124791	0.0015185	0.106711	0.126608	0.119552	0.000754	0.0655182	0.0197154
0.148101	0.240423	0.0123508	0.0312936	0.0351399	0.000318	0.0405043	0.37249	0.052487	0.053104	0.161206	0.132194	1	0.148779	0.0107409	0.00610637	0.0249057	0.121914	0.176886	0	0.255427	0.15109	0	0.00606585	0.160054	0.00532236	0.066972	0	0.237598	0	0.0914024	5.95e-05	0.0644194	0.00379875	0.0412955	0.0658678	0.224828	0.151535	0.11368	0.012547	0.109567	0.199337	0.015397	0.00147968	0.157554	0.173529	0.111053	0.0135293	0.0120196	0.019856
0.188835	0.137962	0.0011391	0.0896735	0.00961158	0.000399	0.0572527	0.170397	0.071825	0.116083	0.265425	0.192164	0.148779	1	0.0106235	0.0101823	0.0617052	0.116172	0.0606627	0	0.08822	0.262385	0	0.00806053	0.285987	0.0027172	0.0919945	0	0.142497	0	0.0569999	3.08e-05	0.0708744	0.0043821	0.0287694	0.128405	0.0370431	0.230806	0.208032	0.0611705	0.139975	0.208345	0.0576855	0.00366578	0.169787	0.181803	0.168667	0.0135067	0.121482	0.0427646
0.00975664	0.00992736	0	0.00104782	0.00159295	0.00637622	0.000886	0.00997167	0.0109415	0.00190709	0.0104247	0.0117	0.0107409	0.0106235	1	0.000132	0.00307218	0.0100959	0.00378723	0	0.00975767	0.0103532	0	0.000863	0.0104162	0.000454	0.00465907	0	0.00980957	0	0.00217576	0	0.00132642	0.00185105	0.00281486	0.00890539	0.000731	0.0106037	0.0105384	0.00122044	0.0109914	0.010218	0.000677	0.00228282	0.0103924	0.0100157	0.00158583	0	0.00158	0.00570521
0.00534774	0.0075783	0	0.000255	5.69e-05	0	0.00109841	0.00564992	0.00206376	0.00548381	0.00805532	0.00340636	0.00610637	0.0101823	0.000132	1	0.00630216	0.102782	0.00318176	0	0.00344225	0.00659572	0	0.000162	0.0100481	0.000292	0.00425662	0	0.00406071	0	0.00523671	0	0.00448423	0	0.00350907	0.00804211	0.00294981	0.00977519	0.00677354	0.000977	0.00190605	0.00474748	0.000773	0.00297846	0.00424329	0.0068587	0.00195144	0	0.000377	0
0.0254521	0.0267968	0.000516	0.0088323	0.00969543	0	0.00458314	0.104676	0.0056138	0.033514	0.0431672	0.010298	0.0249057	0.0617052	0.00307218	0.00630216	1	0.0222382	0.0122171	0	0.0159544	0.181727	0	0.00511282	0.136642	0.00414802	0.0230973	0	0.100112	0	0.018034	0	0.0162552	0.00483817	0.00170511	0.0262391	0.0152905	0.0399355	0.0575039	0.00333754	0.0146464	0.0258339	0.0053354	0.00482444	0.0251226	0.0215854	0.0233593	0.00152171	0.00259682	0.00428494
0.158711	0.0996502	0.0062621	0.0121324	0.0213184	0.00194504	0.0402185	0.176167	0.0510667	0.0210693	0.117424	0.0844612	0.121914	0.116172	0.0100959	0.102782	0.0222382	1	0.0753571	0	0.0755775	0.103415	0	0.00278688	0.113623	0.000889	0.0715445	0	0.109383	0	0.0438125	1.15e-05	0.0512292	0.00175995	0.0150443	0.0367999	0.0187945	0.103087	0.103102	0.00735488	0.0443841	0.148806	0.00961984	0.00300721	0.148322	0.168865	0.118518	0.00836082	0.0132383	0.0103891
0.0667729	0.29715	0.00114929	0.00532683	0.0168169	9.7e-05	0.0251859	0.112133	0.0470784	0.035736	0.0639638	0.0673189	0.176886	0.0606627	0.00378723	0.00318176	0.0122171	0.0753571	1	0	0.359575	0.0703041	0	0.00279763	0.0757194	0.00119941	0.0347244	0	0.108428	0	0.0219639	2.46e-06	0.0229317	0.00128768	0.0164475	0.0265169	0.0458284	0.0987058	0.0590358	0.00734303	0.0703644	0.0684207	0.00584676	0.00106155	0.0668381	0.082065	0.084615	0.00310018	0.00289962	0.00326265
0	0	0	0	0	0	0	0	0	0	0	0	0	0	0	0	0	0	0	1	0	0	0	0	0	0	0	0	0	0	0	0	0	0	0	0	0	0	0	0	0	0	0	0	0	0	0	0	0	0
0.100224	0.272183	0.00419546	0.0268763	0.0209845	4.48e-05	0.0335197	0.152397	0.0447759	0.0309894	0.0971589	0.0927642	0.255427	0.08822	0.00975767	0.00344225	0.0159544	0.0755775	0.359575	0	1	0.101252	0	0.00362532	0.109834	0.0078316	0.0319833	0	0.126468	0	0.0771223	3.25e-05	0.0879531	0.00161048	0.143148	0.0452324	0.295954	0.114706	0.112133	0.00553242	0.0483523	0.123226	0.00475655	0.00119215	0.0934342	0.127916	0.109718	0.0050262	0.0708556	0.00484301
0.13446	0.142655	0.00257364	0.089336	0.0135348	0.00053	0.0717792	0.175886	0.108049	0.223758	0.251344	0.131449	0.15109	0.262385	0.0103532	0.00659572	0.181727	0.103415	0.0703041	0	0.101252	1	0	0.00556732	0.309695	0.00638594	0.0804513	0	0.213294	0	0.0707756	8.59e-05	0.0879214	0.00477184	0.0184923	0.241149	0.035702	0.23702	0.208718	0.105067	0.111999	0.189246	0.020942	0.0028878	0.139822	0.167798	0.139497	0.0135199	0.0384683	0.215281
0	0	0	0	0	0	0	0	0	0	0	0	0	0	0	0	0	0	0	0	0	0	1	0	0	0	0	0	0	0	0	0	0	0	0	0	0	0	0	0	0	0	0	0	0	0	0	0	0	0
0.00775613	0.00203059	5.7e-05	0.00137362	0.000791	7.14e-05	0.000395	0.0103234	0.0017552	0.00239806	0.00453062	0.00148006	0.00606585	0.00806053	0.000863	0.000162	0.00511282	0.00278688	0.00279763	0	0.00362532	0.00556732	0	1	0.00559478	0.00209426	0.00271546	0	0.00465643	0	0.00128649	8.79e-05	0.000727	9.5e-05	0.00113525	0.0038985	0.00280157	0.00349938	0.00404217	0.00230071	0.00232072	0.00829595	0.00114137	0.000297	0.00158315	0.00272103	0.00705524	4.34e-05	0.00941773	0.000617
0.157468	0.132315	0.00257505	0.0956017	0.0129042	0.000462	0.0461561	0.205231	0.102751	0.126033	0.27984	0.103815	0.160054	0.285987	0.0104162	0.0100481	0.136642	0.113623	0.0757194	0	0.109834	0.309695	0	0.00559478	1	0.00535714	0.148826	0	0.173006	0	0.0955344	3.16e-05	0.0738259	0.00562921	0.026972	0.189003	0.0471973	0.221384	0.232202	0.126423	0.174787	0.202529	0.0571434	0.00383329	0.149922	0.178848	0.125153	0.0205829	0.0353597	0.21428
0.00179854	0.00361817	0.00408021	0.00231886	0.00556313	5.26e-05	0.00083	0.00646569	0.00131693	0.00282819	0.00530811	0.0015919	0.00532236	0.0027172	0.000454	0.000292	0.00414802	0.000889	0.00119941	0	0.0078316	0.00638594	0	0.00209426	0.00535714	1	0.000959	0	0.00410991	0	0.00654842	0.00100718	0.00063	6.42e-05	0.000277	0.00141328	0.00165824	0.00298569	0.00206943	0.00413332	0.0019384	0.00156702	0.00161772	0.000281	0.00154114	0.00143532	0.00126884	0.000604	0.00185384	0.000605
0.0683054	0.0506775	0	0.0155141	0.00421193	0.000215	0.00431945	0.169833	0.017089	0.0202032	0.0966195	0.0143457	0.066972	0.0919945	0.00465907	0.00425662	0.0230973	0.0715445	0.0347244	0	0.0319833	0.0804513	0	0.00271546	0.148826	0.000959	1	0	0.0468333	0	0.0110467	0	0.0174872	0.00509023	0.00641274	0.028874	0.00565371	0.0970201	0.0769665	0.00941055	0.0583962	0.11805	0.00755613	0.00200693	0.0393365	0.0890459	0.0187116	4.72e-05	0.00440222	0.00843088
0	0	0	0	0	0	0	0	0	0	0	0	0	0	0	0	0	0	0	0	0	0	0	0	0	0	0	1	0	0	0	0	0	0	0	0	0	0	0	0	0	0	0	0	0	0	0	0	0	0
0.169039	0.158451	0.00101136	0.0142522	0.0140946	0.000112	0.053632	0.285467	0.0999375	0.0440625	0.176265	0.0967566	0.237598	0.142497	0.00980957	0.00406071	0.100112	0.109383	0.108428	0	0.126468	0.213294	0	0.00465643	0.173006	0.00410991	0.0468333	0	1	0	0.10548	2.67e-05	0.0591199	0.00430295	0.0494565	0.103251	0.0349274	0.202416	0.11372	0.0142448	0.0909242	0.198854	0.0118735	0.00235459	0.111017	0.180934	0.132041	0.0228496	0.0127824	0.038122
0	0	0	0	0	0	0	0	0	0	0	0	0	0	0	0	0	0	0	0	0	0	0	0	0	0	0	0	0	1	0	0	0	0	0	0	0	0	0	0	0	0	0	0	0	0	0	0	0	0
0.0558948	0.0390379	0.00237473	0.00552607	0.0161979	1.03e-05	0.00982436	0.12779	0.0222235	0.0265302	0.0722765	0.0366935	0.0914024	0.0569999	0.00217576	0.00523671	0.018034	0.0438125	0.0219639	0	0.0771223	0.0707756	0	0.00128649	0.0955344	0.00654842	0.0110467	0	0.10548	0	1	0.000108	0.0172274	0.00176394	0.00480097	0.0299271	0.0269997	0.0736908	0.0390715	0.00332589	0.0169221	0.0788695	0.00521513	0.00479958	0.0585892	0.0756684	0.0437514	0.00157641	0.020019	0.00484743
1.77e-05	7.45e-05	0	0	0.000318	0	0	3.53e-05	2e-06	4.26e-05	4.59e-05	9.08e-06	5.95e-05	3.08e-05	0	0	0	1.15e-05	2.46e-06	0	3.25e-05	8.59e-05	0	8.79e-05	3.16e-05	0.00100718	0	0	2.67e-05	0	0.000108	1	0	0	0	5.58e-05	0	2.54e-05	2.09e-05	0	2.76e-05	5.35e-05	0	0	6.18e-05	5.16e-05	8.7e-06	0	0	0
0.0537644	0.0543088	0	0.0222519	0.00249778	0.00611473	0.00708061	0.0862745	0.00622431	0.0469763	0.0883345	0.0367976	0.0644194	0.0708744	0.00132642	0.00448423	0.0162552	0.0512292	0.0229317	0	0.0879531	0.0879214	0	0.000727	0.0738259	0.00063	0.0174872	0	0.0591199	0	0.0172274	0	1	0.00201046	0.00637403	0.0326918	0.291783	0.0778999	0.0701837	0.0200196	0.0134226	0.0763243	0.00535741	0.0107632	0.0281802	0.0257626	0.0237048	0	0.000814	0.00453669
0.00363197	0.00208448	0	0.00113529	0	0	0.000506	0.00386178	0.000485	0.0142696	0.00450013	0.00148262	0.00379875	0.0043821	0.00185105	0	0.00483817	0.00175995	0.00128768	0	0.00161048	0.00477184	0	9.5e-05	0.00562921	6.42e-05	0.00509023	0	0.00430295	0	0.00176394	0	0.00201046	1	0.000519	0.145184	0.00247444	0.00445454	0.00441861	0.000749	0.00957771	0.00491517	0.00231942	0.00971065	0.00115101	0.00201379	0.00165325	0	6.46e-05	0.0092657
0.0171867	0.0240617	0	0.00141869	0.0146089	0	0.0016807	0.0516281	0.00782714	0.00478593	0.0180406	0.0123171	0.0412955	0.0287694	0.00281486	0.00350907	0.00170511	0.0150443	0.0164475	0	0.143148	0.0184923	0	0.00113525	0.026972	0.000277	0.00641274	0	0.0494565	0	0.00480097	0	0.00637403	0.000519	1	0.0189265	0.0933187	0.0355781	0.0203114	0	0.00962127	0.0381031	0.0014454	0.00138993	0.0197058	0.035779	0.0407031	0	0.000403	0.00150817
0.125416	0.0596806	0.000804	0.0218527	0.00585594	0.000166	0.00971809	0.114337	0.012663	0.0744678	0.119384	0.0433024	0.0658678	0.128405	0.00890539	0.00804211	0.0262391	0.0367999	0.0265169	0	0.0452324	0.241149	0	0.0038985	0.189003	0.00141328	0.028874	0	0.103251	0	0.0299271	5.58e-05	0.0326918	0.145184	0.0189265	1	0.0182234	0.21238	0.129526	0.144314	0.0498877	0.0895673	0.0142742	0.0300662	0.0601717	0.150322	0.0551272	0.00237583	0.0152084	0.244877
0.0215015	0.0464473	0.0013926	0.0117077	0.00565946	0.00124586	0.0118952	0.0329376	0.010765	0.0179924	0.0321894	0.00971251	0.224828	0.0370431	0.000731	0.00294981	0.0152905	0.0187945	0.0458284	0	0.295954	0.035702	0	0.00280157	0.0471973	0.00165824	0.00565371	0	0.0349274	0	0.0269997	0	0.291783	0.00247444	0.0933187	0.0182234	1	0.0249564	0.0281825	0.00398245	0.008714	0.0263857	0.00796083	0.00232571	0.019476	0.0171538	0.024285	0.0129451	0.00332759	0.00297585
0.170129	0.114142	0.000755	0.0229018	0.00849343	0.000281	0.0448035	0.224479	0.0945975	0.12184	0.223426	0.189921	0.151535	0.230806	0.0106037	0.00977519	0.0399355	0.103087	0.0987058	0	0.114706	0.23702	0	0.00349938	0.221384	0.00298569	0.0970201	0	0.202416	0	0.0736908	2.54e-05	0.0778999	0.00445454	0.0355781	0.21238	0.0249564	1	0.175664	0.0323568	0.166839	0.213123	0.0217975	0.00430215	0.152059	0.187614	0.157521	0.00416903	0.0872151	0.204405
0.188266	0.09727	0.000941	0.0185729	0.00835537	0.000623	0.0427537	0.149809	0.0480628	0.0892517	0.202385	0.103828	0.11368	0.208032	0.0105384	0.00677354	0.0575039	0.103102	0.0590358	0	0.112133	0.208718	0	0.00404217	0.232202	0.00206943	0.0769665	0	0.11372	0	0.0390715	2.09e-05	0.0701837	0.00441861	0.0203114	0.129526	0.0281825	0.175664	1	0.11198	0.111959	0.196359	0.0127954	0.0021534	0.131424	0.175734	0.194933	0.0204836	0.123392	0.0350478
0.0321081	0.00714277	0	0.04575	0.00248604	0.0124843	0.00257128	0.0304799	0.00341836	0.0436045	0.066686	0.00903117	0.012547	0.0611705	0.00122044	0.000977	0.00333754	0.00735488	0.00734303	0	0.00553242	0.105067	0	0.00230071	0.126423	0.00413332	0.00941055	0	0.0142448	0	0.00332589	0	0.0200196	0.000749	0	0.144314	0.00398245	0.0323568	0.11198	1	0.00749603	0.0297947	0.00502644	8.31e-05	0.00821856	0.0110629	0.0294879	0	0.0465236	0.0193119
0.110565	0.0653711	0.000396	0.00990038	0.00842301	5.53e-05	0.010682	0.165313	0.0127609	0.0193497	0.142064	0.035101	0.109567	0.139975	0.0109914	0.00190605	0.0146464	0.0443841	0.0703644	0	0.0483523	0.111999	0	0.00232072	0.174787	0.0019384	0.0583962	0	0.0909242	0	0.0169221	2.76e-05	0.0134226	0.00957771	0.00962127	0.0498877	0.008714	0.166839	0.111959	0.00749603	1	0.11779	0.00403628	0.00263938	0.0682362	0.127453	0.0609356	0.000412	0.00466722	0.0154055
0.326925	0.13152	0.000933	0.0217264	0.0378736	0.000279	0.0656484	0.298496	0.0722859	0.0922864	0.19237	0.158975	0.199337	0.208345	0.010218	0.00474748	0.0258339	0.148806	0.0684207	0	0.123226	0.189246	0	0.00829595	0.202529	0.00156702	0.11805	0	0.198854	0	0.0788695	5.35e-05	0.0763243	0.00491517	0.0381031	0.0895673	0.0263857	0.213123	0.196359	0.0297947	0.11779	1	0.0132476	0.00142794	0.275275	0.294992	0.214706	0.0212812	0.153262	0.0422028
0.0156654	0.0120421	0	0.00741729	0.00144508	0.00210417	0.00183482	0.0114615	0.00452843	0.0113892	0.0697023	0.0124791	0.015397	0.0576855	0.000677	0.000773	0.0053354	0.00961984	0.00584676	0	0.00475655	0.020942	0	0.00114137	0.0571434	0.00161772	0.00755613	0	0.0118735	0	0.00521513	0	0.00535741	0.00231942	0.0014454	0.0142742	0.00796083	0.0217975	0.0127954	0.00502644	0.00403628	0.0132476	1	0.00109697	0.0119838	0.0104879	0.01344	0.00012	0.00245471	0.00290481
0.00119598	0.00179386	0	0.000861	0.000945	0	0.000495	0.00295129	0.0010065	0.0044815	0.00395588	0.0015185	0.00147968	0.00366578	0.00228282	0.00297846	0.00482444	0.00300721	0.00106155	0	0.00119215	0.0028878	0	0.000297	0.00383329	0.000281	0.00200693	0	0.00235459	0	0.00479958	0	0.0107632	0.00971065	0.00138993	0.0300662	0.00232571	0.00430215	0.0021534	8.31e-05	0.00263938	0.00142794	0.00109697	1	0.00143227	0.00159446	0.00124824	0.000579	0.000207	0.00708199
0.255944	0.116971	0.00105124	0.0141673	0.01832	0.000238	0.0646045	0.216966	0.0625575	0.0408707	0.166949	0.106711	0.157554	0.169787	0.0103924	0.00424329	0.0251226	0.148322	0.0668381	0	0.0934342	0.139822	0	0.00158315	0.149922	0.00154114	0.0393365	0	0.111017	0	0.0585892	6.18e-05	0.0281802	0.00115101	0.0197058	0.0601717	0.019476	0.152059	0.131424	0.00821856	0.0682362	0.275275	0.0119838	0.00143227	1	0.24586	0.155527	0.00336706	0.0677568	0.0182033
0.313228	0.138869	0.0116306	0.0129585	0.0235861	0.000199	0.0496098	0.254433	0.0531514	0.0451809	0.184349	0.126608	0.173529	0.181803	0.0100157	0.0068587	0.0215854	0.168865	0.082065	0	0.127916	0.167798	0	0.00272103	0.178848	0.00143532	0.0890459	0	0.180934	0	0.0756684	5.16e-05	0.0257626	0.00201379	0.035779	0.150322	0.0171538	0.187614	0.175734	0.0110629	0.127453	0.294992	0.0104879	0.00159446	0.24586	1	0.215703	0.0021818	0.111822	0.046489
0.216283	0.0932092	0.000163	0.0782494	0.00559882	5.8e-05	0.0493516	0.168181	0.037617	0.0289679	0.139094	0.119552	0.111053	0.168667	0.00158583	0.00195144	0.0233593	0.118518	0.084615	0	0.109718	0.139497	0	0.00705524	0.125153	0.00126884	0.0187116	0	0.132041	0	0.0437514	8.7e-06	0.0237048	0.00165325	0.0407031	0.0551272	0.024285	0.157521	0.194933	0.0294879	0.0609356	0.214706	0.01344	0.00124824	0.155527	0.215703	1	0.00153415	0.165127	0.0196812
0.00279746	0.00745299	0.000852	0.000437	0.000652	0	0.753892	0.00544617	1.34e-05	0.00134464	0.0137348	0.000754	0.0135293	0.0135067	0	0	0.00152171	0.00836082	0.00310018	0	0.0050262	0.0135199	0	4.34e-05	0.0205829	0.000604	4.72e-05	0	0.0228496	0	0.00157641	0	0	0	0	0.00237583	0.0129451	0.00416903	0.0204836	0	0.000412	0.0212812	0.00012	0.000579	0.00336706	0.0021818	0.00153415	1	0	0
0.126202	0.0475788	0	0.00180337	0.00459175	0.000129	0.00596009	0.149044	0.0027934	0.0109694	0.0834582	0.0655182	0.0120196	0.121482	0.00158	0.000377	0.00259682	0.0132383	0.00289962	0	0.0708556	0.0384683	0	0.00941773	0.0353597	0.00185384	0.00440222	0	0.0127824	0	0.020019	0	0.000814	6.46e-05	0.000403	0.0152084	0.00332759	0.0872151	0.123392	0.0465236	0.00466722	0.153262	0.00245471	0.000207	0.0677568	0.111822	0.165127	0	1	0.00126859
0.046704	0.00639826	0	0.00172503	0.000399	0	0.00505862	0.039412	0.000718	0.024535	0.0534789	0.0197154	0.019856	0.0427646	0.00570521	0	0.00428494	0.0103891	0.00326265	0	0.00484301	0.215281	0	0.000617	0.21428	0.000605	0.00843088	0	0.038122	0	0.00484743	0	0.00453669	0.0092657	0.00150817	0.244877	0.00297585	0.204405	0.0350478	0.0193119	0.0154055	0.0422028	0.00290481	0.00708199	0.0182033	0.046489	0.0196812	0	0.00126859	1
0.120295	0.10406	0.00156575	0.00692143	0.0212952	0.000276	0.0254768	0.291244	0.0364042	0.0349324	0.114429	0.0522492	0.181381	0.0991174	0.00978809	0.00916004	0.045061	0.252814	0.0912204	0	0.0909889	0.123054	0	0.00563412	0.131423	0.00097	0.0688283	0	0.19922	0	0.0826865	1.68e-05	0.0147477	0.00198382	0.0384091	0.0627498	0.0183982	0.115374	0.095265	0.00423626	0.0722642	0.143906	0.0098035	0.0020981	0.112921	0.186789	0.0947618	0.00280367	0.00739336	0.0105803
0.00282365	0.00285662	0	0.147744	4.48e-06	0	0.000224	0.0705383	3.63e-06	0.0394252	0.015618	0.0037115	0.0315359	0.0317742	0	0	0.000905	0.00282849	0.00119237	0	0.00286923	0.0316012	0	1.33e-05	0.0846336	0.00127948	0.0817488	0	0.00285493	0	0.00034	0	0.00708607	0	0	0.037065	0.00093	0.0315635	0.0157069	0.0607706	0.00150967	0.00282924	0.000611	0	0.00084	0.0152126	0.000704	0	0	0
0.017165	0.0326006	0.00272769	0.613698	0.00894211	0.009593	0.00351999	0.0468389	0.00596635	0.0960573	0.0618581	0.0212197	0.0447128	0.160174	0.00093	5.8e-05	0.0141081	0.00946604	0.0055939	0	0.0254849	0.166915	0	0.00215654	0.107238	0.00294619	0.0166644	0	0.0140656	0	0.00636848	0	0.0246336	0.00138821	0.00147272	0.0284631	0.00797833	0.0406636	0.0490336	0.0762497	0.011233	0.0260313	0.00874344	0.001	0.017115	0.0133719	0.084764	0.000429	0.0122169	0.00393398
0.257962	0.0818086	0.000751	0.00744867	0.0124718	0.00179743	0.0433723	0.214025	0.0630304	0.029907	0.152259	0.101736	0.130286	0.156605	0.0126417	0.00497526	0.0169602	0.156501	0.0610983	0	0.0736319	0.114916	0	0.00193861	0.141942	0.000691	0.0419833	0	0.100388	0	0.0601403	1.66e-05	0.0190434	0.00149673	0.0115989	0.0634702	0.0144114	0.132274	0.132745	0.00822698	0.0685027	0.249462	0.0113417	0.00204614	0.286538	0.226356	0.135171	0.000724	0.0328417	0.022889
0.120605	0.0472016	0	0.00181698	0.00449285	5.64e-05	0.00673553	0.135835	0.00283276	0.0123388	0.0831468	0.0687907	0.0142178	0.115679	0.00201544	0.000301	0.00217049	0.0119003	0.00330367	0	0.0651307	0.0396479	0	0.0100358	0.0451161	0.00127724	0.00428174	0	0.0148799	0	0.0539434	0	0.00343844	2.28e-05	0.00694477	0.0139846	0.00381757	0.0838795	0.117471	0.0427962	0.0048914	0.145141	0.00204009	0.000149	0.0675992	0.108277	0.160279	0	0.280719	0.00101843
0	0	0	0	0	0	0	0	0	0	0	0	0	0	0	0	0	0	0	0	0	0	0	0	0	0	0	0	0	0	0	0	0	0	0	0	0	0	0	0	0	0	0	0	0	0	0	0	0	0
0.0375135	0.0227213	0	0.00823234	0.000326	0	0.00828218	0.0950898	0.000655	0.00806892	0.0430985	0.0185585	0.21589	0.0331256	0.0003	0	0.00301485	0.0634248	0.0224133	0	0.0410049	0.0384282	0	0.000262	0.0429662	0.00140681	0.00792295	0	0.0632163	0	0.0421771	0.0403271	0	0	0	0.0237415	0.0146433	0.0336525	0.0377509	0	0.0139471	0.0385461	0.00182867	0.00742144	0.0291368	0.0370886	0.0395108	0.00390858	0.000565	0
0.0945513	0.0801344	0.000837	0.0214003	0.0102762	0.000455	0.0486727	0.115907	0.046886	0.0904879	0.161883	0.0443853	0.087822	0.177582	0.0112706	0.00864063	0.0381746	0.0472798	0.038063	0	0.0447589	0.175158	0	0.00279056	0.174889	0.00242886	0.0784957	0	0.0898738	0	0.0249525	5.24e-05	0.031947	0.00808405	0.0105634	0.149724	0.0208864	0.152222	0.140017	0.0185718	0.0697468	0.140212	0.0163977	0.00225136	0.0967167	0.110508	0.0618756	0.0020337	0.0114523	0.0323006
0.101232	0.385629	0.00411683	0.0137615	0.0288179	0.000229	0.0171404	0.106899	0.0519443	0.0312396	0.067635	0.0581757	0.198501	0.063284	0.00338407	0.00428066	0.0228484	0.0780645	0.320482	0	0.362977	0.0771917	0	0.00491064	0.0756615	0.00798848	0.0196836	0	0.116186	0	0.0461284	3.35e-05	0.035021	0.00415385	0.028618	0.0404725	0.0685184	0.0760634	0.0627646	0.00420298	0.0360924	0.0947381	0.00929066	0.00216223	0.0799641	0.0979157	0.0772961	0.00387475	0.00463564	0.006168
0.000175	0.00035	0	0	0	0	0	0.000172	8.46e-05	0.000282	0.000301	2.77e-05	0.000852	0.00624107	0	0	0	9.61e-05	2.26e-05	0	7.5e-05	0.00656572	0	3.18e-05	0.000501	0.00025	6.8e-06	0	0.000811	0	1.95e-05	0	0.00173164	0	0	0.000129	0	0.000102	0.00014	0	9.57e-06	0.000504	9.31e-06	0	0.000227	0.000108	5.87e-05	0	0	0
0.0499845	0.2351	9.42e-05	0.00455022	0.019892	8.31e-05	0.00481696	0.104733	0.028843	0.0109282	0.0440627	0.0320224	0.140704	0.0579207	0.00186254	0.00175083	0.00857117	0.0723757	0.259831	0	0.223778	0.0663345	0	0.00138624	0.0802241	0.00137952	0.0154063	0	0.104786	0	0.011281	1.38e-05	0.0591095	0.00154453	0.0103642	0.023233	0.0322654	0.0692651	0.0466339	0.00613853	0.0217993	0.0839615	0.00338793	0.00229543	0.0625851	0.111332	0.161079	0.000472	0.00398909	0.00594243
0.0207494	0.0209244	0.00174077	0.00512359	0.00665406	0.000442	0.00416856	0.180269	0.00801878	0.010843	0.0237763	0.0125898	0.231399	0.0228587	0.00203367	0.000607	0.00394783	0.0128286	0.0553265	0	0.083265	0.0258777	0	0.00753862	0.0232221	0.00166829	0.00357707	0	0.0395827	0	0.00873349	0	0.0327337	0.000398	0.112431	0.00752781	0.0187633	0.0187523	0.0768587	0.0130304	0.00735757	0.0383255	0.000684	0.000359	0.0137655	0.0306155	0.0179231	0.00266132	0.012548	0.00119241
0.0920608	0.0592771	0.000869	0.0163605	0.00724795	0.000144	0.0164678	0.107512	0.0222406	0.0944671	0.153075	0.0539438	0.0658936	0.176826	0.0047476	0.00913946	0.0337545	0.045968	0.0595919	0	0.056768	0.198398	0	0.00305493	0.20368	0.00189125	0.0624024	0	0.095185	0	0.0546988	1.07e-05	0.326806	0.0145819	0.0222592	0.33812	0.0438304	0.155272	0.111811	0.0255499	0.0618529	0.0935814	0.0141323	0.00977597	0.0504905	0.116941	0.0469015	0.00523038	0.00994576	0.235115
0.00159275	0.00433231	0	0.00152977	1.98e-05	0	0.00163251	0.00441836	0.000332	0.000915	0.0044711	0.00111835	0.00203799	0.0056816	0.00041	0.0146856	0.000609	0.122515	0.00645511	0	0.00234845	0.00346975	0	0.000653	0.00454638	0.000159	0.00188398	0	0.00349469	0	0.000633	0	0.000583	0	0.0160756	0.00576179	0.00262248	0.00439121	0.00259478	0.00202684	0.00208553	0.00239355	0.000484	0	0.00230655	0.00205669	0.000702	0	0.00150562	0.00108216
0.0678426	0.127026	0.0112632	0.0141079	0.00935343	0.000341	0.0171778	0.118245	0.0223582	0.0432798	0.210766	0.0368161	0.12403	0.168779	0.00690566	0.00874235	0.0481211	0.0437087	0.0456083	0	0.0522373	0.209977	0	0.00297891	0.175488	0.000967	0.0932434	0	0.190724	0	0.0600958	1.97e-05	0.0260996	0.0110481	0.0135324	0.064381	0.0176612	0.150082	0.122884	0.0131138	0.0815618	0.121343	0.00977957	0.00244704	0.0536802	0.0724808	0.0522971	0.00101155	0.00719008	0.0132472
0.0256151	0.0128793	0.000258	0.0056373	0.0086694	0	0.00307355	0.204341	0.00310883	0.00731839	0.0847866	0.0125632	0.20562	0.0182452	0.00149528	0.00178632	0.0159188	0.0264526	0.0133979	0	0.0224647	0.0390868	0	0.004437	0.0215854	0.00453004	0.00503727	0	0.119182	0	0.00295022	0	0.00358634	0.000498	0.020989	0.00943953	0.00304539	0.0334905	0.012888	0.000489	0.00841551	0.132052	0.000614	0.000882	0.0166942	0.0363522	0.0114159	0.00169607	0.00104781	0.00244144
0.0282322	0.115526	0	0.0199148	0.0217212	0.00018	0.0163376	0.0981056	0.108807	0.0240753	0.153481	0.0536852	0.117494	0.10127	0.00244399	0.00318832	0.0064909	0.0347625	0.0330186	0	0.061474	0.117466	0	0.00177512	0.134565	0.000497	0.0123119	0	0.0380344	0	0.0217129	0	0.00527411	0.00114904	0.0221054	0.0360555	0.0111333	0.102652	0.0616101	0.00669864	0.0201556	0.0748278	0.00818492	0.00173259	0.0357968	0.0240844	0.0281181	0	0.00174642	0.00620838
0.012171	0.00268393	0	0.000203	1.34e-05	0	0.000812	0.0124624	0.00211934	0.000627	0.012971	0.0003	0.00670533	0.00303045	0.000262	0	5.21e-05	0.000734	0.00260644	0	0.00691531	0.0109917	0	6.46e-05	0.00240865	2.01e-05	0.000579	0	0.0100819	0	0.00116104	0	0.193968	0	0.00244503	0.000609	0.1547	0.0126706	0.00146327	0.00135144	0.000336	0.0124083	0.000424	0.00175286	0.0123058	0.000868	0.000929	0	0.0002	0
0.0381137	0.464875	0.00105601	0.0186932	0.00547236	3.33e-06	0.00963492	0.0521087	0.0163733	0.0172269	0.039795	0.0197804	0.285182	0.0495497	0.0013137	0.00391302	0.0181444	0.0441792	0.58808	0	0.443365	0.0504777	0	0.00188926	0.0663563	0.00152605	0.0108761	0	0.0657921	0	0.0298018	4.61e-07	0.0173126	0.00119984	0.0164136	0.0393322	0.103607	0.0714392	0.03822	0.00706865	0.0285912	0.0635485	0.00602304	0.00155233	0.0324707	0.0510104	0.0410389	0.00145874	0.00231401	0.00722425
0.000799	0.00272836	0.00183324	0.000392	0.00432265	0	0.000544	0.00385944	0.00331287	0.000673	0.00150436	0.00038	0.00297505	0.000707	0.000302	0.000388	0.00306002	0.000518	0.000816	0	0.0045185	0.00244494	0	0.0277448	0.00115255	0.00532002	0.000416	0	0.0026029	0	0.00112314	0.000477	0.000219	7.26e-05	0.000515	0.000613	0.000553	0.00098	0.000891	0.00107997	0.000554	0.000655	0.000255	0.000273	0.000806	0.000753	0.000687	0.000472	0.00144982	7.23e-05
0.137364	0.148226	0.0025852	0.0805562	0.0214669	0.000341	0.048683	0.203037	0.0396072	0.136723	0.269636	0.153432	0.194242	0.279676	0.0105968	0.00966829	0.0465117	0.100202	0.0571732	0	0.0983643	0.300402	0	0.0034853	0.307983	0.00470979	0.145526	0	0.189955	0	0.0995269	3.88e-05	0.0750626	0.00460306	0.036033	0.161733	0.0319985	0.24154	0.197333	0.0686845	0.174532	0.181862	0.0666281	0.00374463	0.164341	0.175846	0.126538	0.0207691	0.0311791	0.214356
0	0	0	0	0	0	0	0	0	0	0	0	0	0	0	0	0	0	0	0	0	0	0	0	0	0	0	0	0	0	0	0	0	0	0	0	0	0	0	0	0	0	0	0	0	0	0	0	0	0
0.264037	0.0928348	0.00123011	0.009606	0.0054657	5.12e-05	0.0460876	0.238464	0.0536605	0.0207227	0.159273	0.118914	0.128678	0.184488	0.00160944	0.000901	0.0223965	0.157104	0.0805744	0	0.0854886	0.102068	0	0.00687578	0.136933	0.00117612	0.0728768	0	0.0974239	0	0.0545918	3.95e-06	0.0143485	0.0011118	0.0158216	0.0286813	0.0694473	0.144701	0.130907	0.0274209	0.045259	0.299201	0.012238	0.00079	0.278581	0.232884	0.191785	0.00107304	0.165853	0.00938031
0.00960302	0.02496	0.00179803	0.00186001	0.00738077	4.35e-05	0.00716976	0.0300415	0.00477916	0.00286987	0.0221014	0.00839646	0.0185267	0.0197627	0.00139451	0.00893548	0.00977913	0.510669	0.0576695	0	0.0323798	0.0327714	0	0.00137311	0.0581515	0.000332	0.00965022	0	0.0143398	0	0.0107976	0	0.00671029	4.31e-05	0.00718979	0.0178645	0.0118557	0.0148836	0.0379784	0.000189	0.00503959	0.0185232	0.00358441	0.000204	0.0141984	0.0206324	0.0121227	0	0.000763	0.00248268
0.0426606	0.0816041	0.000315	0.00587714	0.0057379	0	0.0127881	0.180489	0.0501439	0.0155389	0.0933487	0.0195353	0.139211	0.0504962	0.00158855	0.0033687	0.0225933	0.0373865	0.0394276	0	0.0559526	0.14786	0	0.00175908	0.102954	0.00147679	0.0132979	0	0.252306	0	0.0441506	0	0.018716	0.00159097	0.00479056	0.0346599	0.0249232	0.0506233	0.0299092	0.00284315	0.0116778	0.0679489	0.00909834	0.00329389	0.0393077	0.0402015	0.026878	0.00290171	0.00574374	0.00472637
0.194914	0.136656	0.00282837	0.125584	0.0375647	6.9e-05	0.0186381	0.156249	0.0117814	0.0473232	0.123898	0.0314352	0.183985	0.177172	0.00448876	0.0041027	0.017984	0.039296	0.0297203	0	0.13828	0.212175	0	0.00193311	0.142978	0.00186653	0.0214825	0	0.137961	0	0.0449082	9.02e-05	0.0246652	0.00392512	0.0238909	0.345337	0.030597	0.131564	0.0861794	0.0219889	0.0551475	0.122741	0.0125367	0.001223	0.0915499	0.152636	0.132207	0.00126733	0.0040782	0.0649494
0.0205962	0.0225727	0	0.0427476	0.00210974	0.0101859	0.0101939	0.0416723	0.00560496	0.0968553	0.0647751	0.015643	0.0400489	0.153606	0.00111462	0.000827	0.00942906	0.00801912	0.00586385	0	0.00941747	0.152211	0	0.00224301	0.146148	0.00332919	0.00651969	0	0.0120682	0	0.00484377	0	0.0358406	0.00123947	0.00295683	0.0224648	0.00805647	0.0526079	0.067293	0.103391	0.00861886	0.0206745	0.0103324	0.000944	0.013253	0.0110042	0.0280749	0	0.0304402	0.00119144
0.0190695	0.0225349	0.00178853	0.0283734	0.0073818	0	0.044222	0.0339877	0.00339329	0.0730484	0.0607638	0.064696	0.0204102	0.0711851	0.00143241	0.00405648	0.0119683	0.4266	0.0382426	0	0.0870777	0.0776484	0	0.000826	0.148979	0.00058	0.00770843	0	0.0303849	0	0.0205601	8.65e-06	0.0663127	0.00685181	0.00903558	0.0584518	0.0187637	0.0700306	0.0302888	0.00590797	0.00519265	0.0827898	0.00330123	0.00120996	0.0425935	0.0337634	0.0214141	0.00164072	0.00425081	0.00576745
0.135824	0.0885283	0.00101873	0.00677418	0.0088539	1.49e-05	0.0287387	0.596574	0.01584	0.0219921	0.108201	0.0574678	0.460187	0.0855002	0.00392385	0.00461028	0.0166984	0.117882	0.0889825	0	0.126399	0.114756	0	0.00493479	0.102393	0.0052909	0.0237236	0	0.32684	0	0.0517015	2.42e-05	0.0208317	0.000361	0.0537546	0.0293236	0.0158949	0.155678	0.0801939	0.00307243	0.0811398	0.251435	0.00250646	0.00187871	0.130907	0.207942	0.0890611	0.00410495	0.00460687	0.0110119
0.154845	0.0979749	0	0.00621581	0.00379772	2.25e-05	0.0151009	0.142155	0.0323368	0.0120555	0.112075	0.15142	0.116574	0.135523	0.00251964	0.00149484	0.0119558	0.0826385	0.0938828	0	0.0866162	0.105435	0	0.00116477	0.102917	0.00094	0.0233933	0	0.144502	0	0.0239609	4.48e-06	0.061421	0.00123056	0.0050589	0.0256855	0.0123409	0.131566	0.137636	0.00428365	0.030824	0.132209	0.00429266	0.00116261	0.117022	0.143588	0.154735	0.000511	0.0162469	0.0122946
0.214614	0.17791	0.00217428	0.0221028	0.0346429	0.0003	0.0359221	0.23838	0.0471558	0.0465225	0.185876	0.10154	0.181566	0.204074	0.0106045	0.0103689	0.0325489	0.158114	0.109157	0	0.139918	0.186615	0	0.00237817	0.188939	0.00174756	0.113538	0	0.144979	0	0.109827	3.23e-05	0.0574523	0.00535641	0.0363291	0.141726	0.018244	0.202309	0.170868	0.0112357	0.172549	0.254762	0.0129356	0.00196816	0.213344	0.287675	0.173646	0.00464219	0.0188965	0.0413202
0.158818	0.134357	0.00107449	0.131921	0.0122994	0.000281	0.0607175	0.219529	0.0753806	0.112479	0.267502	0.127059	0.178955	0.263456	0.0104961	0.00776122	0.0388262	0.112717	0.0571606	0	0.101124	0.283557	0	0.00327507	0.286763	0.00472774	0.144566	0	0.174762	0	0.102859	4.15e-05	0.104958	0.0039166	0.0197698	0.177713	0.13012	0.232056	0.207612	0.0626932	0.159593	0.191757	0.0161308	0.00395811	0.172165	0.199191	0.128158	0.0147242	0.0329407	0.20073
0.0681147	0.0391252	0	0.00666272	0.00548228	0.000109	0.0010561	0.152772	0.00150299	0.0333222	0.0435934	0.0176203	0.0928624	0.0310767	0.000775	0.000181	0.00473193	0.011041	0.0264538	0	0.0737967	0.0336263	0	0.000681	0.0432421	0.00039	0.0136314	0	0.0529194	0	0.0148939	0	0.0458797	0	0.0304696	0.0115177	0.606138	0.0486018	0.0295269	0.00281904	0.0228428	0.0580114	0.00127379	0.00440092	0.02172	0.0541909	0.019835	0	0.00506378	0.0127069
0.328954	0.162988	0.0016634	0.0141777	0.0190633	4.51e-05	0.0523649	0.246167	0.0715374	0.0396976	0.174809	0.131704	0.194815	0.20379	0.00964228	0.00579905	0.0232004	0.171356	0.117133	0	0.147849	0.158334	0	0.00695176	0.162296	0.00116233	0.0645826	0	0.179104	0	0.110639	8.04e-05	0.0654271	0.00164235	0.0284284	0.0480284	0.037396	0.164031	0.169157	0.0284931	0.0592775	0.333252	0.0110511	0.00121139	0.273176	0.302346	0.199425	0.00305312	0.123173	0.01526
0.0486589	0.200708	3.76e-05	0.00182408	0.00435516	2.93e-05	0.00761208	0.214249	0.0589545	0.0141153	0.0447967	0.0271271	0.236228	0.0510818	0.00190905	0.00296207	0.0142335	0.0363545	0.218912	0	0.48739	0.0624703	0	0.00126889	0.0925172	0.000745	0.0128427	0	0.225728	0	0.146076	0	0.0475139	0.00211145	0.0177726	0.0271934	0.290945	0.0744302	0.0342666	0.00331495	0.0148101	0.218557	0.00305272	0.00265802	0.0886657	0.0555709	0.0868906	0.0024519	0.00263829	0.00115087
0.0504833	0.0526597	0.00746984	0.00244144	0.00521837	0	0.00365613	0.0537957	0.00405351	0.00388929	0.00884304	0.00301424	0.0410066	0.0089381	0.0019609	0.000922	0.00532839	0.0171628	0.0174887	0	0.0510137	0.0501204	0	0.000534	0.0502685	0.00077	0.010368	0	0.00533371	0	0.00415854	0	0.00290685	0	0.00419046	0.0060773	0.0059506	0.0510869	0.006417	0.000226	0.00448335	0.0570481	0.000742	0.000732	0.0509048	0.0571975	0.0515633	0.00068	0.00135076	0.00031
0.162056	0.0864032	0.000601	0.0628779	0.00785843	0.000357	0.040663	0.159865	0.0329752	0.0814663	0.177815	0.0934894	0.0937321	0.169241	0.00996395	0.01199	0.0549984	0.0843053	0.0401427	0	0.0456113	0.161109	0	0.0056346	0.162721	0.00188568	0.109757	0	0.0943384	0	0.0366592	2.72e-05	0.174577	0.0022627	0.0189071	0.0617586	0.0211678	0.155915	0.177365	0.035693	0.0831263	0.203975	0.0161705	0.00185909	0.155851	0.158733	0.138231	0.00116839	0.0298856	0.0214655
0.000613	0.000815	0	0.000314	0.0014808	0	5.84e-05	0.00155701	0.000427	0.00120012	0.00121761	0.000265	0.000896	0.00114833	0.000935	0.000994	0.0013798	0.00099	0.000744	0	0.000674	0.00119438	0	0.000496	0.00124385	0.00019	0.00125628	0	0.00111232	0	0.000624	0	0	0.00325596	0.00034	0.00993626	0.000736	0.00199306	0.000829	0.000439	0.00872214	0.000859	0.000554	0.00647851	0.00184992	0.00170094	0.000492	0	0.000135	0.00442864
0.0246769	0.13318	0.00117565	0.0693676	0.00808753	0.000407	0.0223233	0.0410292	0.00752899	0.0752054	0.0583148	0.0217831	0.0494852	0.156445	0.0020618	0.00145184	0.0144628	0.023099	0.0123668	0	0.0181986	0.126372	0	0.00549294	0.121047	0.00296611	0.0184494	0	0.0274039	0	0.00508459	4.45e-05	0.00654764	0.00117043	0.00345348	0.0275949	0.0125628	0.0428634	0.0479556	0.0504386	0.016513	0.0464756	0.012008	0.000813	0.0270179	0.035387	0.0329733	0.00748529	0.0164702	0.00232772
0	0	0	0	0	0	0	0	0	0	0	0	0	0	0	0	0	0	0	0	0	0	0	0	0	0	0	0	0	0	0	0	0	0	0	0	0	0	0	0	0	0	0	0	0	0	0	0	0	0
0.016477	0.166072	0.0363776	0.00349604	0.0319644	0	0.00353336	0.0638448	0.0212529	0.0483366	0.0423804	0.0257359	0.128982	0.075128	0.0023328	0.00413519	0.0109052	0.011432	0.0161061	0	0.0222041	0.088946	0	0.00156589	0.0868119	0.00370621	0.0116071	0	0.0432118	0	0.00973842	0	0.00679631	0.013184	0.0073546	0.100184	0.00651929	0.172762	0.0392818	0.00858981	0.0111899	0.0374432	0.00290524	0.00949519	0.0870008	0.0369101	0.00963634	0.00110236	0.00074	0.0467499
0.107201	0.139817	0.00172033	0.0260194	0.021159	0.000428	0.0452962	0.120381	0.0597039	0.112713	0.198642	0.0855154	0.156804	0.216327	0.0106185	0.011087	0.0421706	0.0775386	0.0726883	0	0.122694	0.185674	0	0.0062689	0.207377	0.00225337	0.0808295	0	0.100191	0	0.0403991	2.63e-05	0.0937605	0.00660416	0.112586	0.0843085	0.0384023	0.161405	0.169072	0.0617999	0.104222	0.137598	0.0175462	0.00304616	0.117801	0.118185	0.119077	0.0167766	0.0439599	0.0216894
0.0496783	0.077209	0.0140768	0.0137361	0.0940471	4.99e-05	0.0168903	0.134011	0.0154042	0.0254732	0.059239	0.0196346	0.0911972	0.0518206	0.00132541	0.127052	0.0113511	0.42111	0.0647221	0	0.0441248	0.0726629	0	0.00169496	0.0713079	0.000829	0.0277182	0	0.1065	0	0.0174364	0	0.0113507	0.002016	0.0219743	0.0389811	0.0145677	0.0663754	0.0444073	0.0046298	0.0337179	0.0557603	0.00589168	0.00446774	0.0550716	0.0767819	0.0454298	0.000259	0.00293395	0.00978312
0.268607	0.0837211	0.000294	0.0136691	0.00431013	0.000418	0.0438388	0.17293	0.0581197	0.0253471	0.146828	0.167315	0.140437	0.19187	0.0110049	0.00165381	0.0121972	0.150629	0.0515704	0	0.0748882	0.109139	0	0.00244494	0.139704	0.00145026	0.021377	0	0.0904096	0	0.0547882	2e-05	0.0213107	0.00156608	0.0106999	0.0548821	0.0143828	0.123507	0.139965	0.0268467	0.0432112	0.250938	0.0103397	0.000721	0.250587	0.232396	0.169004	0.00159107	0.158508	0.0195345
0.0121877	0.0141463	0	0.00624023	0.00756727	0	0.00269752	0.117172	0.00358038	0.0168927	0.0359573	0.00879525	0.0162092	0.0219799	0.00234399	0.00117004	0.19511	0.0237999	0.00812515	0	0.010622	0.141433	0	0.000693	0.0482773	0.000382	0.00635431	0	0.125526	0	0.00805254	0	0.0081674	0.00315414	0.000936	0.0289596	0.0101344	0.0213367	0.028019	0.00336277	0.00862338	0.0175725	0.00233765	0.00857799	0.0128836	0.0220181	0.0226825	0	0.000415	0.0580589
0.0229372	0.0245016	5.03e-05	0.00514962	0.00181371	0	0.0063337	0.0359547	0.00752048	0.122674	0.139074	0.0197819	0.0263611	0.150362	0.0018072	0.00531595	0.0150438	0.0205512	0.0146036	0	0.0214632	0.176071	0	0.000656	0.17038	0.00058	0.0116991	0	0.0637203	0	0.0178884	8.61e-06	0.0535571	0.0462021	0.00600962	0.14635	0.126334	0.117384	0.134162	0.00543557	0.021158	0.0890193	0.00621076	0.0148124	0.0247088	0.0644595	0.0232309	0	0.000905	0.0722053
0.0224462	0.0581373	0.0129369	0.00382049	0.0163762	4e-06	0.00839091	0.111803	0.0138277	0.00587098	0.0712017	0.00848828	0.0296288	0.0220943	0.00189539	0.0083686	0.0119279	0.316685	0.0623441	0	0.100604	0.0925641	0	0.00214789	0.110613	0.005507	0.0496588	0	0.027383	0	0.0132909	5.27e-05	0.00619006	0.000229	0.0114408	0.021873	0.0170318	0.0236611	0.15261	0.0024867	0.00689155	0.0368852	0.00421042	0.000268	0.0228151	0.115919	0.021447	0.00327616	0.00198627	0.00455501
0	0	0	0	0	0	0	0	0	0	0	0	0	0	0	0	0	0	0	0	0	0	0	0	0	0	0	0	0	0	0	0	0	0	0	0	0	0	0	0	0	0	0	0	0	0	0	0	0	0
0.120781	0.102191	0.000985	0.0273184	0.0174209	0.000822	0.0245582	0.124458	0.016895	0.0157647	0.0936845	0.110032	0.0890047	0.124764	0.00990159	0.00446136	0.051056	0.0841345	0.0872548	0	0.0915253	0.101432	0	0.0119072	0.0941966	0.0011285	0.020101	0	0.154439	0	0.0127814	0.000142	0.0559304	0.00131683	0.0851387	0.0423551	0.0128968	0.121661	0.1097	0.00812588	0.0510821	0.180918	0.00596141	0.00291644	0.0900357	0.134736	0.239202	0.00067	0.00592096	0.00656909
0.0129979	0.0348364	0.000337	0.00432275	0.00181164	9.86e-06	0.00336307	0.0320982	0.0354725	0.0202013	0.0343534	0.00824355	0.0228135	0.0351095	0.00154428	0.0059416	0.0117961	0.0269028	0.0293112	0	0.0361965	0.0332132	0	0.00176936	0.0417422	0.00813333	0.00679353	0	0.0398705	0	0.565369	0.000129	0.00895722	0.0032783	0.00262703	0.0362536	0.0192136	0.0243457	0.0238818	0.00274806	0.0135013	0.0107767	0.00727244	0.00544146	0.00714827	0.0106947	0.0103007	7.32e-05	0.00189394	0.00264622
0.0144537	0.0183689	0	0.00150624	0.00259353	0	0.000572	0.117641	0.0126003	0.0012807	0.0104509	0.00449249	0.112642	0.110061	0.00370403	0	0.00544806	0.130938	0.0466501	0	0.114581	0.057116	0	0.000251	0.0121376	0.000665	0.00355339	0	0.0156375	0	0.0165093	0	0.00175467	0	0.00123985	0.0106533	0.00702575	0.00939739	0.00573801	0.000132	0.00811243	0.0215545	0.000399	0.00189102	0.00997323	0.110962	0.00824288	0	0.000145	0.00084
0.0690091	0.0387126	7.89e-06	0.0118533	0.00595827	0.000646	0.00834769	0.110912	0.0527086	0.0298734	0.122547	0.126622	0.133289	0.162443	0.015382	0.00400175	0.0240368	0.0483739	0.0317624	0	0.0390691	0.152283	0	0.00257514	0.136253	0.000611	0.0658384	0	0.0741951	0	0.0169505	0.000402	0.024821	0.00210795	0.0177301	0.0305038	0.00932509	0.106985	0.0654856	0.00746199	0.042452	0.0714624	0.00490487	0.00168635	0.0592934	0.0768776	0.0356117	0.00017	0.00851242	0.0219619
0	0	0	0	0	0	0	0	0	0	0	0	0	0	0	0	0	0	0	0	0	0	0	0	0	0	0	0	0	0	0	0	0	0	0	0	0	0	0	0	0	0	0	0	0	0	0	0	0	0
0.0861738	0.34121	6.97e-05	0.0114084	0.00727111	9.84e-05	0.00620735	0.0844468	0.0107125	0.0210092	0.191758	0.0161016	0.247736	0.223818	0.00075	0.0040736	0.0131069	0.0300457	0.125883	0	0.328049	0.0863521	0	0.000774	0.116569	0.000695	0.00894651	0	0.248054	0	0.0150399	0	0.0358442	0.00189239	0.0141993	0.020384	0.556446	0.0438896	0.0932717	0.00224755	0.016159	0.0928765	0.00232174	0.00217999	0.0335753	0.126173	0.0679099	0.00151472	0.00234978	0.000772
0.27221	0.100051	0.000803	0.00877506	0.00977575	0.000258	0.0645002	0.220151	0.0643901	0.0404378	0.155405	0.111248	0.146835	0.173659	0.00998527	0.00379621	0.0200059	0.146727	0.0574997	0	0.081317	0.130907	0	0.001569	0.146955	0.00158357	0.0596485	0	0.117629	0	0.0583493	2.98e-05	0.0201178	0.00521275	0.0355849	0.068572	0.0149138	0.158149	0.148704	0.00873294	0.109585	0.311332	0.0101762	0.00115384	0.328371	0.247488	0.174319	0.0033801	0.0662067	0.0252415
0.14979	0.124324	0.00108002	0.0366718	0.0119186	0.0003	0.0638246	0.178405	0.0708185	0.172362	0.271484	0.163014	0.195494	0.261467	0.0104585	0.0079601	0.0394515	0.0920549	0.086677	0	0.150867	0.29151	0	0.00480295	0.270925	0.00231847	0.0958376	0	0.216602	0	0.10206	2.72e-05	0.23023	0.00795299	0.0371001	0.243092	0.0460147	0.310097	0.186215	0.0198983	0.132209	0.230868	0.0663683	0.00452908	0.147391	0.163339	0.155507	0.013768	0.0195125	0.215963
0.02146	0.0312718	0	0.0224948	0.000825	0	0.0031418	0.0527047	0.0101331	0.0243253	0.0273538	0.0286535	0.0638681	0.0324916	0.000779	0	0.00662476	0.0266467	0.0337162	0	0.0804603	0.0408477	0	0.000278	0.0565028	0.000321	0.0133229	0	0.0202607	0	0.0203095	0	0.583025	0.00205391	0.0541076	0.0181973	0.48538	0.0496742	0.0255824	0.00102366	0.0162402	0.0445987	0.0024214	0.00655558	0.021779	0.0218013	0.0222742	0	0.000763	0.00440069
0.100987	0.0936383	0.00260595	0.0242067	0.0501085	0.000139	0.0239779	0.131146	0.0482182	0.0271003	0.169359	0.0716834	0.129214	0.147836	0.0102759	0.00292299	0.0154556	0.0740938	0.0556557	0	0.0633793	0.142207	0	0.00213274	0.144145	0.0031005	0.0586022	0	0.068424	0	0.0201892	5.29e-05	0.0158756	0.00174202	0.0155045	0.0436504	0.0302874	0.142934	0.114859	0.010727	0.121135	0.128275	0.0114892	0.00177665	0.0898988	0.11978	0.102635	0.000731	0.0106592	0.00975359
0	0	0	0	0	0	0	0	0	0	0	0	0	0	0	0	0	0	0	0	0	0	0	0	0	0	0	0	0	0	0	0	0	0	0	0	0	0	0	0	0	0	0	0	0	0	0	0	0	0
0.274744	0.0935466	0.000372	0.0113756	0.00486179	0.000333	0.047644	0.210566	0.0539295	0.0270332	0.167628	0.11328	0.166186	0.151493	0.00199842	0.00139152	0.0194545	0.157907	0.0821948	0	0.0955772	0.108679	0	0.00194987	0.132091	0.00116668	0.0342601	0	0.0986295	0	0.0540585	9.55e-06	0.0181205	0.00314723	0.00735614	0.0291469	0.0137205	0.133373	0.115433	0.00686887	0.0575331	0.277003	0.00981936	0.00116095	0.274901	0.230283	0.157788	0.00482357	0.0556998	0.013786
0.0260448	0.021577	4.57e-05	0.010746	0.000824	2.78e-05	0.00157705	0.0482412	0.00675884	0.00759757	0.0161093	0.00958838	0.0503483	0.0176331	0.000844	0.000473	0.00378415	0.0112619	0.00708864	0	0.0210586	0.0260258	0	0.0125631	0.0191691	0.00892408	0.00838306	0	0.0295668	0	0.0067171	0.00149095	0.00284094	0.000511	0.00183335	0.0153221	0.0547829	0.0152991	0.0191277	0.0188081	0.0345883	0.0255239	0.00308524	0.000573	0.0170692	0.0201405	0.0132101	7.01e-05	0.0165147	0.00573586
0.00406952	0.0104906	0.00215319	0.000595	0.00409086	0	0.00338814	0.0065931	0.00309346	0.000603	0.00373843	0.00143147	0.0235412	0.00362747	0.00171462	0.000369	0.00166056	0.00412099	0.0241498	0	0.0240517	0.00379446	0	0.000423	0.00377108	0.00619263	0.00134561	0	0.00397257	0	0.00234476	0.00286098	0.000502	0	0.00550146	0.00168993	0.00187095	0.00409825	0.00335733	0.0005	0.00319484	0.0079413	0.00025	4.82e-05	0.00554014	0.00864139	0.00229807	0.00531234	0.000794	2.37e-05
0.00553288	0.0116935	0.0018028	0.00198659	0.00414502	0	0.000537	0.00586817	0.0027066	0.0178704	0.0104433	0.00472142	0.0121907	0.0138554	0.00316652	0.00141982	0.00779703	0.00606664	0.00632926	0	0.00974621	0.0143047	0	0.000482	0.0105611	0.000594	0.00372969	0	0.00552526	0	0.00805452	0	0.0119517	0.00650141	0.00689086	0.0203395	0.0118038	0.00612361	0.00691218	0.000569	0.00423042	0.00926249	0.00329749	0.00700898	0.00563437	0.00568805	0.00441502	0	0.000527	0.000863
0.034521	0.0446476	0	0.00595695	0.0021306	0.00066	0.0054217	0.0495922	0.0132155	0.0627036	0.0999397	0.0194652	0.107163	0.111393	0.00143405	0.00249706	0.0157897	0.0474059	0.0452875	0	0.0909473	0.0707341	0	0.00180711	0.230825	0.00180389	0.0194852	0	0.0369767	0	0.0552806	0	0.0128493	0.0418488	0.00125142	0.0738027	0.0363388	0.0675823	0.145618	0.0122621	0.0393185	0.0664722	0.00677956	0.00272803	0.0218013	0.0297684	0.0269438	0.000301	0.00743876	0.0212388
0.0138596	0.0194669	0	0.00173607	0.00385041	0	0.00265001	0.0649434	0.00908057	0.0403012	0.134053	0.0155414	0.0185327	0.0505254	0.00746275	0.00712748	0.0139232	0.0187835	0.0114124	0	0.0230393	0.0558154	0	0.00125399	0.0686962	0.000474	0.0102508	0	0.0368754	0	0.0114155	0	0.00384832	0.00667955	0.00221772	0.0843464	0.0109339	0.0708931	0.0366447	0.000869	0.0366182	0.0528061	0.00230817	0.00770883	0.0319434	0.0489203	0.0128441	0	0.00103542	0.01301
0.27698	0.104822	0.00755274	0.0125404	0.00817711	6.68e-05	0.039385	0.25815	0.0526138	0.0218617	0.148103	0.108354	0.204205	0.16546	0.00107878	0.0009	0.0135576	0.169046	0.0819747	0	0.0958974	0.122045	0	0.00135067	0.131377	0.00353427	0.0191008	0	0.183769	0	0.043564	2.17e-05	0.0103006	0.000501	0.0358859	0.0240173	0.0162569	0.134013	0.151344	0.003662	0.0399284	0.285762	0.00851738	0.00124381	0.281827	0.26139	0.174393	0.00208744	0.0114407	0.00959894
0.000365	0.00150238	0.00042	0.00029	0.000992	0	0.000108	0.000817	0.000362	0.000275	0.000549	0.00031	0.00102808	0.000594	0.000497	0.00332592	0.00149769	0.00649176	0.00172652	0	0.00136991	0.000543	0	0.000345	0.000621	0.000325	0.00507206	0	0.000929	0	0.000509	0	0.000955	0	0.00115329	0.000677	0.000394	0.000592	0.000446	0	0.000706	0.000615	6.8e-05	0.00302428	0.000382	0.000712	0.000957	0	0.00120444	0
0.000195	0.000202	0	0	3.21e-05	0	0	0.000686	9.12e-05	3.4e-05	0.000191	0.000327	0.00105463	0.000291	0.000326	0	0	0.000192	0.00114778	0	0.00191533	0.00035	0	0	0.000226	0.000205	0	0	0.000262	0	0.000122	0	0	0	0	0	0.000166	0.000148	0.000284	0	4.07e-05	0.00019	5.18e-05	0	0.000212	0.000218	8.7e-05	0	0	0
0.15926	0.0945804	0.00100228	0.0166953	0.027735	4.4e-05	0.0201292	0.374507	0.0198406	0.0294369	0.138907	0.113325	0.287719	0.128763	0.00977573	0.00929446	0.0218684	0.167812	0.110674	0	0.0909138	0.10012	0	0.00389255	0.123581	0.00363859	0.0530149	0	0.213446	0	0.0520704	2.42e-05	0.0197906	0.00134775	0.0381815	0.0416986	0.00890741	0.138331	0.0980165	0.00610971	0.108082	0.222618	0.00700274	0.00571197	0.150627	0.1949	0.170599	0.00169008	0.0120235	0.0189253
0	0	0	0	0	0	0	0	0	0	0	0	0	0	0	0	0	0	0	0	0	0	0	0	0	0	0	0	0	0	0	0	0	0	0	0	0	0	0	0	0	0	0	0	0	0	0	0	0	0
0.0401149	0.427434	7.4e-05	0.010043	0.00741107	0	0.00529863	0.0806434	0.0127438	0.00821348	0.0218284	0.0119261	0.160257	0.0465883	0.00173356	0.00180597	0.00963218	0.0704701	0.504648	0	0.400839	0.0632377	0	0.000804	0.0616754	0.00056	0.011232	0	0.091034	0	0.0228315	0	0.0176426	0.000344	0.0221517	0.0226129	0.0757105	0.0888835	0.0269797	0.00117934	0.0104966	0.0472331	0.00133749	0.0012363	0.0439004	0.0799359	0.0368721	0.0010905	0.00170195	0.00251446
0.0265414	0.0424621	0.00170451	0.0105527	0.00724314	0	0.00751965	0.0465375	0.00974936	0.0208767	0.032138	0.00897856	0.0316549	0.0331078	0.000968	0.0102929	0.00982773	0.375133	0.0680979	0	0.0388652	0.0484643	0	0.00161945	0.0586519	0.000475	0.0535807	0	0.0332336	0	0.0332901	0	0.0418264	0.0143165	0.00975945	0.0589315	0.113111	0.0345788	0.0341779	0.000475	0.0088194	0.0452329	0.00297886	0.00425924	0.0242059	0.0568655	0.0164871	0	0.00100942	0.005373
0.0122693	0.0171369	0.000616	0.00172705	0.0031036	0	0.00232678	0.0919274	0.00555778	0.0026762	0.0130312	0.00462575	0.0147249	0.0117012	0.00129194	0.0135136	0.00509925	0.240456	0.0301181	0	0.0174653	0.0121694	0	0.00187118	0.0134784	0.000515	0.113126	0	0.0137303	0	0.0110678	0	0.00673811	0.000742	0.00302403	0.0114754	0.0081183	0.0120899	0.00968304	5.9e-05	0.00431874	0.0900981	0.00392373	0.00120971	0.00974134	0.0909993	0.0196823	0	0.00135685	0.00321391
8.76e-05	8.36e-05	0	0	0	0	4.14e-05	0.00262616	0.00013	0.00203671	0.000624	6.98e-05	0.000109	0.000756	0.000975	0	0.00109759	4.03e-05	1.38e-05	0	3.8e-05	0.000237	0	0.0025122	0.00077	0	0.00206144	0	0.000267	0	0	0	0	0	0	0.000721	0	0.000758	0.000481	0	0.00574215	0.000582	0	0	0.000537	0.000993	2.09e-05	0	0	0
0.079449	0.0614925	0.000128	0.0123559	0.00760159	8.31e-05	0.0264764	0.172368	0.0322031	0.0674023	0.119606	0.0521828	0.101508	0.116475	0.0105532	0.0241013	0.0244826	0.122579	0.0673018	0	0.053306	0.103325	0	0.00165923	0.136348	0.000816	0.0277239	0	0.113201	0	0.0850196	2.18e-05	0.0553206	0.0181234	0.01568	0.148015	0.0227118	0.119961	0.107313	0.0073294	0.0679229	0.100437	0.00668165	0.0128125	0.0840963	0.114234	0.0815919	0.00123284	0.00404116	0.0409629
0.146492	0.0918975	0.00116225	0.0768061	0.0150641	4.42e-05	0.0197279	0.120338	0.0129984	0.0588123	0.125524	0.103412	0.0834415	0.137656	0.00996968	0.00447168	0.0259357	0.0634229	0.0680957	0	0.0727903	0.180653	0	0.00169558	0.128046	0.00133022	0.0307455	0	0.136192	0	0.036716	0.000131	0.0917939	0.00799621	0.0342884	0.329621	0.0143183	0.20109	0.140663	0.0170481	0.0549816	0.141593	0.0133348	0.00222321	0.0939853	0.155844	0.161348	0.00170612	0.00512969	0.0599724
0.00380993	0.0306799	0	0	0	0	0.0667962	0.0106885	0.000182	0.000849	0.0210422	0.000797	0.0209257	0.0278198	0.000283	0	0	0.000777	0.000553	0	0.00425496	0.0212082	0	0	0.0154372	0	0.000545	0	0.000986	0	4.48e-05	0	0	0	0	6.24e-05	0.000905	0.0064026	0.00150151	0	0.00069	0.0155865	0	0	0.00430364	0.0156069	0.00398591	0	0.00254982	0
0.0626282	0.0546729	0.000301	0.0280755	0.00640358	0.000239	0.0119845	0.0994889	0.0189583	0.0764967	0.168091	0.112777	0.0993187	0.180717	0.0103586	0.00506066	0.0288349	0.0463636	0.0316018	0	0.0773862	0.151495	0	0.00245612	0.170708	0.00209231	0.0602454	0	0.0789153	0	0.0298744	3.78e-05	0.213311	0.00914845	0.00950326	0.0724998	0.0265545	0.202296	0.111847	0.0313132	0.0716816	0.128871	0.0182968	0.00450639	0.0650678	0.0746226	0.0894882	0.00177536	0.0242236	0.0511976
0.00565051	0.00921253	0	0.00312901	0.000127	0	0.0181316	0.0143228	0.00564383	0.00829942	0.0113536	0.154297	0.0108725	0.151479	0.00227968	0	0.00732153	0.0118118	0.00582812	0	0.00709139	0.151237	0	0.000809	0.00957749	0.00037	0.00496077	0	0.0417886	0	0.00143272	0	0.00460142	0.0023261	0	0.0136132	0.00479795	0.0102574	0.00909934	0	0.00505402	0.0133226	0.000498	0	0.0107204	0.00799773	0.00869003	0	0.00037	0.00105029
0.137299	0.268758	7.5e-05	0.00674393	0.00470891	2.41e-05	0.0134422	0.198847	0.082866	0.0172245	0.0857535	0.0678092	0.218378	0.0797242	0.0014439	0.00174299	0.0157234	0.06341	0.305815	0	0.31848	0.105481	0	0.00101299	0.112296	0.000616	0.0215638	0	0.17345	0	0.120142	2.91e-05	0.0322535	0.000761	0.0176329	0.0283161	0.074103	0.14965	0.109927	0.00297374	0.0359918	0.229927	0.00579057	0.00148858	0.14548	0.1109	0.105781	0.00330158	0.00450605	0.00747644
0.00316042	0.00168075	0	0.00159237	7.93e-06	0	0.000433	0.00186951	0.00339267	0.00141928	0.00277519	0.00181925	0.00183571	0.00252357	0.000608	0	0.00240646	0.00188016	0.00199589	0	0.00100025	0.00265646	0	0.000189	0.00303615	0.000189	0.00955522	0	0.005257	0	0.000688	0	0.00159855	0.00745928	0	0.00766443	0.000376	0.00250612	0.00338197	0.000247	0.00594663	0.00288793	0.00114277	0.00437222	0.00206763	0.0032882	0.00144011	0	0.000407	0.00363447
0.0232155	0.026565	0.000906	0.0060372	0.00449254	0.00270244	0.00341518	0.052255	0.0168234	0.0133149	0.0411278	0.00771077	0.0663914	0.0321964	0.00136209	0.00361086	0.00680729	0.0125566	0.0306975	0	0.093194	0.0441303	0	0.00694731	0.0372712	0.00255378	0.00600056	0	0.0416904	0	0.00355859	0	0.00720081	0.000365	0.41173	0.0185633	0.0357121	0.0300561	0.0234274	0.0366814	0.010803	0.0254273	0.00202295	0.00304472	0.015325	0.0222857	0.0248391	0.000385	0.0276188	0.00315878
0.0378823	0.0381018	0	0.0135891	0.00413169	0.000205	0.00186284	0.0469856	0.00423046	0.0134119	0.0565216	0.0219743	0.0559372	0.0843855	0.00105598	0.000982	0.00811241	0.0116009	0.0078442	0	0.0105887	0.0647373	0	0.00238753	0.0847467	0.00257037	0.00750854	0	0.015994	0	0.00766565	0	0.00404834	0.00625472	0.00187677	0.040962	0.00607087	0.0544002	0.0566901	0.0112574	0.0902646	0.0474055	0.0205568	0.00169267	0.0136109	0.0370021	0.011812	0.00029	0.0104462	0.00632599
0.000732	0.00560031	0	0.00179507	5.67e-05	0	0.000797	0.001154	0.00181685	0.00357912	0.00159773	0.00146233	0.00193081	0.00173691	0.00625142	0.00258302	0.00379364	0.00329078	0.00863872	0	0.0106782	0.00179537	0	0.000168	0.00190767	0.000155	0.00113782	0	0.00126884	0	0.00411368	0	0.00646273	0.00647914	0.00957418	0.00732559	0.00263814	0.00168028	0.00152136	0.00056	0.000406	0.00136059	0.000365	0	0.00111455	0.000923	0.000961	0	0.000151	0
0.0817928	0.380336	7.28e-05	0.00536406	0.004617	4.35e-05	0.0260782	0.0919237	0.0275813	0.0124454	0.0572897	0.0863825	0.210243	0.0610814	0.00132975	0.00217356	0.00936377	0.0780445	0.548254	0	0.366495	0.0790057	0	0.00101612	0.0715115	0.000531	0.0142294	0	0.115962	0	0.0244324	0	0.0169881	0.00182703	0.0110938	0.0273316	0.0941376	0.128158	0.0785747	0.00275445	0.029529	0.0782588	0.0057562	0.000995	0.0739603	0.088794	0.109497	0.00141353	0.0032815	0.00624905
0.000649	0.00170799	0	5.21e-05	0.000723	0	0.000603	0.00265921	0.000624	0.00748202	0.00262048	0.00102648	0.00210161	0.00205132	0.000859	0.00141036	0.00378393	0.00166268	0.00101241	0	0.000456	0.00235118	0	0.000262	0.00200171	0.000338	0.00157408	0	0.00241815	0	0.00123129	0	0.00254589	0.00949351	0.000239	0.0122803	0.000178	0.0022634	0.00140234	8.43e-05	0.00102306	0.001973	0.000686	0.00914104	0.000652	0.00170849	0.000427	0	7.06e-05	0.00525002
0.0511883	0.0601574	0.000792	0.0342897	0.00801011	0.0012727	0.00827291	0.0823962	0.0229691	0.111088	0.141653	0.041464	0.0775613	0.142342	0.0112998	0.00643596	0.0560532	0.0313921	0.0310403	0	0.0337498	0.172996	0	0.00408702	0.170166	0.00343309	0.0570913	0	0.0687824	0	0.0359175	4.37e-05	0.0712748	0.00410982	0.00772417	0.0765209	0.0233022	0.129976	0.106589	0.170673	0.0448141	0.0679372	0.0733039	0.00653828	0.0486632	0.0470625	0.03679	0.000545	0.0312566	0.0568095
0.13204	0.126649	0.00259023	0.129802	0.011669	0.000357	0.0466161	0.162095	0.0548299	0.1266	0.241989	0.120266	0.147032	0.252033	0.01086	0.0102945	0.0519124	0.106063	0.0687287	0	0.0819447	0.242409	0	0.0043131	0.283376	0.00294774	0.0868437	0	0.153928	0	0.141214	4.27e-05	0.094035	0.00578238	0.0168752	0.164933	0.0354438	0.204848	0.180949	0.0938147	0.126704	0.151843	0.0184293	0.00301827	0.126808	0.151511	0.10054	0.0121773	0.0323043	0.215257
0.272372	0.141994	0.00167903	0.0114341	0.0102661	3.1e-05	0.0679997	0.19927	0.0744482	0.0295762	0.170777	0.120155	0.146342	0.173013	0.00212735	0.00667087	0.0457617	0.138055	0.0907402	0	0.0897297	0.127678	0	0.00626111	0.147531	0.00296925	0.0464847	0	0.15147	0	0.0627517	1.47e-05	0.0561614	0.00221625	0.0365563	0.145374	0.0213775	0.180933	0.150879	0.0181567	0.0666388	0.276398	0.0108034	0.00109813	0.208876	0.239769	0.206865	0.00172313	0.114465	0.050547
0.0301817	0.031723	0	0.0124795	0.00433306	0.00942379	0.00200572	0.0527802	0.00203311	0.0114019	0.0526677	0.00583932	0.0533885	0.0554841	0.000353	0.00131475	0.00853887	0.007106	0.00561179	0	0.0074991	0.0554633	0	0.000784	0.0579408	0.000882	0.00645127	0	0.00841087	0	0.00306546	0	0.0155251	0.001842	0.0016721	0.0356918	0.0020235	0.0536205	0.0529752	0.012613	0.0598525	0.0517429	0.0054656	0.00243334	0.0062094	0.0308614	0.00986163	0	0.00640151	0.00382503
0	0	0	0	0	0	0	0	0	0	0	0	0	0	0	0	0	0	0	0	0	0	0	0	0	0	0	0	0	0	0	0	0	0	0	0	0	0	0	0	0	0	0	0	0	0	0	0	0	0
0.155971	0.129975	0.0122842	0.0735341	0.0158531	0.000585	0.0515404	0.191345	0.0420919	0.146543	0.255076	0.093836	0.148445	0.238194	0.0103585	0.0100698	0.159043	0.11639	0.0570594	0	0.10035	0.260062	0	0.00425263	0.304523	0.00606747	0.132082	0	0.158648	0	0.0821357	2.83e-05	0.0979052	0.00485477	0.0184872	0.168178	0.0370104	0.183063	0.204602	0.133747	0.140167	0.192579	0.0671947	0.00420507	0.143626	0.174212	0.111673	0.02111	0.0312899	0.20052
0.19227	0.0959384	0.000413	0.00851957	0.00716963	0.000134	0.0562114	0.194729	0.0431771	0.0262328	0.15033	0.100465	0.100655	0.156157	0.00986964	0.00427683	0.0232142	0.147183	0.07795	0	0.0766979	0.125331	0	0.00252546	0.131669	0.00119902	0.0684407	0	0.121007	0	0.0426239	1.36e-05	0.0309416	0.00225782	0.0111862	0.057694	0.0235192	0.17428	0.161419	0.0269287	0.131554	0.16625	0.0121781	0.00529602	0.175217	0.20626	0.260038	0.00252216	0.162092	0.0203523
0.286225	0.117389	0.000404	0.0171392	0.0356421	0.000303	0.0632313	0.214151	0.0461103	0.0255368	0.148954	0.102464	0.149898	0.178224	0.00618461	0.00380833	0.0215384	0.152301	0.0638746	0	0.0827026	0.111698	0	0.00715619	0.136611	0.00119181	0.0466595	0	0.0942751	0	0.0512614	1.04e-05	0.0212498	0.00170034	0.0321127	0.0525818	0.0196569	0.153278	0.134895	0.0282647	0.11697	0.300303	0.011057	0.00110478	0.247547	0.273804	0.258289	0.00129996	0.162943	0.0223583
0.0378287	0.0263317	9.33e-05	0.00521862	0.00696627	0.000416	0.0132219	0.0467588	0.012642	0.0658215	0.152643	0.0284853	0.0386037	0.0766558	0.00383482	0.00252069	0.0195624	0.035277	0.0110776	0	0.0141931	0.236804	0	0.00140977	0.219389	0.00103303	0.0129454	0	0.0904346	0	0.0192183	0.000109	0.00953856	0.00667689	0.00311821	0.165383	0.0118899	0.155802	0.0686275	0.0149232	0.0175501	0.0649377	0.00687235	0.00479038	0.0280596	0.0619567	0.0207659	0.0101974	0.00184768	0.287358
0.010137	0.335912	6.97e-05	0.000822	0.0040743	0	0.000461	0.0177228	0.00277976	0.00136319	0.0118068	0.00299433	0.20807	0.0111535	0.000904	0.0042497	0.00235331	0.0147309	0.332909	0	0.327309	0.0199094	0	0.000391	0.0146527	0.000602	0.00166969	0	0.0107005	0	0.0183389	0	0.00386982	0.000198	0.00510724	0.00386957	0.0343255	0.00521953	0.00677051	0.0012178	0.00210994	0.0213541	0.000691	0.00123231	0.0190801	0.0171672	0.0249429	0	0.000446	0
0.0687037	0.0834374	0.000835	0.147984	0.00809334	0.000642	0.0465092	0.110374	0.0307978	0.0979993	0.177226	0.0773892	0.107809	0.146917	0.0109825	0.00501021	0.0293953	0.0638433	0.042048	0	0.0488925	0.210401	0	0.0026839	0.163175	0.00490295	0.0497872	0	0.194447	0	0.0583724	2.7e-05	0.0332001	0.00692994	0.0120736	0.0626306	0.0167497	0.193798	0.112578	0.0286676	0.0677084	0.106836	0.0160263	0.0024262	0.0848216	0.0945509	0.063008	0.0305563	0.0208691	0.0243616
0.073338	0.0848384	0	0.00914832	0.00313038	5.9e-05	0.0176536	0.0936863	0.0635503	0.0244733	0.0879487	0.0288845	0.0766419	0.105995	0.00096	0.00468209	0.101436	0.0605699	0.0240479	0	0.0334154	0.148811	0	0.00110016	0.119503	0.000594	0.0189523	0	0.0465354	0	0.0208606	0.000431	0.018868	0.00206912	0.0053653	0.027192	0.0132298	0.121908	0.0830914	0.00362842	0.0354604	0.106796	0.00565887	0.00225087	0.0927853	0.104646	0.0652869	0.00959934	0.00371269	0.0054646
0.226684	0.0469225	4.45e-05	0.00477972	0.0033677	4.91e-05	0.0356232	0.152447	0.0225876	0.028834	0.0966863	0.0537764	0.0595035	0.0906704	0.00200736	0.00400051	0.0219203	0.0836849	0.0408237	0	0.0497027	0.109055	0	0.00190588	0.0885818	0.000736	0.0818917	0	0.0869324	0	0.0426594	0.000112	0.0085568	0.00359841	0.0125156	0.109247	0.00769714	0.111939	0.0990887	0.00892546	0.038374	0.237637	0.00582035	0.00104614	0.192591	0.133023	0.0937026	0	0.032523	0.0341603
0.130705	0.140972	0	0.00465351	0.00458301	4.75e-05	0.0165174	0.323499	0.0251057	0.0320979	0.0954293	0.0767457	0.324711	0.0887965	0.0100283	0.000372	0.0145367	0.117104	0.0624976	0	0.0754436	0.0951565	0	0.00103595	0.100334	0.000985	0.0177303	0	0.237874	0	0.0188057	0	0.0248012	0.00233607	0.0490631	0.0256433	0.0223089	0.10763	0.089019	0.00248879	0.0445761	0.204509	0.0052886	0.00149232	0.127905	0.182131	0.111936	0.00071	0.00809319	0.00582058
0.277377	0.116405	0.0123384	0.0242156	0.0449084	0.00016	0.0394341	0.183284	0.0448169	0.0288599	0.130357	0.103113	0.133884	0.132404	0.00983943	0.0105025	0.0254486	0.137747	0.0787781	0	0.0957505	0.114446	0	0.00700249	0.120022	0.00279351	0.0545065	0	0.10581	0	0.0449118	3.44e-05	0.017944	0.0014984	0.0194107	0.0394281	0.0219321	0.188466	0.135878	0.02478	0.0985561	0.224496	0.00962015	0.00140474	0.227667	0.248411	0.172417	0.00401836	0.0609044	0.0114318
0.0732376	0.0604928	0	0.0123376	0.00199351	0	0.00592174	0.0847878	0.0112103	0.0492322	0.115386	0.110492	0.0813539	0.175154	0.00104761	0.00370385	0.0206247	0.0591789	0.0314505	0	0.071863	0.236361	0	0.000502	0.108191	0.000471	0.0233254	0	0.0612406	0	0.0349262	0	0.304986	0.016961	0.0035597	0.0497123	0.0484946	0.13524	0.0962603	0.00524969	0.0201685	0.0878571	0.00782235	0.0122975	0.0465855	0.0487918	0.0421335	0	0.00112321	0.00964663
0	0	0	0	0	0	0	0	0	0	0	0	0	0	0	0	0	0	0	0	0	0	0	0	0	0	0	0	0	0	0	0	0	0	0	0	0	0	0	0	0	0	0	0	0	0	0	0	0	0
0.0231742	0.158625	0.00133331	0.00798586	0.109674	0	0.0025238	0.171132	0.00485701	0.0171391	0.0425849	0.0237548	0.23109	0.0256682	0.00256744	0.00357346	0.0133069	0.0349072	0.160142	0	0.17504	0.125188	0	0.000761	0.0329822	0.00489542	0.0102417	0	0.138733	0	0.0160652	0.000273	0.0135327	0.00196594	0.0232914	0.0268784	0.0249151	0.0414157	0.0271185	0.00619173	0.0222653	0.118259	0.0030748	0.00148869	0.266203	0.0910255	0.0301192	0.000347	0.00108999	0.00523036
0.0380948	0.41572	7.46e-05	0.0053412	0.00448329	0	0.00852034	0.0641502	0.0513201	0.00860212	0.0271771	0.0253376	0.12366	0.0368055	0.00212716	0.0020348	0.00825133	0.0414263	0.480794	0	0.373692	0.0541809	0	0.00582806	0.0729169	0.000495	0.0102777	0	0.0826321	0	0.049865	0	0.0163969	0.000393	0.0143278	0.0208642	0.0521157	0.135416	0.0363131	0.0024812	0.00736496	0.0586392	0.00165919	0.000899	0.0390726	0.040224	0.0426748	0.00111976	0.0171955	0.00260932
0.149129	0.0798374	0.00107151	0.0439017	0.00721511	0.000861	0.043609	0.135233	0.0397458	0.082449	0.150532	0.157824	0.105941	0.177871	0.00990503	0.00430134	0.0257558	0.0979403	0.0619442	0	0.0973019	0.150294	0	0.00288027	0.159647	0.00220213	0.0443915	0	0.105644	0	0.0438842	2.36e-05	0.0403486	0.00199693	0.0116844	0.0558103	0.0178081	0.172095	0.138056	0.069909	0.0954701	0.183842	0.0174107	0.0019682	0.149398	0.145315	0.130907	0.0015085	0.0861478	0.0145257
0.309577	0.108388	0.000827	0.02701	0.00838054	0.000438	0.0353186	0.239389	0.0450142	0.115598	0.193609	0.122792	0.227261	0.208308	0.00974276	0.00584087	0.0394902	0.14714	0.0604405	0	0.103699	0.177242	0	0.00303905	0.177143	0.00473768	0.066579	0	0.190464	0	0.0596314	0.000107	0.0621121	0.00504719	0.0339448	0.063448	0.0239687	0.165437	0.190575	0.0317221	0.0813221	0.292186	0.018403	0.00123435	0.224773	0.233909	0.21949	0.00886165	0.122997	0.0180833
0.0404813	0.314531	0.000341	0.00885605	0.00445036	0.00068	0.00500607	0.118955	0.0559897	0.00901613	0.0574919	0.126307	0.245884	0.0978944	0.00448439	0.0022951	0.010191	0.0504046	0.357011	0	0.373217	0.0594007	0	0.000965	0.0786208	0.000506	0.00958554	0	0.102794	0	0.0802943	5.99e-07	0.011812	0.000532	0.0121998	0.0240512	0.0655094	0.117845	0.0369234	0.00244136	0.00736872	0.137393	0.00303231	0.00113468	0.0819302	0.0707273	0.0525341	0.00102546	0.0042252	0.0188044
0.0241822	0.469152	0.000405	0.00491127	0.00621843	0	0.00755015	0.0396877	0.00875427	0.00616969	0.0202426	0.0121612	0.118857	0.0207932	0.00120478	0.00289317	0.00830437	0.03956	0.485592	0	0.453485	0.0268819	0	0.00110916	0.0454594	0.000995	0.0100901	0	0.0637566	0	0.016119	0	0.0165635	0.000615	0.00486417	0.0226498	0.0732479	0.0697929	0.0181329	0.00191877	0.0065761	0.0376384	0.00149577	0.000611	0.0238057	0.0277877	0.029591	0.00414113	0.00276008	0.000382
0.057268	0.108197	0.00117643	0.0216976	0.0105576	0.000836	0.0350542	0.058485	0.0106062	0.0684465	0.137594	0.0212414	0.103007	0.190271	0.00182341	0.00213708	0.0184802	0.0197834	0.0191242	0	0.0287724	0.134059	0	0.00357913	0.158622	0.00309645	0.0155847	0	0.0381533	0	0.00736345	0	0.014284	0.00232779	0.00506399	0.0458282	0.0194322	0.0746287	0.0696598	0.0501211	0.0183673	0.0629847	0.0127361	0.00203773	0.0351535	0.0513374	0.043938	0.0180102	0.0329854	0.00994656
0	0	0	0	0	0	0	0	0	0	0	0	0	0	0	0	0	0	0	0	0	0	0	0	0	0	0	0	0	0	0	0	0	0	0	0	0	0	0	0	0	0	0	0	0	0	0	0	0	0
0.0343589	0.283663	0.000276	0.0034743	0.00349692	1.39e-05	0.0123639	0.0353803	0.0107536	0.00377038	0.0346483	0.0292502	0.300602	0.0351181	0.0016847	0.00375654	0.00786347	0.0580087	0.116611	0	0.261729	0.0379076	0	0.00344988	0.0431538	0.00135685	0.00917869	0	0.0371834	0	0.00855456	0	0.00834195	0.000204	0.0088609	0.0155359	0.0504364	0.0367159	0.0294862	0.00096	0.0312074	0.0720356	0.00168341	0.0028146	0.0292497	0.0709804	0.0432631	0.000735	0.00119555	0.000128
0.147975	0.115816	0.00127261	0.0280969	0.0125872	0.000314	0.037383	0.22186	0.040294	0.0928855	0.246949	0.0819203	0.172172	0.225082	0.0105646	0.00778611	0.113792	0.0976045	0.0818899	0	0.123255	0.273074	0	0.00445657	0.279571	0.00218378	0.158715	0	0.211241	0	0.0879896	6.03e-05	0.0607289	0.00858807	0.0366521	0.237353	0.077733	0.238289	0.201842	0.0159385	0.158374	0.200774	0.0147805	0.00474987	0.140629	0.180573	0.170155	0.0162273	0.0756331	0.0581766
0.0361537	0.0314672	4.42e-05	0.0191165	0.00621069	0.000848	0.0113423	0.101188	0.0530657	0.0705207	0.176029	0.0327906	0.0748083	0.135469	0.00231239	0.0119278	0.0244944	0.0366103	0.02199	0	0.0410776	0.2228	0	0.00248093	0.136428	0.00240237	0.0300166	0	0.147329	0	0.0602491	4.78e-06	0.0853503	0.0142705	0.00615184	0.0815559	0.036427	0.156897	0.0504789	0.00863563	0.0312051	0.0601715	0.0135817	0.0195952	0.0570396	0.0659333	0.0395522	0.00196432	0.00201983	0.04574
0	0	0	0	0	0	0	0	0	0	0	0	0	0	0	0	0	0	0	0	0	0	0	0	0	0	0	0	0	0	0	0	0	0	0	0	0	0	0	0	0	0	0	0	0	0	0	0	0	0
0.0611915	0.378141	0.00412073	0.0126059	0.00723054	1.29e-06	0.0269551	0.126869	0.0474633	0.0113627	0.0384308	0.0556579	0.23431	0.0453313	0.00219294	0.00243931	0.0140172	0.070925	0.52646	0	0.475138	0.0570859	0	0.00158642	0.0636869	0.00366851	0.0136551	0	0.120708	0	0.0719644	1.47e-05	0.0326687	0.000194	0.0291614	0.0198769	0.258373	0.10309	0.047327	0.00163822	0.0188053	0.118813	0.00185559	0.00100714	0.0670538	0.0739241	0.102251	0.00389538	0.00231823	0.00301728
0.16747	0.12884	0.00111297	0.0128402	0.0176668	0.000129	0.0377834	0.175092	0.0411276	0.0196181	0.130824	0.0821929	0.163477	0.126918	0.0099802	0.00242072	0.0148788	0.128421	0.0741299	0	0.0888726	0.130014	0	0.00138936	0.117884	0.00135563	0.0333818	0	0.112836	0	0.0553883	1.5e-05	0.0538027	0.001199	0.0133336	0.0513609	0.015824	0.135251	0.108925	0.0193772	0.0533142	0.192615	0.0116004	0.00115901	0.176895	0.193279	0.143155	0.003812	0.0270461	0.0188775
0.033139	0.0478998	6.62e-05	0.00957764	0.0346828	0.000408	0.00396787	0.0568805	0.0105758	0.0166511	0.0634957	0.0339618	0.0725044	0.0647747	0.00334134	0.00257089	0.0154183	0.0323712	0.0485073	0	0.054242	0.0889315	0	0.00106669	0.0678488	0.000883	0.035602	0	0.0684716	0	0.0138363	0	0.0162457	0.0114678	0.00355134	0.0238774	0.0106832	0.0984556	0.0920919	0.00550005	0.0223789	0.0604116	0.00311289	0.0157397	0.0836033	0.047665	0.0298366	0.000579	0.00229734	0.00700207
0.000129	0.000417	0	0.00025	4.66e-05	0	0.000296	0.000307	0.00119632	6.98e-05	0.000182	0.000134	0.000293	0.000171	0.000336	0	0.000695	0.000952	0.00113964	0	0.000573	0.000196	0	0.000449	0.000175	0.000103	0.00196888	0	0.000231	0	0.00109791	0	0	0	0	0.000182	1.12e-05	0.000154	0.000188	0	0.000421	0.000198	0.000853	0	0.000182	0.000231	0.000246	0	3.59e-05	0
0.000205	0.00125944	6.97e-05	4.55e-05	0.00029	0	1.03e-05	0.000271	0.000633	0.000195	0.000419	0.000235	0.000582	0.000432	0.000652	5.01e-05	0.000468	0.000999	0.00162346	0	0.00158774	0.000439	0	4.54e-05	0.00032	0.00019	0.000453	0	0.000303	0	0.000854	0	0.000644	0.000198	0.000198	0.000429	0.000259	0.000226	0.00025	0.000122	0.000139	0.000233	8.23e-05	0	0.000194	0.000806	0.000256	0	9.73e-05	0
0.00718664	0.0745201	0.000912	0.00401596	0.00203156	0	0.000284	0.279715	0.000327	0.000177	0.00933968	0.00017	0.00882145	0.00935852	0.000222	0	0.00127229	0.00023	0.00188923	0	0.009049	0.0093925	0	0.000185	0.00935158	0.00582825	0.000231	0	0.000752	0	0.000685	0.00858295	0	0	0.000388	0.000361	7.54e-05	0.00717084	0.00720829	0.000147	0.000402	0.00936612	8.3e-05	0	0.00873368	0.00944463	0.000237	0.000437	1.76e-05	0
0.229372	0.0588023	2.87e-05	0.00978618	0.00312838	0.000333	0.0114723	0.120484	0.0199358	0.0128165	0.111722	0.0963985	0.0848971	0.181965	0.00972607	0.00149837	0.00520301	0.0876584	0.0262715	0	0.0316238	0.0955203	0	0.00213844	0.0896504	0.00113686	0.0118832	0	0.0405116	0	0.0431573	5.16e-07	0.00554751	0.000417	0.0077402	0.0175088	0.00825699	0.0921819	0.10068	0.027305	0.0266569	0.180038	0.00844838	0.000744	0.142998	0.185942	0.102659	0.000792	0.0838958	0.00454257
0.0633555	0.0790098	0.0017337	0.0369339	0.0128717	0.000532	0.0189979	0.104663	0.0255353	0.15903	0.224869	0.0599888	0.102383	0.218787	0.00998808	0.0111289	0.202572	0.059582	0.0528918	0	0.0941148	0.217878	0	0.00539498	0.227152	0.00237435	0.137415	0	0.103014	0	0.0564733	2.92e-05	0.425389	0.00785058	0.00980287	0.110084	0.137525	0.171797	0.196189	0.0815992	0.0661382	0.107485	0.0144474	0.00494024	0.0592149	0.0655138	0.0740506	0.0168456	0.0229062	0.0337034
0.161618	0.0459854	0.000283	0.0122746	0.00222187	3.45e-05	0.0167257	0.0606913	0.00748922	0.0228993	0.0736918	0.0669504	0.0455803	0.0783859	0.00128919	0.0037565	0.156349	0.0477047	0.0181802	0	0.0279245	0.0886039	0	0.00145311	0.110097	0.0022981	0.0116097	0	0.043508	0	0.0311881	6.23e-05	0.0234647	0.00399651	0.00318443	0.0422514	0.0106001	0.0619083	0.0685686	0.0045954	0.0241878	0.115189	0.00951825	0.00444235	0.0816933	0.0972953	0.0835447	0.000565	0.0200345	0.0115115
0.16414	0.12322	0.000963	0.0298714	0.00999006	0.000968	0.0544373	0.144743	0.0583539	0.073794	0.19567	0.115144	0.109949	0.200996	0.0100779	0.00878504	0.0596689	0.107167	0.0460397	0	0.0681289	0.184951	0	0.00504194	0.217312	0.00218303	0.0764463	0	0.118916	0	0.0509158	1.97e-05	0.0629832	0.0022673	0.00996606	0.0724	0.0356135	0.169389	0.179976	0.028801	0.126529	0.192695	0.0190408	0.00205476	0.126399	0.147279	0.131384	0.012334	0.0219668	0.0151126
0.138707	0.0525491	6.2e-05	0.0106518	0.00242182	0	0.00789783	0.0736892	0.012722	0.0566182	0.100417	0.0256416	0.0500438	0.102134	0.00538555	0.00752969	0.0231409	0.031213	0.0263477	0	0.0398001	0.128252	0	0.0013609	0.112307	0.00106599	0.0334091	0	0.0903994	0	0.01686	0	0.0143783	0.0164974	0.02086	0.266264	0.0151646	0.184354	0.0879485	0.0144009	0.0920201	0.0789453	0.012829	0.00611178	0.0636795	0.157729	0.0380977	4.44e-05	0.00192218	0.0767758
0.0573284	0.0467219	0.000172	0.00173183	0.00343926	0	0.0164649	0.0257528	0.00437637	0.00515674	0.0946309	0.0521748	0.0235497	0.0953901	0.00136561	0.000848	0.0097817	0.014189	0.0137473	0	0.0162201	0.0735461	0	0.00101226	0.0938847	0.000903	0.00889002	0	0.0200804	0	0.0125831	5.01e-05	0.00151216	0.000998	0.000927	0.0101414	0.00243928	0.0236384	0.0951389	0.00439723	0.0107779	0.0726793	0.00186195	0.000622	0.063489	0.0680669	0.0182269	5.56e-05	0.0120295	0.000433
[truncated: 127 more columns]
