# Supplementary material for: m7GDisAI: N7-methylguanosine (m7G) sites and diseases associations inference based on heterogeneous network
Source: BMC Bioinformatics. 2021 Mar 24;22:152. doi: 10.1186/s12859-021-04007-9 (PMC7992861; doi:10.1186/s12859-021-04007-9)
Supplement: Supplementary file 8 — Additional file 8. Table S8: Predicted ovarian cancer related m7G sites and their host genes. [file 12859_2021_4007_MOESM8_ESM.xlsx]

## Sheet: Sheet1
Table S8. Predicted ovarian cancer related m7G sites and their host genes
m7G_Site	Host_GeneSymbol
m7G_ID_194615	TP53
m7G_ID_144618	C9orf62
m7G_ID_154495	STK11
m7G_ID_137019	MLH1
m7G_ID_112257	MSH6
m7G_ID_147449	RAB25
m7G_ID_155289	PMS2
m7G_ID_142017	EP300
m7G_ID_148586	MTX1
m7G_ID_146584	CHMP4C
m7G_ID_202781	TP53
m7G_ID_162578	AGXT
m7G_ID_155923	PCGF3
m7G_ID_13897	BPTF
m7G_ID_2249	PIK3CA
m7G_ID_140906	DNAI2
m7G_ID_161433	MSH2
m7G_ID_128817	PTPN11
m7G_ID_234377	PLCG2
m7G_ID_895	COL4A2
m7G_ID_307290	GPN1
m7G_ID_179279	DKKL1
m7G_ID_1955	LMNA
m7G_ID_129335	MARVELD3
m7G_ID_6067	RBM3
m7G_ID_137020	MLH1
m7G_ID_120335	POLD3
m7G_ID_4483	SMAD3
m7G_ID_146800	TNFAIP3
m7G_ID_6743	CCM2
m7G_ID_14836	ANKRD13B
m7G_ID_26795	DNAH11
m7G_ID_127956	KBTBD11
m7G_ID_4170	ERP29
m7G_ID_30	SMG7
m7G_ID_143849	TPO
m7G_ID_141043	MOCOS
m7G_ID_140196	LOXL1-AS1
m7G_ID_149258	BRCC3
m7G_ID_141672	SEC23B
m7G_ID_4221	C12orf65
m7G_ID_180104	SLC2A10
m7G_ID_16532	LIMCH1
m7G_ID_178945	DLL3
m7G_ID_149119	EGFR
m7G_ID_4807	PIEZO1
m7G_ID_140205	MPI
m7G_ID_159449	ZFP69
m7G_ID_285888	VEZT
m7G_ID_190945	IL23R
m7G_ID_36842	ITGAM
m7G_ID_144418	GPNMB
m7G_ID_153322	NFKB1
m7G_ID_5485	CALM3
m7G_ID_140164	TPM1
m7G_ID_128126	TMEM252
m7G_ID_232	BUB1B
m7G_ID_142159	PASD1
m7G_ID_164701	SLC6A18
m7G_ID_202406	GRIN2D
m7G_ID_126481	NEXN
m7G_ID_190398	KCTD2
m7G_ID_67	SDHA
m7G_ID_37024	FBXL8
m7G_ID_162499	ATG16L1
m7G_ID_257762	TNF
m7G_ID_153320	MTAP
m7G_ID_148596	TUFT1
m7G_ID_5541	FTL
m7G_ID_126367	KIF1B
m7G_ID_165990	APOM
m7G_ID_136302	LAMTOR5
m7G_ID_323769	IKBKG
m7G_ID_67173	QPCT
m7G_ID_80429	FER
m7G_ID_5911	NF2
m7G_ID_185031	HSD17B12
m7G_ID_2413	CHMP2B
m7G_ID_308209	SYCP2L
m7G_ID_899	CDK10
m7G_ID_138553	NEK6
m7G_ID_4226	TCTN2
m7G_ID_309788	UBAC2
m7G_ID_78560	BMPR1B
m7G_ID_189128	GATA3
m7G_ID_152617	GRHL1
m7G_ID_146684	CUL1
m7G_ID_241276	CDYL
m7G_ID_140364	NAA60
m7G_ID_136319	MAGI3
m7G_ID_142984	SCEL
m7G_ID_130476	BSN
m7G_ID_108294	OTUD3
m7G_ID_140567	DNAAF1
m7G_ID_136589	KLF11
m7G_ID_481	SPATS2L
m7G_ID_136615	DRC1
m7G_ID_138121	CFTR
m7G_ID_213981	IL18RAP
m7G_ID_12127	BRD2
